# Supplementary material for: The artificial intelligence-based model ANORAK improves histopathological grading of lung adenocarcinoma
Source: Nat Cancer. 2024 Jan 10;5(2):347–63. doi: 10.1038/s43018-023-00694-w (PMC10899116; doi:10.1038/s43018-023-00694-w)
Supplement: Supplementary file 3 — Supplementary Tables 1–6. [file 43018_2023_694_MOESM3_ESM.xlsx]

## Sheet: TableS1
Supplementary Table 1. Correlation of growth pattern proportions at tumor level between AI and pathologists. Spearman’s rank correlation coefficient was applied.
		TRACERx 421		LATTICe-A						TCGA
		rho	P	rho1	P1	rho2	P2	rho3	P3	rho	P
	Lep%	0.62	1.78625e-23	0.51	1.82431e-57	0.49	1.15522e-51	0.49	1.06096e-52	0.52	9.87611e-14
	Pap%	0.57	9.17135e-19	0.61	1.28537e-87	0.46	0.00013778	0.51	2.60655e-56	0.56	7.7252e-16
	Aci%	0.69	2.73731e-30	0.67	3.05962e-110	0.58	2.76225e-76	0.65	1.70204e-102	0.56	1.12948e-15
	Cri%	0.63	1.21875e-23	0.51	2.08124e-57	0.49	1.07732e-51	0.5	1.33613e-54	0.48	9.62934e-12
	Mic%	0.35	1.73927e-07	0.35	1.31739e-25	0.42	3.87266e-38	0.4	1.40871e-33	0.44	5.77324e-10
	Sol%	0.79	7.13622e-45	0.8	5.48426e-185	0.77	2.6137e-168	0.78	1.34484e-171	0.67	4.36975e-24

## Sheet: TableS2
		Supplementary Table 2. Agreement rate between AI and pathologists
	Agreement rate	TRACERx 421	LATTICe-A			TCGA	DHMC
			Path 1	Path 2	Path 3
	AI Predominant pattern	0.6796	0.6166	0.5018	0.568	0.5899	0.6294
	AI grading	0.7573	0.7491	0.768	0.7527	0.6573	–

## Sheet: TableS3
		Supplementary Table 3. Kappa index between AI and pathologists
	Kappa index	TRACERx 421	LATTICe-A			TCGA	DHMC
			Path 1	Path 2	Path 3
	AI Predominant pattern	0.56	0.5	0.37	0.42	0.46	0.47
	AI grading	0.51	0.51	0.45	0.5	0.39	–

## Sheet: TableS4
Supplementary Table 4. Multicollinearity measured by generalized variance-inflation factors (GVIF) for models incorporating AI and manual gradings. GVIF=1 indicates the absence of collinearity.
	TRACERx	Stage I		Stage I-III
		AI grading	Path grading	AI grading	Path grading
	AI + Path	1.82	1.7999	1.7502	1.6895
	LATTICe-A	Stage I		Stage I-III
		AI grading	Path grading	AI grading	Path grading
	AI + Path 1	1.7808	1.8009	1.8557	1.8902
	AI + Path 2	1.6965	1.7474	1.6343	1.695
	AI + Path 3	1.6166	1.6485	1.7466	1.8192

## Sheet: TableS5
Supplementary Table 5. Multicollinearity measured by generalized variance-inflation factors for models incorporating two manual gradings. GVIF=1 indicates the absence of collinearity.
		Stage I		Stage I-III
	Path 1 + Path 2	Path 1: 1.8375	Path 2: 1.8715	Path 1: 1.7141	Path 2: 1.7454
	Path 1 + Path 3	Path 1: 3.1809	Path 3: 3.2073	Path 1: 3.2075	Path 3: 3.2798
	Path 2 + Path 3	Path 2: 1.7369	Path 3: 1.7195	Path 2: 1.6677	Path 3: 1.6748

## Sheet: TableS6
Supplementary Table 6. Concordance index of disease-free survival prediction for AI/Pathological grading alone
	TRACERx 421	AI grading		Path grading
		C-index	95%CI	C-index	95% CI
	Stage I	0.588	0.483-0.692	0.593	0.461-0.724
	Stage I-III	0.588	0.547-0.630	0.581	0.530-0.632
	LATTICe-A	AI grading		Path 1 grading		Path 2 grading		Path 3 grading
		C-index	95% CI	C-index	95% CI	C-index	95% CI	C-index	95% CI
	Stage I	0.616	0.571-0.661	0.609	0.563-0.656	0.593	0.545-0.641	0.571	0.483-0.658
	Stage I-III	0.577	0.554-0.600	0.577	0.552-0.603	0.574	0.551-0.597	0.569	0.546-0.591
