# Supplementary material for: The artificial intelligence-based model ANORAK improves histopathological grading of lung adenocarcinoma
Source: Nat Cancer. 2024 Jan 10;5(2):347–63. doi: 10.1038/s43018-023-00694-w (PMC10899116; doi:10.1038/s43018-023-00694-w)
Supplement: Supplementary file 4 — Source Data for Supplementary Figs. 1–7. Reproducing acinar morphology by using 50% of acinar islands per tumor and repeating ten times. [file 43018_2023_694_MOESM4_ESM.xlsx]

## Sheet: LATTICe-A_Aci_morph_random10
ID	soli_meanQ1	soli_sdQ1	area_meanQ1	area_sdQ1	soli_meanQ2	soli_sdQ2	area_meanQ2	area_sdQ2	soli_meanQ3	soli_sdQ3	area_meanQ3	area_sdQ3	soli_meanQ4	soli_sdQ4	area_meanQ4	area_sdQ4	soli_meanQ5	soli_sdQ5	area_meanQ5	area_sdQ5	soli_meanQ6	soli_sdQ6	area_meanQ6	area_sdQ6	soli_meanQ7	soli_sdQ7	area_meanQ7	area_sdQ7	soli_meanQ8	soli_sdQ8	area_meanQ8	area_sdQ8	soli_meanQ9	soli_sdQ9	area_meanQ9	area_sdQ9	soli_meanQ10	soli_sdQ10	area_meanQ10	area_sdQ10
1	0.772655	0.183442	106.833	180.875	0.77766	0.181477	104.83	156.685	0.772284	0.183031	108.816	183.614	0.778031	0.181882	102.846	153.414	0.777581	0.179615	103.666	159.796	0.772733	0.185269	107.998	178.117	0.777531	0.180577	102.928	160.739	0.772782	0.184333	108.736	177.245	0.776097	0.181779	109.888	180.078	0.774217	0.183173	101.774	157.502
2	0.782761	0.157705	65.2491	87.1422	0.788528	0.167622	61.0659	75.7525	0.780715	0.164882	64.5018	84.0825	0.790573	0.160468	61.8132	79.1675	0.787734	0.162709	61.3114	75.3734	0.783554	0.162793	65.0037	87.4814	0.78547	0.162105	60.2857	72.8621	0.785818	0.163421	66.0293	89.5296	0.781487	0.167172	69.337	93.5042	0.789801	0.158125	56.978	67.2406
3	0.805185	0.130348	56.6392	65.5583	0.798147	0.142115	53.8	72.1704	0.802208	0.133854	53.8553	62.904	0.80113	0.138898	56.589	74.5015	0.801289	0.134594	54.0641	62.5527	0.80205	0.138182	56.3798	74.8043	0.807357	0.136012	55.2051	73.2943	0.795971	0.136546	55.2367	64.3155	0.805584	0.13342	55.6868	71.0422	0.797748	0.139208	54.7541	66.796
4	0.783544	0.166362	132.089	230.238	0.779763	0.170105	137.859	225.136	0.780074	0.170022	132.94	226.947	0.783234	0.166451	137.007	228.473	0.784316	0.171511	132.409	204.875	0.77899	0.164888	137.538	248.458	0.78579	0.168221	133.235	224.681	0.777516	0.168185	136.712	230.708	0.784446	0.168545	129.291	207.167	0.778861	0.167915	140.658	246.445
5	0.78595	0.145836	82.4714	106.299	0.79559	0.141756	96.6291	175.667	0.788593	0.144491	95.4333	158.251	0.792947	0.143256	83.6672	130.944	0.790673	0.14399	88.305	166.029	0.790867	0.143792	90.7955	121.203	0.791819	0.147598	86.9792	124.818	0.789721	0.140079	92.1213	163.298	0.790474	0.143788	85.8284	118.198	0.791066	0.143994	93.2721	168.108
6	0.804563	0.139147	77.7959	97.0547	0.806005	0.141451	80.3007	99.555	0.802117	0.145718	77.6724	83.0711	0.808455	0.13459	80.4244	111.506	0.80389	0.140095	79.3293	99.8763	0.806678	0.140501	78.7646	96.7346	0.806678	0.135425	74.916	90.0903	0.803886	0.145015	83.1856	105.762	0.813017	0.136371	75.7976	90.1664	0.797536	0.14372	82.3024	105.759
7	0.768889	0.146484	43.066	42.3742	0.800664	0.131586	38.6041	38.9164	0.770817	0.138564	44.2487	41.1803	0.798736	0.140315	37.4213	40.0102	0.780786	0.138834	40.6701	43.8452	0.788767	0.141326	41	37.3845	0.780869	0.139592	43.3198	48.9373	0.788683	0.140582	38.3503	30.2124	0.779312	0.137187	42.7868	46.346	0.79024	0.142827	38.8832	34.124
8	0.821741	0.122008	48.7857	43.0462	0.81186	0.128555	42.0364	41.3275	0.820435	0.11714	47.3571	44.8632	0.81319	0.133175	43.4909	39.5094	0.813204	0.130504	44.8393	39.3755	0.820553	0.119849	46.0545	45.1526	0.818949	0.123614	43.6607	39.5016	0.814704	0.127144	47.2545	44.975	0.816221	0.135846	40.5536	33.113	0.817481	0.113761	50.4182	49.5164
9	0.777056	0.169799	96.0149	273.276	0.784275	0.167136	90.2119	459.205	0.78653	0.16728	80.727	193.788	0.774801	0.169531	105.5	497.7	0.77906	0.170417	101.96	475.703	0.782271	0.166569	84.2671	243.138	0.776481	0.169084	86.8518	201.946	0.78485	0.167833	99.3749	494.677	0.783211	0.165547	87.4015	267.156	0.778119	0.171387	98.8253	462.74
10	0.772217	0.153914	78.0723	118.658	0.780294	0.159015	96.3994	144.945	0.778687	0.155481	89.5157	130.641	0.773824	0.15755	84.956	134.832	0.781461	0.150745	92.9214	145.303	0.77105	0.161955	81.5503	118.656	0.768955	0.160966	89.2767	140.453	0.783556	0.151629	85.195	124.586	0.772937	0.167501	88.805	134.485	0.779574	0.144671	85.6667	131.019
11	0.804885	0.123094	54.8394	59.5308	0.809749	0.125981	55.9501	72.2087	0.809386	0.125427	55.1363	65.9357	0.805243	0.123669	55.6529	66.4078	0.805794	0.121284	55.7664	68.1443	0.80884	0.127755	55.0219	64.1355	0.804125	0.123708	55.1387	63.4193	0.81051	0.125343	55.6504	68.818	0.803597	0.123899	54.9915	61.7836	0.81104	0.125125	55.7978	70.2906
12	0.794388	0.156134	113.453	176.939	0.792847	0.153385	115.768	220.6	0.793405	0.1541	118.803	199.956	0.793831	0.155434	110.412	199.868	0.794057	0.156865	114.505	216.791	0.793178	0.15264	114.715	181.547	0.795587	0.156131	109.251	179.19	0.791647	0.153367	119.974	218.647	0.79857	0.153948	117.219	209.172	0.78866	0.155427	111.998	190.249
13	0.785354	0.154361	48.2389	73.8061	0.797674	0.14287	43.2235	45.9288	0.796038	0.155101	42.6333	51.5331	0.786931	0.142183	48.8603	70.0711	0.804477	0.15138	40.1444	42.437	0.778444	0.145132	51.3631	75.6678	0.779964	0.150919	46.1389	56.0086	0.803095	0.14586	45.3352	66.6722	0.796685	0.1597	43.1667	68.5739	0.78628	0.136922	48.324	53.4592
14	0.841262	0.127831	39.8649	37.9884	0.784176	0.126932	62.9182	74.2059	0.814417	0.125265	47.8829	56.8268	0.811265	0.135697	54.8273	62.8402	0.813295	0.125391	47.964	48.3655	0.812397	0.135597	54.7455	69.6295	0.806284	0.119363	53.0901	56.7889	0.819471	0.140669	49.5727	63.0192	0.832046	0.11557	48.045	55.518	0.793475	0.141496	54.6636	64.0276
15	0.77079	0.169127	162.191	298.798	0.757482	0.173277	143.818	258.701	0.761617	0.172224	164.956	301.47	0.766669	0.170417	141.049	255.347	0.762911	0.173914	158.787	280.886	0.765373	0.168719	147.227	278.258	0.760352	0.173421	157.12	277.454	0.767937	0.16915	148.897	281.744	0.759915	0.172816	150.881	277.274	0.768374	0.169747	155.146	281.966
16	0.808644	0.154839	48.2424	62.9141	0.815179	0.132326	41.9394	38.3522	0.791304	0.148711	47.1212	46.8357	0.83252	0.136123	43.0606	56.985	0.819604	0.148868	48.1667	58.6257	0.804219	0.138655	42.0152	44.6437	0.823549	0.148603	47.4394	61.6571	0.800275	0.13838	42.7424	40.4529	0.827752	0.141593	43.1364	53.8825	0.796071	0.144737	47.0455	50.3802
17	0.803696	0.127116	49.8643	50.7366	0.794255	0.138558	50.2778	55.5364	0.803329	0.139599	49.6734	55.475	0.794624	0.125931	50.4697	50.7763	0.783898	0.139702	58.0754	64.6731	0.814152	0.124124	42.0253	36.579	0.799646	0.132703	48.5226	50.9223	0.798325	0.133354	51.6263	55.3222	0.804698	0.125627	49.995	52.6637	0.793248	0.13984	50.1465	53.7037
18	0.788044	0.161686	75.7293	119.247	0.790755	0.158725	72.8586	107.768	0.7906	0.160372	77.0509	116.693	0.788199	0.160054	71.5371	110.478	0.794348	0.159949	70.9681	106.046	0.78445	0.160333	77.6198	120.706	0.790989	0.158417	74.9888	121.698	0.78781	0.161983	73.5991	105.007	0.792336	0.16146	73.8767	106.959	0.786463	0.158912	74.7112	119.989
19	0.810998	0.134325	52.0222	69.0481	0.800276	0.141511	57.385	81.8414	0.811639	0.139431	54.4958	83.646	0.799635	0.136429	54.9114	66.9578	0.799341	0.136989	57.108	79.0234	0.811933	0.138855	52.2992	72.2758	0.81208	0.136991	50.5706	65.6136	0.799194	0.13884	58.8366	84.5026	0.804678	0.138705	56.0166	78.1179	0.806596	0.137424	53.3906	73.309
20	0.787735	0.152241	71.8	94.4567	0.796368	0.137163	56.631	48.2338	0.774975	0.146085	75.3647	96.4361	0.80928	0.141814	53.0238	42.5107	0.787074	0.150776	65.9294	87.6991	0.797037	0.138745	62.5714	60.693	0.788572	0.152845	63.6235	64.4657	0.795521	0.13653	64.9048	85.2435	0.766697	0.142416	76.0706	93.6536	0.817657	0.143037	52.3095	48.0534
21	0.778955	0.154092	72.9518	89.124	0.770395	0.150612	72.5398	87.4866	0.775525	0.151773	70.8724	83.1476	0.773829	0.153067	74.6219	93.155	0.773377	0.151122	76.3372	92.4329	0.77598	0.153704	69.1499	83.8246	0.774347	0.157762	72.4505	90.1819	0.775008	0.146882	73.0417	86.3937	0.777706	0.153072	72.3503	85.6259	0.771645	0.15171	73.1421	90.9163
22	0.781479	0.168014	60.9718	92.3079	0.768393	0.158494	55.7175	77.5813	0.78428	0.163817	60.6949	92.104	0.765591	0.162552	55.9944	77.841	0.784787	0.165125	57.6497	84.6742	0.765085	0.161163	59.0395	85.9232	0.788548	0.166628	46.4746	60.8807	0.761324	0.159052	70.2147	102.779	0.770967	0.1666	61.1751	94.8893	0.778905	0.160149	55.5141	74.3867
23	0.772745	0.154342	66.3656	85.2478	0.784843	0.143697	71.7047	91.5613	0.781812	0.145114	72.2355	94.8961	0.775776	0.153191	65.8348	81.481	0.782743	0.149337	71.4938	98.6715	0.774845	0.149033	66.5764	76.9204	0.781742	0.144987	67.3708	82.296	0.775846	0.153314	70.6995	94.2696	0.77783	0.146088	68.638	84.9321	0.779758	0.152316	69.4323	91.9302
24	0.762879	0.161149	80.431	150.188	0.761843	0.16149	79.7374	116.879	0.76463	0.163029	81.3916	149.207	0.76009	0.159559	78.7756	118.117	0.767274	0.158899	75.0025	108.771	0.757442	0.163561	85.1726	156.037	0.759226	0.162809	76.6318	110.006	0.765501	0.159754	83.5413	155.258	0.759553	0.162065	79.8916	124.518	0.765172	0.160522	80.2774	143.949
25	0.772084	0.167089	69.6427	90.2557	0.774061	0.174703	67.952	90.9715	0.768766	0.17614	70.0958	95.5193	0.777382	0.165458	67.4984	85.4107	0.774141	0.171641	66.7125	88.0753	0.772002	0.170227	70.8853	93.047	0.776151	0.17064	70.1479	89.2464	0.76999	0.171183	67.4463	91.9507	0.765525	0.173372	70.6031	90.7799	0.780626	0.168129	66.9906	90.4196
26	0.777772	0.144114	65.1575	93.6129	0.807267	0.136047	51.6027	54.7711	0.795648	0.145459	55.8288	82.4728	0.78939	0.136153	60.9315	70.999	0.781604	0.143438	62.2877	88.4863	0.803434	0.137482	54.4726	63.2073	0.784969	0.140096	64.8836	93.0704	0.80007	0.141329	51.8767	55.7536	0.790226	0.139175	55.1712	84.2461	0.794813	0.142602	61.589	68.8302
27	0.763886	0.185748	100.164	192.882	0.760289	0.186602	107.401	252.269	0.76455	0.184706	103.702	224.076	0.759625	0.187619	103.863	225.076	0.760244	0.188802	106.673	233.286	0.763931	0.183511	100.891	215.476	0.75856	0.187074	107.32	244.221	0.765615	0.185223	100.244	202.978	0.760343	0.187412	99.2951	177.466	0.763832	0.184931	108.269	263.315
28	0.789586	0.148616	73.3826	102.591	0.77888	0.146545	74.3888	100.718	0.787101	0.148418	71.8234	95.7147	0.781366	0.146885	75.9489	107.241	0.777854	0.149416	75.9159	101.51	0.790619	0.145646	71.854	101.77	0.788485	0.148618	77.2024	113.211	0.779981	0.146615	70.5667	88.4849	0.789541	0.147289	75.3465	105.056	0.778924	0.147883	72.4237	98.1243
29	0.73076	0.174575	64.2921	79.4364	0.744376	0.180726	52.2472	61.4551	0.744651	0.183136	48.3483	55.9929	0.730485	0.172022	68.191	82.6192	0.718219	0.173619	59.6629	70.0115	0.756917	0.179808	56.8764	72.4893	0.745297	0.187888	64.9326	83.0666	0.729839	0.166761	51.6067	56.3061	0.720245	0.182097	66.4494	82.9465	0.754892	0.171655	50.0899	56.0784
30	0.796908	0.132561	65.4604	90.4056	0.810246	0.136017	51.1449	50.621	0.819997	0.124274	52.8058	75.026	0.786989	0.14207	63.8913	71.8805	0.801728	0.141065	60.3957	79.4477	0.805391	0.127436	56.2464	67.3216	0.813701	0.135518	61.7554	84.7432	0.793332	0.132599	54.8768	60.3421	0.808916	0.138042	55.741	76.5873	0.798151	0.13053	60.9348	70.5468
31	0.797393	0.14222	58.672	59.8907	0.787588	0.145712	52.864	50.6739	0.782359	0.144562	60.088	61.3184	0.802621	0.142836	51.448	48.7254	0.790698	0.139709	60	61.4851	0.794283	0.148263	51.536	48.5306	0.806268	0.143553	48.736	48.752	0.778713	0.143237	62.8	60.7889	0.79469	0.148589	61.856	59.9355	0.790291	0.139351	49.68	50.0475
32	0.812255	0.128149	31.1111	27.3304	0.827059	0.120832	35.963	27.7315	0.832506	0.123137	34	26.5112	0.806808	0.125023	33.0741	28.7214	0.803203	0.120871	30.6296	25.204	0.836111	0.126349	36.4444	29.5873	0.78814	0.132653	28.8519	21.6328	0.851174	0.107128	38.2222	31.8534	0.811119	0.119535	29.8519	23.5938	0.828195	0.129214	37.2222	30.7137
33	0.765854	0.145724	51.1335	56.5128	0.75084	0.156375	53.8005	56.9253	0.752953	0.149662	53.9053	58.2984	0.763772	0.152779	51.0219	55.0853	0.763231	0.151219	51.1529	55.6035	0.753469	0.15127	53.781	57.8169	0.758504	0.153867	52.568	59.5223	0.758208	0.14873	52.3625	53.7958	0.752614	0.152335	55.1966	59.911	0.764112	0.150081	49.7275	53.2208
34	0.814628	0.120814	49.3871	51.5078	0.808159	0.122394	62.0081	81.1447	0.806514	0.120851	50.1774	46.9366	0.816339	0.122244	61.2114	84.007	0.80493	0.128306	56.871	63.1323	0.817936	0.114166	54.4634	72.9287	0.809293	0.119516	54.3065	63.7448	0.813538	0.12372	57.0488	72.3835	0.803798	0.120928	59.9758	80.2389	0.819077	0.121883	51.3333	53.0191
35	0.776438	0.157977	106.337	204.025	0.773598	0.157056	103.795	181.461	0.775201	0.155701	105.65	189.795	0.774834	0.159325	104.482	196.302	0.77351	0.158709	103.061	193.037	0.776526	0.156315	107.07	193.095	0.776596	0.15749	107.073	213.828	0.77344	0.157541	103.058	169.785	0.774578	0.157044	104.338	187.159	0.775458	0.158	105.794	198.816
36	0.820372	0.129458	57.5	65.7866	0.805433	0.135057	56.5537	58.0067	0.819095	0.121835	55.7303	59.2477	0.806717	0.142133	58.3333	64.6843	0.819423	0.129682	52.7921	48.6415	0.806388	0.13494	61.2881	72.8139	0.813546	0.135913	62.0843	71.761	0.812298	0.128955	51.9435	49.8692	0.816395	0.135908	52.6966	58.283	0.809433	0.128868	61.3842	65.295
37	0.771703	0.167767	107.356	169.805	0.769836	0.17113	108.509	158.488	0.768031	0.169796	107.564	167.113	0.77351	0.169077	108.301	161.326	0.767934	0.173154	106.416	160.155	0.773607	0.165632	109.449	168.225	0.770231	0.169022	109.728	177.151	0.771309	0.169894	106.136	150.21	0.765212	0.169372	108.671	168.235	0.776329	0.169364	107.194	160.153
38	0.777277	0.155151	61.7158	99.8875	0.773492	0.149902	70.8526	174.143	0.773027	0.151868	54.8526	68.0382	0.777742	0.153215	77.7158	188.288	0.778422	0.142893	52.6211	62.6096	0.772347	0.161594	79.9474	189.864	0.772033	0.163647	84.9684	193.675	0.778736	0.140523	47.6	46.1511	0.796956	0.140147	53.8947	67.2392	0.753813	0.161146	78.6737	188.452
39	0.801188	0.136657	50.8519	61.5122	0.761874	0.104575	55.5385	35.1514	0.739292	0.122909	60.4074	62.0795	0.82615	0.107094	45.6154	32.5332	0.784041	0.123877	54.8889	58.2319	0.77968	0.12332	51.3462	40.6093	0.804316	0.128327	46.7778	32.8883	0.758625	0.113774	59.7692	62.9923	0.79788	0.125952	55.7037	60.3138	0.765309	0.118813	50.5	37.2121
40	0.799595	0.13765	50.5647	58.4369	0.79927	0.138082	53.0037	98.1578	0.801238	0.1372	50.852	65.98	0.797628	0.138506	52.7164	93.2615	0.799566	0.13939	52.6967	70.0714	0.799299	0.136326	50.8718	90.2282	0.801277	0.137214	53.9926	96.3956	0.797588	0.138491	49.5758	61.2448	0.795859	0.138554	52.4784	95.9948	0.803006	0.137083	51.09	61.9422
41	0.758886	0.163056	94.1167	169.917	0.768183	0.157559	90.1381	155.452	0.753058	0.163147	99.2652	168.888	0.774021	0.156902	84.9818	156.269	0.767707	0.161455	96.8894	186.315	0.759349	0.159228	87.3612	135.193	0.75599	0.160963	97.2121	163.596	0.771084	0.159478	87.0379	161.965	0.763447	0.15847	94.0333	159.369	0.763616	0.162311	90.2215	166.265
42	0.793683	0.147322	57.4966	59.5552	0.791655	0.122257	56.8707	54.5406	0.785513	0.13658	58.2381	55.0624	0.799825	0.133774	56.1293	59.0558	0.798425	0.134147	56.5238	57.0453	0.786912	0.136348	57.8435	57.1546	0.801552	0.139908	62.3741	65.9488	0.783785	0.130075	51.9932	46.0239	0.792746	0.135188	55.5306	56.9323	0.792591	0.135562	58.8367	57.2268
43	0.786011	0.144678	52.8382	103.328	0.807023	0.129984	38.1471	29.9304	0.780542	0.140871	45.0588	56.9668	0.812492	0.133	45.9265	91.8497	0.804777	0.122854	36.6765	29.5516	0.788257	0.151063	54.3088	103.203	0.79581	0.128058	42.3971	58.8966	0.797225	0.147145	48.5882	90.5191	0.792226	0.138407	39.7353	52.4659	0.800809	0.137324	51.25	94.1383
44	0.777207	0.148051	76.9364	100.692	0.763878	0.149609	72.9485	87.5805	0.774257	0.152806	75.2494	100.393	0.766835	0.144949	74.6397	87.9684	0.772956	0.148568	74.78	92.54	0.768139	0.149355	75.1103	96.2157	0.771172	0.150738	77.2861	98.8644	0.769928	0.147195	72.598	89.6269	0.773314	0.150275	75.9756	97.5238	0.76778	0.147619	73.9118	91.1362
45	0.772019	0.150276	67.6391	86.0636	0.768979	0.154367	67.9953	86.5304	0.766457	0.152124	69.1719	86.8994	0.774549	0.152451	66.4601	85.6685	0.771002	0.157204	69.1469	88.1763	0.769997	0.147308	66.4851	84.3524	0.769808	0.154642	68.9734	90.9637	0.771193	0.149998	66.6588	81.3392	0.768448	0.147607	68.1219	90.297	0.772555	0.156912	67.5117	82.0951
46	0.818944	0.121558	61.4524	71.667	0.828276	0.107276	56	64.6483	0.811616	0.113523	67.2619	75.3124	0.835783	0.114833	50.0488	59.0927	0.826287	0.111443	54.1667	49.1026	0.820755	0.118124	63.4634	83.3259	0.839297	0.103257	54.6905	48.8	0.807427	0.123466	62.9268	83.5657	0.829382	0.107574	64.1429	83.8188	0.817584	0.121513	53.2439	46.8672
47	0.771786	0.144482	56.7355	74.6088	0.773791	0.14556	73.0833	302.27	0.773493	0.149046	46.1901	44.4976	0.77207	0.140847	83.7167	307.255	0.786666	0.142657	81.562	303.121	0.758787	0.146029	48.05	62.3867	0.771801	0.149399	45.8926	42.4601	0.773776	0.140466	84.0167	307.509	0.778305	0.142708	81.4876	305.817	0.767219	0.147109	48.125	47.3477
48	0.731109	0.178114	97.0529	206.759	0.740049	0.18011	100.36	234.3	0.736757	0.178293	95.8062	196.962	0.734397	0.180037	101.607	242.575	0.736259	0.179184	92.9132	187.118	0.734895	0.179154	104.502	250.15	0.737297	0.179348	99.6379	237.605	0.733858	0.178976	97.7733	202.941	0.738186	0.177221	93.0493	183.067	0.732967	0.181062	104.366	253.138
49	0.883721	0	38	0	0.909091	0	40	0	0.909091	0	40	0	0.883721	0	38	0	0.883721	0	38	0	0.909091	0	40	0	0.909091	0	40	0	0.883721	0	38	0	0.883721	0	38	0	0.909091	0	40	0
50	0.792462	0.144738	78.5974	104.842	0.807363	0.133149	65.9149	77.7245	0.797191	0.140561	76.3001	102.192	0.802634	0.137901	68.2121	81.4715	0.799942	0.139571	70.4444	91.8301	0.799884	0.138956	74.0678	93.1352	0.801787	0.141738	74.3261	97.5626	0.798038	0.13672	70.1861	87.1003	0.799405	0.13859	71.1097	82.6745	0.80042	0.139933	73.4026	101.37
51	0.799316	0.147668	90.8761	159.044	0.794856	0.143398	90.3524	139.755	0.800877	0.141989	88.1732	149.087	0.793294	0.148965	93.0571	150.299	0.796196	0.145509	90.3021	146.872	0.797979	0.145619	90.9267	152.504	0.797481	0.145426	92.0803	147.092	0.796693	0.145707	89.1473	152.279	0.796084	0.145087	90.669	143.61	0.79809	0.146038	90.5595	155.583
52	0.799335	0.171094	72.1608	141.357	0.787231	0.174452	73.1584	118.449	0.795798	0.176135	74.7804	130.941	0.790768	0.169539	70.5388	129.838	0.801311	0.170464	70.8849	126.385	0.785254	0.174908	74.4343	134.287	0.794541	0.172832	70.5894	124.134	0.792025	0.172933	74.7298	136.362	0.800421	0.169889	68.0073	124.135	0.786144	0.175544	77.3118	136.234
53	0.694444	0	25	0	NA	NA	NA	NA	0.694444	0	25	0	NA	NA	NA	NA	0.694444	0	25	0	NA	NA	NA	NA	0.694444	0	25	0	NA	NA	NA	NA	0.694444	0	25	0	NA	NA	NA	NA
54	0.785317	0.157897	154.497	649.629	0.78967	0.162	156.164	414.848	0.786638	0.159926	147.236	336.79	0.788349	0.160021	163.428	693.318	0.787516	0.159175	158.624	662.421	0.78747	0.160773	152.035	394.066	0.793692	0.159419	147.398	398.551	0.781292	0.160291	163.266	659.743	0.787028	0.161838	150.992	359.344	0.787959	0.15809	159.67	681.965
55	0.809942	0.130689	53.4332	62.532	0.80784	0.128558	49.8966	56.2499	0.806869	0.12906	51.2709	55.8692	0.810913	0.130171	52.0588	62.9198	0.811352	0.131092	51.0018	62.0927	0.80643	0.128109	52.328	56.7819	0.809006	0.125366	52.8235	57.6977	0.808777	0.133763	50.5062	61.2279	0.81309	0.129947	50.7807	60.6599	0.804693	0.129181	52.549	58.3042
56	0.787185	0.153393	54.6623	57.3991	0.797801	0.135329	55.3553	58.3157	0.795417	0.144588	58.3947	64.3225	0.789569	0.144835	51.6228	50.3508	0.794588	0.143336	53.4123	54.4506	0.790399	0.146102	56.6053	61.038	0.793896	0.154284	54.3728	57.4803	0.791091	0.134508	55.6447	58.2308	0.786745	0.142774	52.7939	54.7748	0.798241	0.146454	57.2237	60.7082
57	0.785876	0.157729	113.111	163.892	0.784432	0.164349	110.93	162.572	0.786765	0.162014	112.638	162.315	0.783542	0.160113	111.403	164.152	0.786778	0.159675	108.46	159.558	0.78353	0.162446	115.58	166.759	0.783402	0.164365	115.092	174.346	0.786905	0.157696	108.949	151.252	0.780577	0.160266	112.897	168.127	0.78973	0.16175	111.144	158.191
58	0.732388	0.150762	67.2857	50.556	0.812742	0.151818	32.4286	26.7946	0.805066	0.177891	37.2857	26.8993	0.740065	0.124235	62.4286	53.7614	0.732404	0.137215	64.8571	56.3602	0.812726	0.164173	34.8571	16.7673	0.845732	0.148093	43	45.3137	0.699399	0.122969	56.7143	42.6564	0.738736	0.153576	61.5714	58.3348	0.806394	0.152605	38.1429	16.1083
59	0.788649	0.146157	74.8213	94.6837	0.776251	0.141865	86.4037	123.268	0.782608	0.144172	90.5227	125.083	0.782309	0.144154	70.6604	91.4649	0.779134	0.140277	77.4373	105.626	0.785792	0.147883	83.7807	114.212	0.77621	0.146131	83.0213	113.997	0.788725	0.141886	78.1818	105.875	0.777971	0.139723	83.104	111.439	0.786958	0.148346	78.0989	108.568
60	0.760106	0.154838	87.8138	115.114	0.760259	0.151218	84.6519	133.567	0.759785	0.150397	86.4985	122.926	0.76058	0.155639	85.9684	126.426	0.758906	0.152152	84.1025	126.192	0.761461	0.153912	88.3669	123.127	0.760322	0.152143	85.0187	123.025	0.760043	0.153932	87.4497	126.319	0.755414	0.153402	89.7448	134.335	0.764955	0.152526	82.7189	114.109
61	0.789902	0.13414	63.6957	97.4189	0.801277	0.149399	45.5147	41.8646	0.789529	0.147839	62.6232	79.4094	0.801656	0.135611	46.6029	70.8699	0.778562	0.143298	62.0725	94.8073	0.812784	0.138596	47.1618	48.1402	0.814827	0.138733	50.7246	73.2989	0.775986	0.142629	58.6765	77.9003	0.802593	0.131337	50.7971	73.6675	0.7884	0.151784	58.6029	77.5542
62	0.802128	0.119473	57.98	52.821	0.767336	0.178792	72.28	117.031	0.781673	0.159973	72.82	115.029	0.787791	0.145765	57.44	56.9049	0.780641	0.164649	78.6	117.082	0.788823	0.140409	51.66	50.1213	0.78421	0.142415	68.96	113.93	0.785254	0.16302	61.3	59.8373	0.782822	0.158696	69.5	115.86	0.786642	0.147195	60.76	55.9287
63	0.784799	0.142143	86.7096	139.992	0.788918	0.143663	82.0795	128.997	0.784897	0.144539	86.2036	125.587	0.78882	0.141252	82.5862	143.094	0.790715	0.140831	77.3293	124.805	0.782993	0.144878	91.4738	143.452	0.784429	0.142639	86.6482	138.99	0.789289	0.143159	82.1409	130.08	0.794272	0.141492	80.6108	116.724	0.779431	0.143952	88.1874	150.348
64	0.774193	0.149578	66.9459	86.7635	0.776207	0.149239	72.33	101.085	0.773967	0.146973	70.5551	93.3292	0.776433	0.151805	68.7172	95.1181	0.783476	0.146762	68.2605	93.7684	0.766915	0.151567	71.014	94.6736	0.773626	0.150981	70.7465	95.901	0.776775	0.147809	68.5256	92.5177	0.772432	0.151505	72.3026	94.432	0.77797	0.147236	66.9679	93.9554
65	0.792203	0.145785	66.272	95.7562	0.795856	0.144847	64.7968	82.6553	0.798814	0.145062	67.3504	98.9464	0.789245	0.145436	63.7184	78.7734	0.795534	0.146638	65.2688	89.8805	0.792526	0.143991	65.8	89.0146	0.792951	0.146902	65.2816	91.2087	0.795109	0.143729	65.7872	87.6532	0.797649	0.144221	64.376	87.1171	0.790411	0.146337	66.6928	91.7069
66	0.764264	0.151119	89.226	209.281	0.769958	0.14797	84.3705	258.406	0.768233	0.148545	86.1856	267.768	0.765989	0.1506	87.4109	197.189	0.769128	0.149273	86.8056	272.671	0.765094	0.14986	86.7909	190.353	0.765083	0.150483	81.8767	236.176	0.769139	0.148644	91.7197	234	0.768814	0.14865	89.5627	283.551	0.765409	0.150485	84.0337	173.688
67	0.793167	0.139899	73.4692	86.6937	0.791427	0.143579	72.7963	81.0299	0.793739	0.142447	71.6449	79.9102	0.790855	0.141041	74.6218	87.707	0.791639	0.143486	72.7039	84.0135	0.792956	0.139994	73.5622	83.8065	0.787767	0.144801	74.6785	79.7706	0.796831	0.138488	71.5863	87.8321	0.792891	0.141857	73.0755	84.3802	0.791704	0.141646	73.1904	83.4392
68	0.78845	0.125187	46.125	45.1203	0.826205	0.108671	63.75	71.3718	0.790768	0.0720944	55.5	70.2892	0.823887	0.149905	54.375	48.6414	0.818676	0.123242	78.625	76.2944	0.795978	0.113194	31.25	14.2804	0.802734	0.11094	57.875	47.0788	0.81192	0.126253	52	71.212	0.759272	0.136668	73.5	75.1912	0.855382	0.0658744	36.375	29.4276
69	0.787367	0.146103	83.6835	130.176	0.791831	0.14033	77.4979	107.4	0.790193	0.142704	77.9742	110.148	0.789006	0.143817	83.2071	127.881	0.785457	0.14261	78.6245	105.697	0.793741	0.143793	82.5569	131.606	0.796023	0.142524	79.2382	118.178	0.783176	0.14371	81.9431	120.54	0.78831	0.143603	81.6974	124.595	0.790889	0.14291	79.4839	113.901
70	0.845512	0.0995597	40.5833	38.5592	0.835223	0.107345	37.5455	23.205	0.866695	0.101613	32.1667	24.646	0.812113	0.0970535	46.7273	37.2749	0.874852	0.0913928	37.3333	38.4857	0.803216	0.101754	41.0909	23.2786	0.857333	0.104323	33	24.1473	0.822327	0.0990568	45.8182	37.9943	0.824927	0.10709	37.4167	29.5926	0.857678	0.0962101	41	34.7649
71	0.760022	0.16451	60.125	59.4173	0.815412	0.0957067	45	36.5605	0.779354	0.152794	48.25	33.5165	0.793318	0.123631	58.5714	64.9689	0.790358	0.125008	57.75	60.2418	0.780743	0.156057	47.7143	36.0727	0.82177	0.126353	42.75	35.6721	0.744844	0.1426	64.8571	61.7183	0.758345	0.155636	63	58.4221	0.817329	0.110537	41.7143	36.5227
72	0.797504	0.141505	60.9144	87.6142	0.803349	0.139633	55.587	68.0259	0.801862	0.140653	59.1648	80.3108	0.798986	0.140538	57.3389	76.6032	0.801538	0.14266	58.7739	79.7654	0.79931	0.138504	57.7302	77.179	0.801136	0.140779	58.8289	80.8026	0.799712	0.140423	57.6752	76.0903	0.796566	0.140742	62.1149	87.3308	0.804288	0.140358	54.3849	68.2747
73	0.780375	0.152095	79.691	110.722	0.772054	0.154661	84.2816	135.55	0.77573	0.155846	79.9455	123.257	0.776701	0.150992	84.027	124.263	0.782643	0.152385	80.2299	122.814	0.769784	0.154219	83.7424	124.71	0.778781	0.150213	80.012	115.75	0.773649	0.15656	83.9605	131.29	0.776285	0.155643	81.2898	126.575	0.776146	0.151202	82.6818	120.91
74	0.792548	0.135277	68.8466	92.9542	0.791281	0.140875	60.0472	73.8611	0.795446	0.137386	66.3149	90.4665	0.788379	0.138729	62.5822	77.0986	0.792181	0.13848	65.144	83.6687	0.791648	0.137726	63.7547	84.4721	0.797615	0.139346	63.0148	79.5743	0.786207	0.136611	65.8868	88.327	0.788739	0.135931	64.0431	77.0391	0.795096	0.140174	64.8571	90.5707
75	0.826735	0.129785	84.7803	89.8739	0.830411	0.120938	92.4275	122.985	0.827935	0.131179	85.697	88.517	0.829202	0.119438	91.5038	124.023	0.824164	0.125228	87.9394	95.1154	0.833002	0.125556	89.2443	119.067	0.825789	0.128996	95.4242	132.912	0.831365	0.121748	81.7023	73.4675	0.823438	0.132474	90.5455	123.657	0.833734	0.117765	86.6183	88.7561
76	0.77634	0.169562	116.475	169.932	0.781772	0.169371	125.235	192.19	0.779493	0.168056	118.394	180.869	0.778617	0.170908	123.315	182.002	0.778408	0.167747	119.023	174.188	0.779702	0.17121	122.686	188.422	0.779855	0.169057	121.421	185.101	0.778255	0.169914	120.287	177.726	0.78008	0.170052	121.062	173.471	0.77803	0.168916	120.646	189.101
77	0.788438	0.151659	93.933	123.682	0.793921	0.161807	81.799	130.623	0.780947	0.16026	87.5455	124.882	0.801412	0.152654	88.1866	129.761	0.79435	0.154125	87.4928	120.207	0.788009	0.159444	88.2392	134.103	0.798845	0.151721	79.3732	106.019	0.783514	0.16143	96.3589	145.082	0.790218	0.157399	93.1818	142.904	0.79214	0.156272	82.5502	109.341
78	0.770481	0.166717	123.479	269.744	0.763795	0.171213	119.118	236.964	0.768013	0.16783	122.468	273.791	0.766264	0.170182	120.129	232.289	0.76436	0.171495	126.69	259.85	0.769919	0.166445	115.906	247.68	0.764967	0.169281	128.604	294.997	0.769312	0.168714	113.991	204.419	0.766616	0.16937	119.625	214.236	0.767662	0.168652	122.974	288.153
79	0.804157	0.14689	94.7407	173.094	0.79603	0.140383	89.7264	107.543	0.808943	0.138244	88.7374	121.551	0.791228	0.148514	95.75	163.683	0.809902	0.134815	79.3939	110.215	0.790265	0.151525	105.125	170.646	0.805363	0.136081	85.266	129.006	0.79482	0.150843	99.2331	157.621	0.801118	0.15111	92.3737	124.688	0.799079	0.135929	92.1014	161.373
80	0.810232	0.145817	121.84	195.373	0.791474	0.150857	134.619	279.581	0.803699	0.149465	118.114	198.311	0.798018	0.14778	138.352	277.279	0.806088	0.144919	120.819	191.553	0.795625	0.152121	135.642	282.166	0.802675	0.149062	130.279	260.022	0.799044	0.148219	126.166	220.788	0.805422	0.151167	126.976	261.346	0.796292	0.145948	129.474	219.23
81	0.780916	0.171401	113.112	274.74	0.782625	0.174351	108.547	213.292	0.782647	0.170472	105.917	201.081	0.780894	0.175259	115.742	283.733	0.782691	0.172333	114.147	291.514	0.780849	0.17343	107.512	189.694	0.781239	0.171636	106.19	204.175	0.782301	0.174122	115.468	281.524	0.782607	0.175168	111.956	226.916	0.780933	0.170566	109.703	263.615
82	0.762717	0.177391	109.939	196.014	0.766115	0.177265	107.15	198.597	0.762559	0.177376	107.852	196.122	0.766273	0.177277	109.238	198.497	0.763648	0.179536	107.248	187.787	0.765184	0.175104	109.842	206.397	0.76404	0.17786	111.832	207.132	0.764792	0.17681	105.256	186.921	0.767095	0.178436	107.315	197.934	0.761736	0.176188	109.775	196.685
83	0.812269	0.15783	91.5883	176.541	0.81415	0.158551	89.3731	150.847	0.814413	0.157381	90.3885	145.65	0.812005	0.158993	90.573	180.859	0.813467	0.157297	90.0846	153.412	0.812951	0.159085	90.8768	174.322	0.811449	0.158471	93.1469	179.596	0.814969	0.157896	87.8145	147.157	0.813386	0.157918	88.2673	151.331	0.813032	0.158468	92.6942	176.105
84	0.788394	0.155546	110.937	193.016	0.787132	0.164043	94.652	126.643	0.796634	0.159984	108.392	184.665	0.778892	0.159225	97.1975	138.79	0.790897	0.160945	97.6708	138.667	0.784629	0.15869	107.918	184.784	0.787094	0.160921	96.7179	131.87	0.788432	0.158773	108.871	189.639	0.787144	0.159034	105.991	179.383	0.788382	0.160663	99.5987	145.698
85	0.782962	0.151987	80.8239	93.7375	0.7843	0.149372	80.6933	94.4239	0.788208	0.149341	82.631	99.4377	0.779043	0.151888	78.8824	88.348	0.780717	0.15058	81.5828	93.7739	0.78655	0.15074	79.9328	94.3805	0.786148	0.152437	77.1509	84.5343	0.781107	0.148873	84.3739	102.634	0.781982	0.148555	83.6813	98.7554	0.785282	0.152779	77.8298	89.0548
86	0.816829	0.136468	90.875	93.6559	0.813435	0.151171	61.9375	66.0887	0.839073	0.115594	72.25	82.6486	0.791192	0.164163	80.5625	81.8577	0.787546	0.151045	67.1875	68.1331	0.842718	0.130817	85.625	93.547	0.819992	0.133327	70.7292	64.2931	0.810273	0.153811	82.0833	96.7849	0.818216	0.153195	71.9167	67.9148	0.812049	0.134142	80.8958	94.4095
87	0.788002	0.154063	96.4642	168.626	0.796055	0.147634	94.4871	196.704	0.7937	0.1525	99.7307	206.749	0.790358	0.149338	91.2206	156.038	0.796403	0.150589	92.3741	173.076	0.787654	0.151157	98.5772	192.755	0.7901	0.151341	102.685	200.846	0.793957	0.150507	88.2665	163.358	0.794961	0.148369	96.9669	189.245	0.789096	0.153405	93.9844	176.949
88	0.790511	0.141886	79.3025	75.6416	0.790655	0.145221	77.9328	81.7441	0.803934	0.145098	67.1765	62.7511	0.777232	0.14074	90.0588	90.5703	0.791628	0.141461	80.8319	75.9706	0.789538	0.145628	76.4034	81.3835	0.776689	0.148115	86.0252	85.853	0.804477	0.137453	71.2101	70.1661	0.790094	0.148212	82.4874	90.079	0.791072	0.138757	74.7479	65.2708
89	0.7658	0.138754	78.4147	117.411	0.800511	0.139642	67.2752	97.9847	0.791844	0.13918	68.1589	106.041	0.774467	0.140836	77.531	110.272	0.783671	0.142754	71.8643	114.08	0.78264	0.137761	73.8256	102.139	0.77627	0.142288	72.1705	94.0067	0.790042	0.137899	73.5194	120.873	0.78357	0.14716	71.7868	114.561	0.782742	0.133045	73.9031	101.598
90	0.792429	0.165583	41.7647	24.394	0.771615	0.138679	38.4375	37.3898	0.764896	0.169216	44.1765	33.9526	0.800869	0.132141	35.875	27.7726	0.762017	0.169135	40.1176	26.417	0.803927	0.131289	40.1875	35.9782	0.789249	0.149436	37.1176	18.8974	0.774994	0.15743	43.375	40.4522	0.811492	0.118868	29.6471	19.1799	0.75136	0.177924	51.3125	37.2625
91	0.76367	0.154854	105.472	176.637	0.765543	0.154655	107.521	202.254	0.76709	0.151948	99.2952	160.397	0.762124	0.157478	113.698	215.124	0.762109	0.155045	107.206	200.703	0.767105	0.15443	105.787	178.401	0.766566	0.157912	110.386	206.729	0.762647	0.151512	102.607	171.296	0.762203	0.156916	110.191	191.573	0.76701	0.152531	102.802	188.101
92	0.781015	0.159219	166.442	297.47	0.776657	0.159982	173.011	284.293	0.786429	0.156367	165.315	293.9	0.771243	0.162445	174.138	287.951	0.777926	0.158938	161.089	286.887	0.779746	0.160286	178.364	294.752	0.777246	0.161552	170.196	285.875	0.780426	0.15764	169.257	295.986	0.778257	0.162321	156.855	246.891	0.779415	0.156862	182.599	328.703
93	0.753136	0.159125	93.098	122.419	0.773946	0.1653	62.3564	96.089	0.770813	0.159168	85.4216	122.734	0.756094	0.16559	70.1089	97.5485	0.772499	0.150568	77.3824	102.619	0.754391	0.173361	78.2277	119.217	0.758487	0.16137	66.0098	81.1961	0.768542	0.163602	89.7129	133.81	0.770273	0.156699	80.1961	111.87	0.756639	0.167998	75.3861	110.442
94	0.781038	0.163918	109.176	200.492	0.782075	0.168197	99.8686	163.285	0.786374	0.16162	100.372	184.114	0.776732	0.170274	108.682	181.595	0.778915	0.164965	102.194	165.137	0.7842	0.167129	106.858	199.088	0.784477	0.164496	98.2557	166.421	0.778632	0.167582	110.801	197.843	0.786593	0.16584	102.957	185.802	0.776514	0.166149	106.095	179.948
95	0.805518	0.135838	78.224	142.04	0.811014	0.133183	78.3073	190.575	0.809288	0.133357	75.5167	173.048	0.807241	0.135716	81.016	162.877	0.806499	0.134225	79.3598	185.131	0.810032	0.134842	77.1711	149.036	0.809182	0.134479	77.9084	152.224	0.807348	0.134605	78.6231	182.539	0.813794	0.132076	79.4598	197.665	0.802733	0.136748	77.071	131.951
96	0.826965	0.146568	150.853	445.313	0.827473	0.146159	147.452	461.048	0.826817	0.146299	147.526	353.677	0.827621	0.146428	150.779	534.586	0.825719	0.146334	154.083	490.975	0.828719	0.146378	144.222	412.031	0.827458	0.145398	150.52	490.041	0.82698	0.147323	147.785	413.196	0.827189	0.145744	152.281	465.572	0.827249	0.146981	146.024	440.565
97	0.813767	0.161614	88.5727	110.712	0.814311	0.1617	101.191	166.35	0.813713	0.160783	96.0143	160.742	0.814366	0.162525	93.7493	119.032	0.815689	0.159379	91.5094	116.041	0.812389	0.163886	98.2542	162.853	0.808774	0.16391	97.504	162.178	0.819305	0.159197	92.2596	117.021	0.815658	0.159152	91.3872	114.024	0.81242	0.164108	98.3764	164.266
98	0.814805	0.120635	52.8053	63.3873	0.814403	0.122474	52.6873	60.0159	0.812067	0.11758	55.4425	58.1282	0.817141	0.125359	50.0501	65.0107	0.812315	0.127029	49.4572	59.086	0.816894	0.115785	56.0354	64.086	0.813761	0.123444	51.2684	54.5451	0.815448	0.119637	54.2242	68.1199	0.811776	0.117518	54.4602	53.5439	0.817432	0.125404	51.0324	68.8987
99	0.830025	0.128744	91.5183	102.806	0.834464	0.129736	88.5451	101.891	0.827933	0.128703	89.2671	97.7841	0.836558	0.129672	90.7989	106.74	0.83036	0.131344	92.3687	109.185	0.834129	0.127111	87.6937	94.9804	0.830512	0.131479	89.6712	101.959	0.833976	0.126976	90.3943	102.759	0.834477	0.125676	89.7466	102.235	0.830006	0.132713	90.3189	102.485
100	0.779317	0.147924	118.005	196.083	0.797138	0.138378	103.321	196.743	0.794559	0.139373	106.519	193.23	0.781896	0.147254	114.806	199.73	0.786747	0.144481	112.173	196.957	0.789708	0.142512	109.153	196.132	0.7851	0.143232	110.668	191.436	0.791355	0.143714	110.658	201.536	0.792114	0.142208	108.584	194.261	0.78434	0.144691	112.742	198.792
101	0.79527	0.150109	84.2049	143.951	0.805457	0.148301	85.6103	152.514	0.800822	0.148512	85.7281	155.16	0.799898	0.150073	84.0852	141.078	0.802554	0.142427	77.6018	109.616	0.798163	0.155838	92.2219	178.527	0.806122	0.150461	84.433	137.912	0.794591	0.147893	85.3819	158.005	0.795688	0.151022	85.7294	144.631	0.805039	0.147397	84.0839	151.868
102	0.810184	0.123583	84.6917	108.901	0.813063	0.137248	91.3389	146.375	0.818185	0.127827	90.8167	136.065	0.805028	0.132976	85.1883	121.448	0.816664	0.132599	86.7083	132.348	0.806555	0.128337	89.3138	125.555	0.808517	0.133294	89.3875	138.609	0.814737	0.127737	86.6234	118.575	0.807646	0.128042	89.2375	133.842	0.815612	0.132977	86.7741	123.956
103	0.787368	0.164281	182.585	462.917	0.787471	0.164735	185.633	456.533	0.785857	0.164006	181.969	450.631	0.788983	0.164994	186.25	468.667	0.786622	0.161443	179.986	432.787	0.788218	0.167515	188.233	485.178	0.787441	0.163856	182.407	448.103	0.787397	0.165158	185.811	471.09	0.786618	0.167871	189.653	504.977	0.788221	0.161068	178.561	409.43
104	0.785537	0.140497	86.2671	125.569	0.792125	0.141969	78.2371	106.943	0.789783	0.137096	76.2671	97.0472	0.787878	0.145324	88.2371	133.217	0.789334	0.136471	82.0935	113.802	0.788328	0.145916	82.4107	119.522	0.787415	0.138307	77.1035	106.548	0.790246	0.144164	87.4007	125.822	0.795664	0.14292	78.0384	101.435	0.781998	0.139272	86.4658	130.046
105	0.750442	0.178389	87.883	148.465	0.746513	0.17836	88.4634	143.569	0.751161	0.178473	91.1292	153.559	0.745794	0.178256	85.2146	138.038	0.751413	0.177532	88.8489	143.145	0.745541	0.179187	87.4967	148.875	0.744385	0.180705	96.0682	167.631	0.752575	0.175938	80.2715	120.1	0.749109	0.175302	89.9578	155.259	0.747847	0.181416	86.387	136.164
106	0.768338	0.182368	88.1622	128.797	0.769116	0.177781	96.3234	161.877	0.773573	0.180397	97.9315	166.512	0.763881	0.179651	86.5541	122.618	0.769244	0.183847	94.7925	151.659	0.76821	0.17625	89.6931	140.758	0.763599	0.183295	97.2915	155.326	0.773855	0.176677	87.194	136.561	0.773664	0.179262	92.2365	151.25	0.76379	0.180778	92.249	141.244
107	0.747557	0.182143	139.706	264.381	0.753828	0.182341	140.275	259.679	0.750253	0.181132	140.256	251.969	0.75113	0.183398	139.725	271.743	0.752338	0.180609	135.645	231.016	0.749045	0.183899	144.338	289.705	0.749233	0.182339	139.135	245.887	0.752151	0.182187	140.847	277.257	0.75072	0.180389	136.402	250.738	0.750663	0.18413	143.58	272.832
108	0.789126	0.161801	79.2158	138.024	0.789296	0.155469	83.3113	152.12	0.788427	0.155602	83.8859	151.253	0.789995	0.161673	78.6381	138.946	0.794537	0.154394	76.7738	137.548	0.783881	0.162657	85.7549	152.447	0.786201	0.159514	77.3889	128.654	0.792223	0.157758	85.1394	160.06	0.784956	0.158491	82.4297	148.382	0.793469	0.158729	80.0953	142.048
109	0.810771	0.136715	119.324	150.841	0.804607	0.135687	118.753	132.836	0.804024	0.143615	108	131.625	0.811354	0.128331	130.077	151.091	0.807179	0.136348	129.33	148.1	0.8082	0.136125	108.747	135.1	0.809548	0.131272	120.544	145.008	0.80583	0.141003	117.533	139.164	0.803298	0.136088	126.846	161.989	0.812081	0.136244	111.231	118.471
110	0.789723	0.17128	121.406	179.556	0.794568	0.169013	117.765	169.04	0.791801	0.170631	122.314	178.62	0.79249	0.169702	116.857	170.004	0.79261	0.169307	122.753	180.989	0.791681	0.171022	116.418	167.465	0.790751	0.16772	118.443	170.44	0.79354	0.172569	120.728	178.239	0.791632	0.170338	122.649	185.388	0.792659	0.169995	116.522	162.585
111	0.812381	0.133126	56.9268	65.4205	0.758935	0.151016	62.6463	74.5211	0.795477	0.142385	57.4634	69.5027	0.775838	0.146648	62.1098	70.769	0.776455	0.143517	63.9146	72.3488	0.79486	0.145622	55.6585	67.6827	0.802156	0.140136	58.5244	83.5117	0.769159	0.147598	61.0488	53.5945	0.784598	0.1416	49.3171	37.7496	0.786717	0.148059	70.2561	90.5695
112	0.776345	0.153167	77.8926	112.687	0.781445	0.152072	67.7036	90.9969	0.773031	0.153027	74.016	98.3853	0.784762	0.15203	71.5828	106.537	0.779856	0.152332	73.056	104.363	0.777932	0.152945	72.5434	100.698	0.775484	0.153868	74.1274	109.174	0.782307	0.151329	71.4713	95.4401	0.777611	0.152321	73.2328	103.322	0.780179	0.152952	72.3665	101.766
113	0.785829	0.152582	76.2008	125.368	0.774569	0.147562	75.4015	102.695	0.772387	0.15381	75.4324	104.255	0.788011	0.146081	76.1699	124.075	0.777145	0.153398	76.6757	131.169	0.783253	0.146867	74.9266	95.168	0.783294	0.151675	80.1081	132.991	0.777104	0.148644	71.4942	92.4119	0.763948	0.147778	78.7876	111.627	0.79645	0.150834	72.8147	117.411
114	0.775689	0.158566	115.209	214.165	0.781711	0.155109	109.305	196.233	0.778654	0.155735	113.703	211.25	0.778746	0.15801	110.811	199.402	0.780373	0.155916	107.772	189.037	0.777026	0.157813	116.744	220.498	0.781492	0.156931	107.519	195.284	0.775907	0.156772	116.998	214.972	0.77867	0.156693	112.419	187.318	0.77873	0.157059	112.096	222.051
115	0.756779	0.155922	82.6694	108.066	0.777319	0.163705	86.8921	164.025	0.769607	0.164392	79.8884	119.475	0.764438	0.155801	89.6846	155.75	0.767018	0.162268	81.624	138.853	0.767037	0.158063	87.9419	138.778	0.747252	0.162331	93.8512	165.935	0.786885	0.155477	75.6639	104.04	0.767159	0.155161	72.3471	101.805	0.766896	0.165074	97.2573	167.094
116	0.799415	0.146438	98.0582	152.487	0.795872	0.142149	103.468	159.712	0.795406	0.144574	99.6871	151.028	0.799883	0.144033	101.838	161.132	0.801493	0.14463	98.2943	146.743	0.793793	0.143908	103.232	165.017	0.79913	0.140377	98.5598	141.327	0.796157	0.148148	102.966	169.689	0.798228	0.143773	96.7831	145.423	0.79706	0.144866	104.744	166.123
117	0.758246	0.187283	84.7734	136.073	0.752386	0.184073	84.4538	137.958	0.754208	0.185721	87.9354	139.481	0.756424	0.185689	81.2919	134.43	0.755121	0.18427	87.0558	145.519	0.755511	0.187135	82.1715	127.909	0.752838	0.187206	85.3032	142.431	0.757794	0.184165	83.9241	131.38	0.755702	0.184507	83.6552	139.773	0.75493	0.186901	85.5721	134.202
118	0.746267	0.19014	149.012	286.217	0.748181	0.1859	156.345	280.455	0.751194	0.185661	147.918	277.238	0.743254	0.190295	157.439	289.303	0.745863	0.192236	155.911	285.935	0.748585	0.183727	149.446	280.753	0.7382	0.190929	159.074	286.982	0.756248	0.184653	146.283	279.574	0.751405	0.184959	144.154	262.282	0.743043	0.190968	161.203	302.762
119	0.785229	0.159129	134.944	251.229	0.786258	0.159766	130.65	235.084	0.783235	0.16155	132.82	234.595	0.788252	0.157279	132.774	251.703	0.786793	0.15988	132.399	241.704	0.784694	0.159009	133.195	244.884	0.786545	0.160684	131.311	254.425	0.784941	0.158199	134.283	231.631	0.786874	0.159042	130.781	233.395	0.784612	0.159846	134.814	252.801
120	0.794899	0.152036	241.862	620.567	0.791509	0.152834	241.628	786.83	0.794055	0.152981	245.2	808.698	0.792353	0.151903	238.29	591.709	0.791499	0.151058	233.383	577.518	0.79491	0.153801	250.109	818.871	0.794091	0.152216	247.223	830.122	0.792317	0.152668	236.266	561.217	0.792517	0.151894	226.827	514.875	0.793891	0.152992	256.667	859.473
121	0.778794	0.155938	166.006	579.466	0.78082	0.157072	187.496	1792.55	0.78035	0.156113	149.271	468.637	0.779264	0.156903	204.236	1824.32	0.777473	0.156942	166.207	1013.67	0.782141	0.15604	187.295	1587.87	0.781401	0.15534	183.305	1554.46	0.778213	0.157654	170.193	1064.09	0.779023	0.155389	180.49	1530.04	0.780591	0.157618	173.009	1098.95
122	0.78244	0.16183	176.222	544.984	0.781633	0.158606	178.795	634.838	0.779367	0.161308	191.541	716.887	0.784706	0.159093	163.477	430.941	0.782427	0.160307	177.92	565.578	0.781647	0.160146	177.097	616.565	0.782079	0.159367	170.48	613.242	0.781994	0.161082	184.537	569.092	0.781276	0.159321	186.445	718.836	0.782797	0.161124	168.572	427.955
123	0.796165	0.150307	105.733	176.827	0.792351	0.149473	105.833	169.531	0.794207	0.148385	107.178	175.818	0.794309	0.151404	104.387	170.566	0.795186	0.150108	105.712	168.673	0.79333	0.149691	105.853	177.646	0.794083	0.150214	105.792	168.585	0.794433	0.14959	105.773	177.729	0.795499	0.149598	103.401	168.408	0.793018	0.150196	108.165	177.865
124	0.833968	0.121649	68.9485	87.7304	0.832304	0.12106	69.6869	93.1975	0.837016	0.119431	69.4688	92.3895	0.829255	0.123133	69.1664	88.5807	0.835461	0.120145	68.2431	89.6191	0.830811	0.122514	70.3924	91.3711	0.833675	0.1209	68.9466	84.241	0.832598	0.121812	69.6887	96.3641	0.832548	0.121817	69.0755	85.372	0.833725	0.120894	69.5598	95.3641
125	0.77434	0.159469	106.915	185.923	0.777356	0.162325	115.992	382.303	0.775673	0.161092	103.508	173.341	0.776023	0.160728	119.399	388.06	0.775476	0.16026	105.175	187.954	0.77622	0.161556	117.732	381.259	0.778458	0.161775	110.953	208.474	0.773239	0.159998	111.954	370.543	0.776882	0.160285	106.546	196.184	0.774814	0.161526	116.361	377.131
126	0.800767	0.152736	135.93	221.472	0.796616	0.149923	147.061	237.957	0.796499	0.152267	138.972	223.195	0.800885	0.150397	144.018	236.445	0.800564	0.149228	139.703	224.053	0.796819	0.153422	143.286	235.644	0.798615	0.153107	139.229	234.611	0.798769	0.149573	143.76	225.123	0.797386	0.15251	143.127	230.857	0.799998	0.150171	139.861	228.983
127	0.763943	0.159536	148.225	256.248	0.765294	0.157781	142.333	273.22	0.7653	0.158345	144.212	248.053	0.763937	0.158977	146.345	280.708	0.765184	0.15989	143.047	258.895	0.764053	0.157424	147.511	270.727	0.765406	0.158187	147.531	279.838	0.763831	0.159133	143.026	249.018	0.764831	0.15834	140.152	254.172	0.764407	0.158984	150.405	275.088
128	0.815485	0.134135	57.5258	81.2698	0.81328	0.144071	68.0536	124.486	0.817409	0.135981	62.4	110.018	0.811355	0.142274	63.1794	100.263	0.809576	0.141035	68.7856	130.508	0.819189	0.137163	56.7938	71.0809	0.816281	0.139016	56.6639	80.0965	0.812484	0.13935	68.9155	125.165	0.820422	0.13689	61.6866	108.616	0.808343	0.141205	63.8928	101.77
129	0.786081	0.144443	128.928	240.741	0.788362	0.145327	118.584	184.183	0.785181	0.147591	128.014	209.24	0.789263	0.142106	119.5	219.378	0.784271	0.144976	117.773	190.64	0.790173	0.144743	129.748	235.659	0.789931	0.14332	121.283	205.004	0.784509	0.146393	126.235	223.399	0.784554	0.14704	131.141	244.979	0.78989	0.142655	116.369	178.347
130	0.801798	0.135017	77.738	92.474	0.762404	0.150899	80.0395	92.0533	0.778675	0.152968	81.8996	107.553	0.785628	0.135406	75.8596	73.6797	0.775318	0.146083	70.1485	84.0213	0.788999	0.142594	87.6623	99.0986	0.792744	0.146106	81.8253	91.8819	0.771497	0.142103	75.9342	92.567	0.789549	0.14624	73.3057	81.5085	0.774706	0.142373	84.4912	101.635
131	0.801235	0.140507	49.2225	50.4791	0.798284	0.138022	56.7177	74.8497	0.80601	0.138395	45.3137	43.7667	0.793497	0.139881	60.6371	78.4035	0.811406	0.137237	53.9303	73.2186	0.788086	0.140329	51.9973	52.9943	0.808873	0.132242	48.6408	53.4413	0.790625	0.145422	57.3011	72.6936	0.799567	0.145177	56.3807	75.6279	0.799956	0.133104	49.5403	49.2667
132	0.779606	0.15885	67.5187	98.6395	0.777911	0.154482	67.514	86.4983	0.78421	0.158975	63.1636	96.2001	0.773307	0.154164	71.8692	88.9897	0.778555	0.157536	72.243	111.436	0.778962	0.155826	62.7897	68.9125	0.776722	0.155704	66.0981	72.1504	0.780795	0.15763	68.9346	109.554	0.767637	0.164941	68.6262	84.1269	0.789879	0.147124	66.4065	100.657
133	0.779431	0.171741	149.695	260.014	0.784007	0.170114	144.89	245.854	0.780301	0.170695	144.277	240.016	0.783137	0.171182	150.309	265.407	0.779147	0.171035	146.1	250.431	0.784291	0.170815	148.485	255.629	0.782109	0.170274	149.633	265.166	0.781328	0.171612	144.952	240.288	0.782967	0.168519	146.083	249.901	0.780471	0.173329	148.503	256.147
134	0.80992	0.136968	95.0505	178.343	0.81878	0.134715	86.4771	154.768	0.812195	0.137371	90.8569	159.722	0.816504	0.134416	90.6723	174.032	0.815527	0.136096	90.7813	171.503	0.813171	0.135731	90.748	162.431	0.815954	0.138211	90.8761	166.743	0.812744	0.133567	90.6531	167.315	0.814388	0.135212	90.1534	178.72	0.814311	0.136622	91.376	154.45
135	0.78005	0.160974	141.499	277.237	0.781678	0.159631	141.762	286.219	0.781607	0.16014	142.994	299.622	0.780121	0.160469	140.267	262.688	0.778966	0.16142	143.599	283.154	0.782762	0.159162	139.662	280.354	0.781728	0.159994	138.623	281.336	0.78	0.160613	144.638	282.16	0.779903	0.162432	144.829	300.918	0.781825	0.158146	138.432	261.171
136	0.791744	0.155824	146.188	318.334	0.799187	0.149249	124.921	237.605	0.792171	0.154566	127.368	235.449	0.79876	0.150571	143.753	320.118	0.803703	0.149825	134.006	289.005	0.787222	0.154924	137.111	272.948	0.789709	0.15448	135.825	260.033	0.801224	0.150511	135.291	300.702	0.792037	0.155569	139.515	279.451	0.798894	0.149528	131.599	282.68
137	0.812954	0.141363	94.9487	141.983	0.820335	0.139355	85.1138	118.512	0.818936	0.139606	90.2174	138.515	0.814346	0.141177	89.8504	122.749	0.818122	0.1401	90.6957	133.84	0.815161	0.140707	89.3717	127.833	0.822219	0.139258	85.8105	124.837	0.81106	0.141337	94.2623	136.52	0.819551	0.136084	91.1081	130.476	0.813731	0.144556	88.9587	131.263
138	0.803623	0.131184	103.735	225.346	0.806799	0.132127	87.8052	110.631	0.807986	0.131584	88.4049	131.877	0.802436	0.131689	103.135	213.652	0.805231	0.128717	92.3029	204.6	0.805191	0.13455	99.2374	145.815	0.808106	0.131414	92.621	125.568	0.802316	0.131854	98.9193	217.624	0.798422	0.13009	94.0639	138.334	0.812	0.132876	97.4764	209.774
139	0.7722	0.166977	165.241	336.612	0.769513	0.166765	169.97	365.053	0.771102	0.166523	168.701	352.287	0.770611	0.167229	166.51	349.96	0.774507	0.166851	164.879	343.493	0.767205	0.166822	170.333	358.58	0.770822	0.166988	168.505	356.245	0.770892	0.166764	166.706	345.931	0.770943	0.165083	169.143	357.317	0.77077	0.168651	166.067	344.818
140	0.775541	0.158438	96.7243	207.813	0.772103	0.156447	96.6921	187.978	0.781006	0.151012	89.1845	170.063	0.766632	0.163336	104.24	222.491	0.77476	0.158302	94.141	187.237	0.772884	0.156599	99.2781	208.47	0.77419	0.156302	97.2471	213.554	0.773455	0.158602	96.1688	181.421	0.772826	0.157816	93.8526	187.301	0.774821	0.157088	99.5669	208.405
141	0.793026	0.160583	107.6	162.43	0.781654	0.165856	112.346	174.748	0.785462	0.164269	118.576	192.362	0.789226	0.16238	101.36	140.607	0.789707	0.160679	106.663	167.597	0.784977	0.165924	113.284	169.763	0.785956	0.165017	110.991	175.956	0.788731	0.161629	108.952	161.136	0.785338	0.166085	113.004	165.766	0.78935	0.160517	106.937	171.563
142	0.786388	0.148769	80.0131	158.137	0.783231	0.152235	86.4184	131.525	0.783515	0.152327	88.9925	169.958	0.786107	0.148677	77.4306	115.631	0.786336	0.149686	84.9522	135.011	0.783284	0.151334	81.4747	155.238	0.783654	0.147978	85.9344	135.129	0.785968	0.153013	80.4916	155.107	0.782134	0.153402	87.15	165.684	0.78749	0.14753	79.2749	121.828
143	0.774993	0.155725	111.752	203.957	0.776737	0.158212	114.909	220.033	0.77504	0.157301	114.795	220.787	0.776689	0.156646	111.866	203.14	0.774659	0.157428	113.386	213.054	0.77707	0.156514	113.275	211.247	0.775483	0.156939	113.32	210.387	0.776247	0.157012	113.34	213.904	0.775741	0.157908	114.077	202.839	0.775988	0.156038	112.584	221.073
144	0.822222	0.136867	69.0996	92.2695	0.801634	0.132002	73.0553	85.0752	0.8132	0.133259	75.2765	95.2832	0.810656	0.136413	66.8783	81.5173	0.812339	0.130663	70.7367	92.2169	0.811516	0.138912	71.4181	85.177	0.814742	0.135255	73.1814	90.4632	0.809114	0.134387	68.9735	86.9876	0.81244	0.138731	72.8031	98.0711	0.811415	0.130854	69.3518	78.3287
145	0.760719	0.161333	120.245	202.069	0.76706	0.157571	121.817	259.377	0.76356	0.157554	119.386	244.675	0.764219	0.161411	122.676	219.632	0.76533	0.1593	120.904	201.626	0.762449	0.159676	121.158	259.724	0.760394	0.159755	119.428	207.278	0.767385	0.159157	122.634	255.225	0.763549	0.158924	124.188	220.663	0.76423	0.160062	117.874	243.716
146	0.812634	0.136622	51.3607	55.9808	0.829069	0.13478	47.9312	57.4359	0.822188	0.131023	48.4612	63.2299	0.819471	0.140725	50.844	49.3335	0.823714	0.134924	50.6758	55.2851	0.817938	0.136924	48.6193	58.1415	0.817839	0.135591	53.5434	62.5171	0.823841	0.136256	45.7385	49.9603	0.822253	0.136931	45.5845	40.2524	0.819406	0.134954	53.7339	69.2238
147	0.828714	0.123679	67.3833	96.6867	0.827181	0.121428	65.9034	93.7737	0.823354	0.124086	69.1774	98.6975	0.832545	0.120842	64.108	91.5892	0.825362	0.122381	67.0028	86.0277	0.830535	0.122687	66.2841	103.65	0.830081	0.121753	65.1604	91.1358	0.825813	0.123328	68.1278	99.1642	0.825311	0.123494	68.7473	100.718	0.830587	0.121564	64.5384	89.3831
148	0.818597	0.127949	91.004	131.01	0.827328	0.128467	89.1357	115.827	0.827783	0.126729	84.5659	108.229	0.818142	0.129639	95.5738	137.139	0.817552	0.126369	94.2206	121.982	0.828373	0.129943	85.919	125.169	0.826022	0.1269	85.7341	116.62	0.819903	0.129579	94.4056	130.167	0.818871	0.131095	95.1849	129.934	0.827054	0.125274	84.9548	116.816
149	0.77992	0.155454	69.797	106.517	0.78864	0.152733	67.7013	87.838	0.783938	0.149939	67.1538	77.1949	0.784622	0.15827	70.3444	114.453	0.783911	0.150103	68.0465	101.396	0.784649	0.158114	69.4517	93.7096	0.784365	0.154035	72.1324	108.825	0.784194	0.154287	65.3658	84.8408	0.781921	0.154043	68.3193	91.0759	0.786639	0.154243	69.1789	103.771
150	0.768195	0.167476	233.406	587.181	0.765952	0.167827	255.006	757.311	0.764229	0.16468	251.56	721.729	0.769918	0.170532	236.853	630.503	0.770092	0.167623	231.143	653.575	0.764055	0.167633	257.269	700.738	0.767433	0.169818	248.92	671.218	0.766714	0.165463	239.492	684.074	0.769514	0.168192	236.801	671.038	0.764633	0.167082	251.611	684.203
151	0.804927	0.135575	74.5299	90.9537	0.801357	0.138838	79.5347	95.5103	0.809684	0.133521	72.9403	85.8888	0.796597	0.140535	81.1256	99.9883	0.805764	0.136455	76.5238	88.6066	0.800519	0.137946	77.539	97.7551	0.804923	0.136198	77.1264	92.618	0.801361	0.138227	76.9359	93.9625	0.802388	0.137002	78.1403	92.8083	0.803899	0.137448	75.9211	93.7613
152	0.737371	0.178776	80.1472	157.599	0.743086	0.173694	66.054	89.1057	0.735151	0.178812	75.4255	132.644	0.74531	0.173555	70.7842	123.632	0.742466	0.177384	81.9102	143.329	0.737981	0.175135	64.2878	110.389	0.735824	0.175719	79.2693	145.743	0.744635	0.176727	66.9335	107.545	0.742695	0.175046	74.1544	127.367	0.737753	0.17747	72.0576	129.104
153	0.8063	0.137011	115.732	178.825	0.818519	0.14409	106.517	150.467	0.806183	0.14195	111.989	167.038	0.818637	0.139208	110.266	163.601	0.80537	0.146229	116.018	179.872	0.819452	0.134618	106.231	149.192	0.808505	0.145239	109.136	163.449	0.816311	0.135941	113.125	167.173	0.810939	0.141842	107.572	155.832	0.813873	0.139582	114.691	174.257
154	0.805426	0.143314	103.169	165.475	0.802068	0.134124	85.3459	138.338	0.799766	0.135544	101.631	164.023	0.807764	0.141925	86.8931	140.247	0.801625	0.138918	97.5062	177.428	0.805893	0.138687	91.044	123.092	0.810057	0.13998	100.9	177.154	0.797408	0.137348	87.6289	123.214	0.814628	0.140397	94.1937	160.155	0.792808	0.136335	94.3774	145.055
155	0.761478	0.178187	107.497	210.236	0.759678	0.178762	105.216	182.654	0.759495	0.178833	107.462	204.252	0.761661	0.178113	105.252	189.323	0.763113	0.178314	105.243	188.837	0.758043	0.178603	107.471	204.705	0.762498	0.178215	104.336	189.033	0.758657	0.178717	108.378	204.51	0.761013	0.18005	107.908	201.01	0.760143	0.176888	104.806	192.757
156	0.789805	0.148049	130.267	262.173	0.781964	0.153215	130.89	244.405	0.785595	0.151889	137.795	263.271	0.786173	0.149512	123.362	243.007	0.788867	0.149231	117.964	220.585	0.782901	0.152107	143.193	281.944	0.781919	0.152714	132.44	256.305	0.789849	0.148565	128.717	250.538	0.787135	0.151072	129.316	243.693	0.784633	0.150328	131.841	262.829
157	0.770712	0.165257	112.647	235.421	0.767764	0.164302	112.163	309.982	0.773138	0.16244	105.556	199.309	0.765338	0.167009	119.254	334.207	0.774892	0.161474	107.568	233.027	0.763584	0.167844	117.242	311.711	0.769477	0.164242	109.367	229.383	0.768999	0.165329	115.443	314.447	0.766859	0.165823	111.642	222.24	0.771617	0.163709	113.168	319.563
158	0.799874	0.163737	107.066	137.86	0.794117	0.151269	101.64	116.589	0.793144	0.157291	111.787	130.77	0.800847	0.157919	96.9191	124.101	0.797882	0.157821	108.632	135.672	0.796109	0.157479	100.074	119.036	0.798819	0.16146	110.463	135.857	0.795172	0.153728	98.2426	118.662	0.79602	0.157116	115.801	147.355	0.797971	0.158182	92.9044	103.129
159	0.820161	0.133674	60.4832	78.97	0.808372	0.154723	64.8257	79.8049	0.816019	0.145375	62.8104	79.5289	0.812514	0.144006	62.4985	79.3073	0.811997	0.14549	63.4648	85.0114	0.816536	0.143875	61.844	73.3914	0.820282	0.142384	58.6422	69.3633	0.808251	0.146738	66.6667	88.1532	0.818805	0.148912	63.685	82.5156	0.809728	0.14022	61.6239	76.1813
160	0.784137	0.158905	104.501	162.158	0.780657	0.163355	101.873	149.026	0.787109	0.159391	97.7805	144.147	0.777685	0.162762	108.594	166.345	0.78238	0.164008	107.426	166.806	0.782414	0.15825	98.9478	143.692	0.783227	0.159007	102.908	149.995	0.781567	0.16327	103.466	161.273	0.780738	0.161645	106.818	165.697	0.784057	0.160646	99.5558	145.002
161	0.799652	0.14876	88.0357	95.9763	0.799282	0.13888	102.705	131.249	0.798855	0.144187	101.033	115.873	0.800082	0.143633	89.6722	114.205	0.798012	0.145014	96.5549	115.83	0.800927	0.142783	94.1625	114.519	0.79564	0.149605	97.3407	113.482	0.803305	0.13786	93.3747	116.831	0.798904	0.142012	101.478	128.29	0.800032	0.14579	89.2259	99.9605
162	0.782153	0.15719	105.715	173.325	0.785295	0.160718	107.692	169.178	0.785073	0.159781	108.49	182.087	0.782374	0.158145	104.916	159.692	0.785588	0.157669	106.628	177.542	0.781859	0.160241	106.779	164.751	0.784642	0.158579	108.717	179.354	0.782805	0.159358	104.689	162.751	0.783416	0.157964	106.449	180.556	0.784032	0.159972	106.958	161.441
163	0.791925	0.14168	49.6905	51.7025	0.765068	0.149184	68.5789	98.0271	0.780729	0.140559	59.9571	85.504	0.776317	0.151418	58.2632	71.6064	0.770605	0.139771	63.3048	81.782	0.78649	0.151763	54.8995	75.6238	0.782461	0.141834	58.9	89.1782	0.774577	0.150147	59.3254	66.9621	0.776943	0.156311	61.6476	79.2809	0.780121	0.13503	56.5646	78.3984
164	0.778238	0.144933	100.033	189.883	0.767993	0.141934	99.6748	195.33	0.769432	0.142137	104.506	217.669	0.776826	0.144829	95.1884	163.56	0.771252	0.148573	107.603	194.344	0.775	0.138272	92.0821	190.562	0.774108	0.141292	101.224	202.703	0.772136	0.145744	98.4802	181.939	0.777544	0.139714	100.918	202.239	0.768689	0.147135	98.7872	182.46
165	0.7939	0.148736	94.9631	149.639	0.795419	0.143812	99.3859	154.123	0.794236	0.145949	96.3709	148.573	0.795084	0.146643	97.9776	155.178	0.797822	0.145567	96.5098	154.311	0.791496	0.146955	97.8386	149.473	0.795196	0.144814	96.1421	144.063	0.794124	0.147763	98.2065	159.373	0.793925	0.147622	96.7104	146.5	0.795395	0.144956	97.638	157.141
166	0.799214	0.148078	92.5081	122.115	0.785781	0.154743	89.1642	107.195	0.787583	0.149575	93.2445	121.541	0.797411	0.153433	88.4278	107.817	0.792107	0.151991	94.2555	122.881	0.792887	0.151199	87.4168	106.232	0.798844	0.150622	90.3564	114.267	0.78615	0.152299	91.3159	115.546	0.790865	0.15389	92.662	115.522	0.794129	0.149248	89.0103	114.265
167	0.785124	0.158143	100.872	196.914	0.788756	0.146632	125.663	303.498	0.786043	0.159655	93.8488	190.206	0.787836	0.145002	132.686	307.011	0.806082	0.144532	93.186	168.365	0.767798	0.157753	133.349	319.428	0.784385	0.158228	125.198	283.554	0.789495	0.146517	101.337	224.736	0.804169	0.147857	105.953	201.212	0.769711	0.155094	120.581	301.003
168	0.763952	0.171435	114.074	203.868	0.762116	0.171141	110.344	201.435	0.765717	0.171494	111.651	196.07	0.76035	0.171043	112.768	209.05	0.764832	0.170635	111.405	211.766	0.761236	0.171924	113.014	193.129	0.760459	0.170984	115.563	195.888	0.765609	0.171557	108.855	209.168	0.7649	0.170698	111.845	211.009	0.761168	0.17186	112.573	193.958
169	0.8212	0.1249	61.3956	86.0379	0.820867	0.134789	63.4644	87.6011	0.821938	0.129924	65.9042	95.6724	0.820129	0.129947	58.9558	76.8194	0.821259	0.129911	61.8034	77.9322	0.820807	0.129966	63.0565	94.8915	0.817979	0.132236	65.4423	85.0087	0.824087	0.127527	59.4177	88.5096	0.823567	0.134263	64.1179	99.0623	0.818499	0.125415	60.742	72.5229
170	0.807038	0.166263	137.186	263.075	0.806819	0.166884	137.923	253.684	0.808896	0.164345	134.968	248.899	0.804961	0.16875	140.141	267.582	0.806527	0.167207	141	267.275	0.807331	0.165937	134.11	249.208	0.806608	0.167797	137.867	265.294	0.807249	0.165341	137.242	251.364	0.808753	0.16719	138.582	263.401	0.805104	0.165935	136.528	253.343
171	0.763361	0.171842	89.059	142.099	0.756887	0.175364	82.7365	116.749	0.766821	0.173295	83.1784	124.93	0.753422	0.173729	88.6244	135.003	0.760171	0.176682	86.7601	135.239	0.76008	0.170543	85.0382	124.714	0.763631	0.173744	82.6765	119.037	0.756616	0.173467	89.1268	140.211	0.764535	0.171473	90.7995	151.442	0.755711	0.175674	80.9938	104.193
172	0.784119	0.146495	80.5829	125.016	0.790425	0.145272	73.1005	110.845	0.790198	0.146765	78.1501	121.65	0.78434	0.145008	75.5355	114.641	0.785126	0.148445	80.3757	132.531	0.789416	0.143314	73.3078	101.747	0.790756	0.148391	76.175	122.912	0.783781	0.143317	77.5124	113.296	0.788923	0.143587	80.9337	130.744	0.785616	0.148198	72.7493	103.995
173	0.788114	0.153286	96.8851	182.071	0.779586	0.152423	100.781	215.261	0.784047	0.152963	95.7708	168.465	0.783655	0.152865	101.896	226.047	0.783217	0.155374	98.969	176.688	0.784484	0.150412	98.6968	219.719	0.78521	0.153165	97.7082	185.43	0.782491	0.152652	99.958	212.386	0.785982	0.152071	102.62	231.154	0.781719	0.153724	95.0448	161.33
174	0.806202	0.121788	45	40.6182	0.763741	0.195069	48.2667	48.7027	0.797519	0.144446	44.8421	40.7647	0.77254	0.180387	48.4267	48.5671	0.801601	0.152114	50.2763	49.6002	0.768403	0.173179	42.92	39.0961	0.786686	0.156819	46.6316	41.3779	0.783517	0.170514	46.6133	48.1068	0.781906	0.145722	48.6842	48.1963	0.788361	0.180171	44.5333	41.0666
175	0.789886	0.177012	112.381	154.206	0.791137	0.175076	117.077	167.702	0.790478	0.17651	115.096	159.827	0.790545	0.175585	114.361	162.386	0.791626	0.174873	113.843	158.665	0.789397	0.177209	115.614	163.517	0.791813	0.175641	115.763	162.277	0.78921	0.176445	113.693	159.931	0.791459	0.175201	114.774	165.481	0.789564	0.176886	114.683	156.62
176	0.820607	0.138418	70.3808	83.701	0.821177	0.145015	70.4372	86.7861	0.818536	0.142866	70.6306	89.6748	0.82325	0.140592	70.1872	80.5904	0.82239	0.140098	68.8871	89.7873	0.819392	0.143377	71.9326	80.4367	0.817654	0.143186	71.4071	87.7217	0.824133	0.14023	69.4098	82.703	0.82003	0.140382	68.5165	81.9967	0.821755	0.143109	72.3037	88.3592
177	0.771168	0.162805	79.514	148.212	0.764771	0.166374	79.9276	112.549	0.763352	0.167034	76.5683	106.569	0.772587	0.162059	82.8733	152.504	0.77046	0.16407	81.3792	145.035	0.765479	0.165152	78.0624	116.591	0.770762	0.162888	77.2787	115.15	0.765177	0.166308	82.1629	146.161	0.765532	0.16621	81.0045	126.163	0.770407	0.162999	78.4371	136.799
178	0.75892	0.160434	139.19	288.516	0.762434	0.162675	125.759	218.811	0.761472	0.161911	138.455	244.309	0.759881	0.161221	126.494	267.322	0.761275	0.162918	125.868	203.096	0.760077	0.160203	139.086	299.82	0.754523	0.163228	139.94	289.78	0.766832	0.159653	125.009	217.084	0.763984	0.161795	135.123	289.712	0.757368	0.161273	129.828	217.4
179	0.788427	0.141072	98.1346	153.895	0.791781	0.138956	106.176	161.398	0.78612	0.143588	105.01	141.049	0.794089	0.136259	99.3002	172.785	0.789531	0.143256	101.981	153.728	0.790678	0.136721	102.329	161.657	0.790352	0.139203	99.8509	133.571	0.789857	0.140848	104.46	178.644	0.785802	0.139729	99.4265	145.096	0.794407	0.140194	104.884	169.404
180	0.760985	0.157736	88.1478	155.721	0.764024	0.158791	83.6888	143.884	0.761934	0.155007	86.1606	146.677	0.763074	0.161471	85.6777	153.132	0.761329	0.161467	87.6151	152.14	0.763681	0.154998	84.2219	147.682	0.764338	0.156453	81.175	125.302	0.760669	0.16005	90.6675	170.947	0.764322	0.159493	85.531	145.083	0.760685	0.157018	86.3078	154.643
181	0.808927	0.139433	67.1253	77.5267	0.799768	0.145072	86.8943	126.743	0.80883	0.140523	79.0737	113.429	0.799865	0.144022	74.9459	96.9298	0.798119	0.141133	80.0786	115.653	0.810576	0.143294	73.941	94.2109	0.804767	0.138997	75.7248	96.6025	0.803928	0.145632	78.2948	113.731	0.806747	0.141758	71.5209	94.2655	0.801948	0.142907	82.4988	115.428
182	0.781868	0.165281	133.033	220.196	0.795499	0.155365	125.658	179.207	0.786562	0.1661	119.784	185.11	0.790793	0.154759	138.938	214.971	0.787779	0.158211	129.095	204.774	0.789574	0.162856	129.606	196.753	0.794054	0.156595	129.701	199.813	0.783284	0.164243	128.998	201.8	0.794194	0.158959	139.573	231.493	0.783144	0.161941	119.102	163.759
183	0.785863	0.155206	56.9112	84.359	0.782166	0.148754	52.5625	64.4751	0.788087	0.149247	50.017	61.3145	0.779939	0.154659	59.4697	86.5163	0.780556	0.151205	56.9225	84.9505	0.787484	0.152771	52.5511	63.6914	0.778725	0.152057	56.2495	77.7265	0.789319	0.151815	53.2254	72.381	0.786357	0.152418	53.8847	74.7413	0.781671	0.151601	55.5947	75.486
184	0.780739	0.169859	143.385	314.201	0.787193	0.169939	142.999	311.631	0.785932	0.169495	138.41	290.822	0.781999	0.17034	147.976	333.489	0.784133	0.169376	143.661	317.43	0.783798	0.170481	142.723	308.34	0.781436	0.170955	142.587	296.789	0.786495	0.168861	143.797	328.258	0.782673	0.170419	146.319	312.351	0.785258	0.169429	140.066	313.454
185	0.773518	0.161032	83.4527	142.449	0.776439	0.141976	70.535	88.8582	0.764764	0.157427	78.963	123.145	0.785192	0.145258	75.0247	114.45	0.769025	0.151149	87.7695	138.655	0.780932	0.152235	66.2181	93.8767	0.782546	0.158102	76.6461	130.774	0.767411	0.14485	77.3416	105.685	0.765186	0.153235	78.9959	110.392	0.78477	0.14973	74.9918	126.795
186	0.783337	0.156337	114.256	230.114	0.794568	0.147982	105.568	238.671	0.787375	0.152492	110.259	210.235	0.790529	0.152134	109.566	256.432	0.789054	0.152172	105.289	194.772	0.788849	0.15247	114.538	268.289	0.792637	0.151189	109.495	269.387	0.785265	0.153357	110.331	193.333	0.78751	0.153181	112.537	240.157	0.790394	0.151443	107.288	228.61
187	0.795805	0.145998	64.9068	81.2193	0.781332	0.157032	68.4257	100.276	0.783657	0.155998	66.9802	97.1245	0.793498	0.14728	66.3494	84.974	0.79509	0.150945	64.2698	88.5369	0.782049	0.152342	69.0636	93.8398	0.786377	0.151912	61.4364	83.1026	0.790774	0.151625	71.901	98.4714	0.78385	0.152042	67.7825	89.5491	0.793305	0.151379	65.546	92.9215
188	0.806925	0.134634	70.3475	77.7796	0.798333	0.144173	69.0567	82.3267	0.804115	0.130958	65.7482	74.2378	0.801143	0.147631	73.656	85.3554	0.798533	0.139352	73.9433	79.8455	0.806725	0.13963	65.461	80.1048	0.802249	0.136413	65.922	74.3657	0.803009	0.14262	73.4823	85.2599	0.806666	0.137815	69.9184	77.0198	0.798592	0.141151	69.4858	83.0424
189	0.765581	0.166826	99.4971	153.645	0.769299	0.176341	89.0612	151.568	0.775517	0.166487	91.593	148.228	0.759333	0.176309	96.9883	157.013	0.754451	0.171872	89.7907	137.477	0.78046	0.170439	98.7959	166.456	0.775105	0.174891	89.907	150.572	0.759746	0.16799	98.6793	154.683	0.77463	0.174582	99.2413	169.728	0.760223	0.168355	89.3178	133.275
190	0.784461	0.148907	83.1326	149.473	0.78548	0.154156	93.5532	232.512	0.787332	0.153623	85.7484	215.184	0.782609	0.149422	90.9374	173.61	0.7879	0.150633	87.5668	193.363	0.782041	0.152416	89.1189	197.655	0.784141	0.15247	89.0826	198.638	0.7858	0.15063	87.6032	192.354	0.784197	0.150738	92.8068	206.402	0.785744	0.152364	83.8789	183.894
191	0.784339	0.148977	84.389	143.089	0.787415	0.148428	83.5871	131.531	0.787793	0.146835	82.0581	133.663	0.78396	0.150539	85.9186	141.076	0.785973	0.147319	83.8631	141.316	0.785781	0.15009	84.1132	133.436	0.786914	0.146229	83.7116	138.598	0.784839	0.151145	84.2647	136.257	0.786138	0.146898	83.388	131.774	0.785615	0.150502	84.5884	142.866
192	0.813639	0.145261	150.687	253.641	0.81119	0.146725	151.935	232.57	0.814474	0.144964	153.06	251.543	0.810354	0.147	149.561	234.826	0.812659	0.145778	147.63	238.309	0.812169	0.146222	154.991	248.204	0.813221	0.145495	149.769	244.4	0.811608	0.146499	152.853	242.255	0.813448	0.145634	152.578	246.19	0.81138	0.146358	150.044	240.439
193	0.808131	0.13264	52.689	55.4953	0.817308	0.129019	57.9593	65.656	0.82351	0.132024	54.7384	56.6489	0.801929	0.12891	55.9099	64.7655	0.807556	0.129197	55.3459	63.7565	0.817883	0.132424	55.3023	57.7881	0.815876	0.128333	52.9128	54.3987	0.809563	0.133388	57.7355	66.5844	0.799733	0.139388	60.689	68.0993	0.825706	0.120475	49.9593	52.0491
194	0.779525	0.169254	106.607	150.686	0.777029	0.168417	110.465	180.807	0.77962	0.168912	111.419	161.417	0.776934	0.168758	105.653	171.269	0.775778	0.170598	107.292	173.668	0.780775	0.167027	109.779	158.875	0.777961	0.169626	102.663	146.302	0.778593	0.168051	114.409	184.206	0.77834	0.169415	106.996	169.81	0.778214	0.168264	110.075	162.987
195	0.800165	0.145154	64.4734	76.698	0.79531	0.152926	61.6071	93.4928	0.79511	0.14822	65.2485	92.8754	0.800394	0.149932	60.8274	77.3014	0.802942	0.149446	55.6923	71.4748	0.792516	0.148564	70.4405	97.0252	0.790957	0.154447	66.5917	97.2092	0.804573	0.143192	59.4762	71.6316	0.79629	0.144807	63.4852	93.9511	0.799208	0.153281	62.6012	76.0447
196	0.768939	0.150207	57.2075	65.4938	0.768361	0.155197	59.8054	77.8309	0.774786	0.151656	58.7808	75.4476	0.762515	0.153536	58.2322	68.2494	0.768496	0.149974	58.6252	72.2502	0.768804	0.155422	58.3878	71.6264	0.772409	0.151052	58.297	69.9776	0.764892	0.154283	58.716	73.848	0.767314	0.152267	55.2257	59.6544	0.769986	0.153165	61.7873	82.2817
197	0.798006	0.148124	78.2707	112.978	0.796023	0.14557	81.3509	123.825	0.795291	0.146256	81.7849	121.138	0.798739	0.147435	77.835	115.838	0.790934	0.147407	81.9859	122.999	0.803098	0.146051	77.634	113.852	0.797972	0.148582	77.4195	114.995	0.796057	0.145103	82.2025	121.926	0.797621	0.145863	78.8044	113.702	0.796408	0.147842	80.817	123.171
198	0.79232	0.154923	80.177	130.247	0.764358	0.167448	73.1022	103.769	0.792301	0.160786	79.6416	125.99	0.764376	0.161804	73.64	108.953	0.785309	0.156665	79.9469	126.119	0.7714	0.166703	73.3333	108.785	0.780548	0.15916	80.1018	124.669	0.776182	0.164579	73.1778	110.441	0.778037	0.163747	77.1106	117.041	0.778704	0.160024	76.1822	118.63
199	0.772613	0.165607	148.617	454.12	0.773293	0.165852	138.345	419.821	0.773196	0.164817	143.206	500.511	0.772709	0.166638	143.757	363.328	0.776871	0.165861	142.273	432.994	0.769034	0.165507	144.69	441.638	0.772501	0.164656	145.696	500.745	0.773405	0.166797	141.266	362.992	0.77425	0.166479	144.841	439.314	0.771656	0.164967	142.122	435.35
200	0.755608	0.175796	101.705	320.422	0.751417	0.178102	97.3266	187.96	0.752392	0.178517	96.0525	187.022	0.754635	0.17539	102.984	321.034	0.751385	0.177632	99.3918	317.943	0.755643	0.176268	99.6419	192.152	0.750597	0.178459	102.325	317.997	0.756432	0.175408	96.7065	192.022	0.749714	0.179584	104.28	328.47	0.757316	0.174221	94.7494	173.398
201	0.771964	0.164763	51.6259	76.2575	0.770453	0.163133	49.9852	68.327	0.767461	0.163055	52.5597	78.671	0.774956	0.164758	49.0513	65.4969	0.768376	0.15936	50.9812	68.3511	0.774041	0.16837	50.6298	76.2443	0.774728	0.160979	47.1945	59.6063	0.767689	0.166796	54.4166	83.1031	0.768544	0.161947	51.1303	77.0748	0.773873	0.165889	50.4808	67.4121
202	0.752934	0.171802	69.3587	105.369	0.755233	0.177216	71.4347	110.142	0.749199	0.174624	68.3131	103.347	0.758968	0.174306	72.4802	112.012	0.756063	0.17594	61.31	72.514	0.752104	0.173094	79.4833	133.462	0.74348	0.17025	71.5258	104.709	0.764687	0.178082	69.2675	110.767	0.761946	0.175886	69.5775	108.899	0.746221	0.172813	71.2158	106.656
203	0.804866	0.141311	53.3943	57.7568	0.80274	0.140843	49.7388	65.8504	0.802535	0.141652	51.9309	51.3165	0.805081	0.140496	51.2082	71.0499	0.802896	0.144021	46.8455	43.03	0.804718	0.138062	56.3143	76.0805	0.806812	0.13138	51.3618	54.0204	0.800786	0.150133	51.7796	69.0091	0.816043	0.134723	49.0732	50.7169	0.791518	0.14616	54.0776	71.3945
204	0.763397	0.162107	60.5833	78.3508	0.759326	0.174502	70.3426	89.7254	0.773008	0.162216	71.9167	94.0669	0.749715	0.173637	59.0093	72.8347	0.77722	0.156786	66.2778	81.8422	0.745502	0.177899	64.6481	86.822	0.746677	0.18257	68.1111	84.7178	0.776046	0.151561	62.8148	83.9421	0.760035	0.159978	63.4259	75.9624	0.762687	0.17647	67.5	91.9722
205	0.7693	0.15942	71.2388	88.7739	0.797778	0.15168	68.2867	79.8056	0.784413	0.163501	69.5674	88.7103	0.78263	0.148632	69.9621	79.9033	0.780248	0.159422	76.1797	99.6259	0.786804	0.152943	63.3341	65.124	0.783965	0.154066	68.5225	81.8374	0.783078	0.158417	71.0095	86.9279	0.785524	0.158614	67.6454	81.6888	0.781516	0.153827	71.8886	87.0338
206	0.823719	0.141805	81.4305	94.2474	0.827651	0.142426	77.051	96.2393	0.826338	0.142174	79.2394	94.4525	0.825031	0.142081	79.2429	96.0879	0.824406	0.143084	77.7283	94.0513	0.826964	0.141156	80.7544	96.457	0.824839	0.142069	80.5605	95.2392	0.826531	0.142184	77.9213	95.2896	0.825246	0.142614	79.043	92.3979	0.826123	0.141641	79.4393	98.0653
207	0.828356	0.136494	73.4867	94.5479	0.82373	0.137091	75.491	87.5629	0.822433	0.139661	76.3991	92.9878	0.829653	0.133806	72.5785	89.1883	0.825015	0.136041	73.7863	91.6897	0.827072	0.137571	75.1914	90.5571	0.828394	0.138021	72.0197	84.4009	0.823693	0.135552	76.9579	97.3286	0.824859	0.138067	76.0841	97.4181	0.827228	0.135536	72.8936	84.3398
208	0.791765	0.150686	110.73	141.086	0.797505	0.149683	102.834	131.827	0.79164	0.151553	107.893	132.367	0.797629	0.148801	105.671	140.682	0.798906	0.152053	106.705	133.198	0.790363	0.148227	106.859	139.904	0.796603	0.147991	103.425	127.997	0.792667	0.152378	110.139	144.6	0.79404	0.148698	109.399	150.191	0.795229	0.151711	104.165	121.424
209	0.790817	0.143531	75.0094	106.096	0.785801	0.143414	79.1389	100.119	0.788177	0.143666	75.6704	97.1215	0.788444	0.143323	78.4773	108.876	0.790423	0.146555	76.6138	101.914	0.786195	0.140333	77.5331	104.416	0.786528	0.144068	72.729	93.8093	0.790095	0.142896	81.4216	111.594	0.787842	0.143505	77.0529	103.083	0.788779	0.143483	77.0936	103.263
210	0.798803	0.164249	262.085	610.227	0.792547	0.164591	291.994	738.189	0.79897	0.163873	281.539	690.102	0.792379	0.16496	272.527	664.375	0.793958	0.166919	279.842	662.003	0.797394	0.161924	274.225	692.415	0.80022	0.164523	271.167	656.248	0.791128	0.164251	282.906	697.837	0.801016	0.161898	269.552	653.169	0.790332	0.166794	284.522	700.691
211	0.747143	0.173668	109.373	191.057	0.749888	0.173937	111.033	208.745	0.746646	0.175724	111.102	213.105	0.750384	0.171851	109.304	186.18	0.74754	0.172605	108.46	194.878	0.749491	0.174997	111.946	205.17	0.751301	0.172925	110.348	204.423	0.745729	0.174642	110.058	195.677	0.745344	0.172184	107.968	182.44	0.751686	0.17536	112.438	216.296
212	0.75373	0.191589	108.196	199.622	0.756052	0.191347	111.905	192.7	0.754681	0.191984	108.808	192.887	0.755101	0.190957	111.293	199.452	0.757198	0.190463	111.611	199.521	0.752584	0.192446	108.489	192.81	0.751915	0.191204	111.566	201.588	0.757867	0.191692	108.534	190.649	0.754324	0.191411	111.644	199.813	0.755459	0.19153	108.457	192.507
213	0.77645	0.154153	75.6122	104.836	0.771891	0.159114	81.6372	125.373	0.772095	0.159926	80.3768	118.983	0.776248	0.153313	76.8701	112.083	0.773474	0.156968	82.3368	128.055	0.774868	0.156367	74.909	101.483	0.77208	0.15586	79.7278	115.904	0.776263	0.157447	77.5195	115.281	0.774181	0.159791	78.1823	105.575	0.774161	0.153482	79.0657	124.822
214	0.775221	0.158127	96.123	137.198	0.785315	0.15533	89.1649	115.044	0.781535	0.156437	86.8719	112.258	0.779	0.157184	98.4161	139.335	0.779662	0.158112	91.6289	126.33	0.780873	0.155507	93.6591	126.97	0.78019	0.157119	90.4389	117.279	0.780346	0.156512	94.849	135.346	0.777508	0.160278	94.148	132.096	0.783028	0.153226	91.1399	120.949
215	0.783949	0.148547	70.7335	94.6101	0.788261	0.148306	68.9944	91.4502	0.783415	0.1491	68.8041	90.2075	0.788795	0.147733	70.9254	95.7952	0.792716	0.145421	63.9826	88.3137	0.779487	0.151117	75.7508	97.2009	0.792202	0.144992	67.7898	88.9802	0.780001	0.151572	71.9405	96.9044	0.790923	0.144836	67.2125	89.301	0.781281	0.151813	72.5183	96.5802
216	0.795578	0.166855	117.447	206.841	0.792217	0.167223	118.614	188.831	0.797288	0.163751	118.578	198.013	0.790507	0.170213	117.483	198.069	0.791812	0.168831	115.139	199.15	0.795983	0.165219	120.922	196.885	0.786831	0.16978	117.158	196.977	0.800964	0.163965	118.903	199.097	0.798325	0.166059	113.589	196.688	0.78947	0.167914	122.472	199.287
217	0.745461	0.182909	75.7368	103.195	0.809094	0.164336	54.5405	63.259	0.755347	0.179211	67.5789	87.6962	0.798941	0.17176	62.9189	85.2354	0.738435	0.175458	73.8684	108.783	0.81631	0.169414	56.4595	53.4819	0.790913	0.166924	57.3947	67.6831	0.762414	0.185578	73.3784	101.683	0.817321	0.129735	42.5	35.2273	0.735292	0.206633	88.6757	113.115
218	0.801921	0.149648	115.359	167.78	0.792668	0.149477	122.163	196.395	0.803751	0.147506	116.823	189.323	0.790837	0.151458	120.698	175.749	0.798854	0.149263	119.786	193.295	0.795737	0.149988	117.733	171.382	0.79699	0.147548	117.913	169.134	0.797603	0.151692	119.607	195.285	0.795414	0.149886	115.569	162.114	0.79918	0.149358	121.954	201.108
219	0.783464	0.149039	79.3231	124.741	0.795849	0.146282	69.0463	122.302	0.782541	0.144972	80.5897	144.233	0.796775	0.150241	67.7763	98.3463	0.788533	0.150357	72.0231	113.126	0.790768	0.14518	76.365	133.309	0.790143	0.148771	69.5821	90.6548	0.789153	0.146816	78.8123	149.429	0.791188	0.150741	70.4513	99.8506	0.788106	0.144773	77.9409	143.483
220	0.751179	0.180979	235.416	850.511	0.754733	0.189833	164.651	792.329	0.756557	0.183733	203.506	1013.37	0.749347	0.187113	196.606	571.229	0.75807	0.176604	211.874	1032.76	0.747832	0.193797	188.226	535.086	0.749125	0.18501	194.781	770.785	0.75679	0.18584	205.343	871.595	0.756655	0.182356	217.883	924.308	0.749249	0.188453	182.208	706.044
221	0.79103	0.181383	98.5589	234.628	0.782511	0.183925	96.897	211.364	0.785187	0.182931	101.806	234.366	0.78836	0.182469	93.6465	211.579	0.78837	0.181198	98.1721	220.744	0.785173	0.184193	97.2842	225.842	0.79231	0.182424	101.778	253.07	0.78123	0.182822	93.6743	188.786	0.792106	0.176577	99.4055	235.724	0.781433	0.188493	96.0495	210.13
222	0.77738	0.160952	78.1728	104.695	0.785625	0.170009	73.9703	103.519	0.773775	0.168773	76.5284	109.067	0.789239	0.161962	75.6188	98.9321	0.773256	0.166774	74.6222	100.281	0.789759	0.163975	77.5297	107.832	0.78058	0.161344	77.5778	102.807	0.782417	0.169731	74.5668	105.418	0.776722	0.163668	72.763	96.4728	0.786284	0.167354	79.3936	111.18
223	0.772578	0.161707	128.629	209.822	0.770079	0.15901	135.612	229.585	0.770006	0.159542	132.848	231.895	0.77265	0.16118	131.392	207.322	0.766196	0.160921	136.392	228.455	0.77646	0.15965	127.848	211.023	0.771055	0.161975	137.902	241.89	0.771601	0.158746	126.338	195.401	0.770595	0.157442	130.532	213.616	0.772061	0.16324	133.708	226.102
224	0.801116	0.183231	35.3333	20.5994	0.808697	0.0945575	33.6667	25.3246	0.88525	0.0496965	20	11.5326	0.724562	0.143954	49	17.4356	0.724562	0.143954	49	17.4356	0.88525	0.0496965	20	11.5326	0.829493	0.120878	29.3333	27.5379	0.78032	0.161657	39.6667	15.1438	0.78032	0.161657	39.6667	15.1438	0.829493	0.120878	29.3333	27.5379
225	0.771724	0.150184	61.8603	108.47	0.748462	0.186789	92.4706	190.428	0.7674	0.169812	76.4044	171.563	0.752786	0.16963	77.9265	138.078	0.769178	0.177275	67.5735	108.571	0.751007	0.161633	86.7574	191.122	0.76999	0.176442	77.5294	170.506	0.750196	0.162446	76.8015	139.384	0.759565	0.15231	68.0074	110.334	0.760621	0.185793	86.3235	190.153
226	0.790238	0.149827	71.6178	102.826	0.790318	0.137215	68.2716	91.6874	0.789153	0.145832	71.3834	98.4504	0.791402	0.141445	68.506	96.3784	0.79214	0.142281	65.0925	83.7141	0.788416	0.145001	74.7969	109.226	0.785936	0.14663	72.5769	95.5777	0.79462	0.140491	67.3125	99.1789	0.784663	0.14794	69.6767	95.189	0.795893	0.139021	70.2127	99.6209
227	0.798419	0.129659	72.6645	133.95	0.797818	0.130654	57.7237	67.7061	0.809009	0.124733	63.7237	84.8012	0.787229	0.134481	66.6645	124.272	0.798538	0.130566	68.5	131.907	0.7977	0.129747	61.8882	72.2325	0.798239	0.136434	67.8553	125.933	0.797999	0.123563	62.5329	82.2531	0.807851	0.133346	72.7895	140.321	0.788387	0.126136	57.5987	53.2253
228	0.775499	0.174978	142.224	281.447	0.764333	0.174222	137.457	249.565	0.768184	0.177921	138.953	267.379	0.771652	0.171379	140.729	264.608	0.767244	0.176216	141.583	271.625	0.772592	0.173109	138.098	260.236	0.772983	0.175946	130.811	234.933	0.76685	0.17337	148.876	293.533	0.772314	0.171153	133.831	252.16	0.76752	0.178126	145.854	279.029
229	0.798447	0.155128	99.4684	190.562	0.795421	0.157076	107.267	204.14	0.79373	0.155784	104.991	208.891	0.800138	0.156375	101.744	185.408	0.794535	0.157224	105.364	210.602	0.799333	0.154956	101.372	183.455	0.802047	0.154577	102.136	206.841	0.791821	0.157467	104.599	187.699	0.798456	0.154367	99.3726	173.452	0.795412	0.157825	107.363	218.86
230	0.807756	0.132767	53.1038	71.9657	0.78404	0.147839	80.625	173.179	0.785458	0.147283	65.3772	115.321	0.806415	0.133562	68.309	149.061	0.804832	0.144024	65.8062	145.125	0.786974	0.137302	67.8785	120.133	0.790717	0.149257	65.4325	115.981	0.801138	0.131976	68.2535	148.547	0.809466	0.138711	59.8547	88.4306	0.782324	0.141949	73.8507	166.202
231	0.737954	0.183453	79.646	141.176	0.737843	0.178083	79.3437	146.467	0.736854	0.180707	83.1514	156.805	0.738944	0.180864	75.8369	129.486	0.736448	0.178498	78.0125	136.856	0.73935	0.18304	80.9779	150.498	0.739226	0.181435	80.3989	144.007	0.736571	0.18013	78.5905	143.678	0.740041	0.182341	77.7525	137.756	0.735755	0.179196	81.238	149.67
232	0.781923	0.144199	46.8506	64.6573	0.778145	0.139661	47.8218	54.8367	0.779484	0.141911	43.0546	44.5131	0.780585	0.142009	51.6178	71.9022	0.784186	0.138829	45.9885	63.6668	0.775883	0.144906	48.6839	55.9554	0.764902	0.14254	49.9425	57.7467	0.795167	0.139746	44.7299	61.9661	0.779053	0.140827	46.6552	59.5466	0.781015	0.143079	48.0172	60.3438
233	0.766383	0.145312	58.2451	64.9017	0.807079	0.167373	47.2451	60.454	0.782903	0.160249	56.1569	72.3878	0.79056	0.155745	49.3333	51.6188	0.792271	0.163703	47.0784	57.7478	0.781192	0.152004	58.4118	67.293	0.776128	0.16909	50.549	53.3328	0.797335	0.145421	54.9412	71.2312	0.792929	0.156096	51.4412	64.1415	0.780534	0.159757	54.049	61.7288
234	0.787609	0.151942	84.3294	123.331	0.79111	0.151179	79.2706	107.278	0.79038	0.152154	82.2839	116.999	0.788339	0.150979	81.3162	114.205	0.791633	0.150642	79.9535	112.242	0.787086	0.152461	83.6466	118.857	0.788362	0.152522	80.3944	109.882	0.790357	0.150607	83.2056	121.053	0.787004	0.151098	84.153	119.039	0.791715	0.152006	79.4471	112.03
235	0.801847	0.13404	79.9482	95.7234	0.813713	0.140851	77.4811	108.897	0.809482	0.141048	83.3812	109.134	0.80606	0.134057	74.0401	95.2056	0.807729	0.137917	78.3271	104.829	0.807817	0.137306	79.1061	100.154	0.812147	0.130387	74.4565	85.6348	0.803389	0.144359	82.9858	116.872	0.808429	0.134605	77.9906	101.343	0.807116	0.140559	79.4434	103.685
236	0.826869	0.135804	91.8191	122.698	0.829402	0.135588	88.8436	132.182	0.828617	0.137846	90.683	129.47	0.827654	0.133522	89.9797	125.574	0.826364	0.137793	90.6964	121.122	0.829907	0.133554	89.9663	133.644	0.825925	0.137513	91.6263	130.304	0.830346	0.13383	89.0364	124.695	0.829947	0.134915	90.7107	130.163	0.826324	0.13646	89.952	124.855
237	0.770289	0.156233	100.555	147.536	0.768785	0.153704	99.2093	173.223	0.772113	0.153731	95.1466	137.042	0.76696	0.15617	104.62	181.521	0.776729	0.150716	97.165	167.424	0.762342	0.158798	102.601	154.03	0.766949	0.15488	100.315	159.524	0.772127	0.155029	99.4495	162.246	0.768698	0.157766	102.799	172.228	0.770377	0.152128	96.9642	148.628
238	0.797023	0.146645	77.2405	97.8093	0.79177	0.148119	77.9141	95.1746	0.795821	0.146402	79.8581	99.7617	0.792972	0.148392	75.2948	93.0699	0.793927	0.148237	79.777	102.839	0.794867	0.14657	75.3759	89.6596	0.79607	0.144638	76.6723	86.2639	0.792723	0.150108	78.4828	105.752	0.795831	0.148174	76.2459	99.4314	0.792962	0.146622	78.9094	93.4597
239	0.759621	0.164428	61.5679	80.1423	0.753674	0.170859	61.3388	73.2395	0.754598	0.169073	66.4979	89.59	0.758718	0.166273	56.3884	60.8472	0.755901	0.164289	58.5185	69.816	0.757409	0.171042	64.4008	83.0757	0.749549	0.168462	66.6543	82.9435	0.763788	0.166614	56.2314	69.6466	0.771382	0.168571	59.1111	76.4771	0.741864	0.16549	63.8058	77.0024
240	0.826693	0.121073	56.7819	72.1018	0.816925	0.131461	63.1776	102.321	0.823583	0.126824	65.2866	110.7	0.820035	0.126087	54.6729	58.1194	0.818214	0.128218	64.4673	79.2315	0.825404	0.12459	55.4922	96.8031	0.819606	0.122291	59.2928	102.89	0.824012	0.130475	60.6667	71.4249	0.82367	0.130569	59.5607	75.6778	0.819948	0.122203	60.3988	99.8067
241	0.803578	0.13439	63.9896	124.778	0.822081	0.132843	62.1042	117.705	0.812967	0.137734	64.0415	117.898	0.81266	0.130024	62.0521	124.618	0.820813	0.130657	52.1003	53.5864	0.804786	0.136687	74.0347	162.347	0.807603	0.134613	65.5225	139.897	0.818042	0.133059	60.566	99.1367	0.815275	0.137012	58.9481	98.6334	0.810343	0.13074	67.1632	140.298
242	0.764147	0.17724	82.5255	143.788	0.768392	0.165106	92.6932	540.645	0.762917	0.171507	78.6211	130.505	0.769622	0.171015	96.5975	543.903	0.763987	0.170794	73.8696	107.405	0.768552	0.171762	101.349	548.735	0.769833	0.173955	78.077	130.528	0.762707	0.168516	97.1416	543.879	0.768174	0.169157	80.2745	142.703	0.764365	0.173383	94.9441	540.881
243	0.826642	0.122478	54.8333	58.5056	0.831982	0.121827	58.4375	47.5681	0.859798	0.1122	49.6667	47.4043	0.798825	0.123975	63.6042	57.8438	0.841474	0.110361	51.4375	49.2414	0.817149	0.131816	61.8333	56.6776	0.818353	0.124977	55.3958	48.9241	0.84027	0.118291	57.875	57.407	0.840503	0.133684	58.9375	56.9256	0.81812	0.108305	54.3333	49.4055
244	0.750884	0.169897	112.34	274.678	0.750716	0.171018	127.275	389.207	0.750466	0.17159	118.298	264.263	0.751134	0.169318	121.316	396.487	0.753433	0.170575	119.85	392.411	0.748166	0.1703	119.764	270.287	0.753946	0.171007	125.312	395.097	0.747654	0.16985	114.303	266.232	0.752012	0.168247	118.921	381.437	0.749588	0.172633	120.694	285.562
245	0.832846	0.123537	59.8014	67.7295	0.818461	0.136632	67.8276	84.1163	0.822051	0.134831	66.137	77.4469	0.829331	0.12573	61.4483	75.3423	0.80886	0.141928	65.3904	74.3919	0.842613	0.115244	62.2	78.4188	0.847754	0.121672	51.1164	54.7876	0.803451	0.135062	76.5724	91.5278	0.830604	0.131907	59.5342	67.2274	0.820719	0.128727	68.0966	84.4944
246	0.763271	0.1543	67.2091	97.737	0.76159	0.15502	66.2082	96.2541	0.762038	0.151472	66.6696	101.311	0.762824	0.157791	66.7483	92.483	0.763647	0.153795	66.1268	94.9118	0.761214	0.155516	67.2918	99.0432	0.764542	0.1499	63.5217	89.8906	0.760317	0.159259	69.8998	103.532	0.768089	0.153888	64.1791	88.3046	0.756767	0.155227	69.2416	104.925
247	0.838162	0.123073	103.356	155.289	0.839988	0.12262	102.741	168.949	0.838826	0.122915	103.148	165.96	0.839323	0.122784	102.949	158.477	0.840485	0.122401	102.305	165.197	0.837664	0.123282	103.792	159.269	0.840092	0.122272	100.595	151.643	0.838057	0.123417	105.502	172.195	0.841537	0.121942	102.711	167.774	0.836612	0.123702	103.385	156.555
248	0.78883	0.153981	121.857	359.54	0.790172	0.153461	131.928	373.22	0.786567	0.154174	121.056	335.843	0.792435	0.153213	132.73	394.657	0.79106	0.155939	126.819	368.75	0.787942	0.151457	126.967	364.192	0.788165	0.15506	131.554	425.018	0.790836	0.152361	122.231	296.528	0.78974	0.152193	128.879	351.685	0.789262	0.155237	124.906	380.686
249	0.796865	0.138808	85.0763	101.554	0.790969	0.155934	97.2275	147.899	0.792665	0.150812	90.4036	118.521	0.795169	0.144405	91.9001	134.955	0.787793	0.151644	91.982	114.682	0.80004	0.14328	90.3218	138.231	0.799903	0.144323	91.0347	137.631	0.78793	0.150663	91.2691	115.408	0.7951	0.149789	88.6838	118.087	0.792734	0.145467	93.62	135.294
250	0.775133	0.157029	142.889	391.008	0.782503	0.151729	127.941	281.611	0.779386	0.158387	140.765	372.555	0.778247	0.150398	130.066	305.711	0.778702	0.153934	137.172	371.895	0.778932	0.154958	133.662	306.598	0.779881	0.151453	137.919	378.424	0.777752	0.157377	132.914	298.485	0.776608	0.154386	143.837	389.554	0.781028	0.154475	126.991	283.567
251	0.783722	0.14673	78.1592	140.139	0.784046	0.149979	73.1388	120.937	0.78494	0.148983	74.0979	123.27	0.782827	0.147732	77.203	138.131	0.786739	0.146975	76.5775	141.562	0.781028	0.149685	74.7216	119.313	0.780286	0.149994	76.6	132.676	0.787484	0.146624	74.6991	129.128	0.785381	0.145798	73.0373	117.119	0.782386	0.150871	78.2643	143.356
252	0.80513	0.146898	78.7611	99.0896	0.808672	0.145383	88.6283	127.736	0.804123	0.153491	89.7522	125.451	0.809679	0.138371	77.6372	101.845	0.7887	0.145509	82.385	100.198	0.825103	0.14451	85.0044	127.047	0.818054	0.14079	80.9867	114.682	0.795749	0.150499	86.4027	114.094	0.814499	0.143534	80.0929	107.519	0.799303	0.148336	87.2965	120.821
253	0.783482	0.147076	97.2585	174.829	0.791314	0.140796	96.8195	155.558	0.783421	0.142645	97.1774	171.791	0.791375	0.145285	96.9007	158.909	0.791659	0.141337	98.8036	169.988	0.783129	0.146543	95.2728	160.819	0.78219	0.143789	95.016	184.765	0.792607	0.144073	99.0642	143.574	0.790396	0.143624	95.6383	157.386	0.784393	0.144363	98.4413	173.19
254	0.783714	0.145654	74.9467	83.6171	0.784384	0.145742	79.2178	115.388	0.784674	0.151878	74.56	97.3508	0.783424	0.139242	79.6044	104.045	0.784312	0.149891	79.8711	112.076	0.783786	0.141381	74.2933	87.9691	0.786308	0.144094	74.4533	78.5356	0.781789	0.147251	79.7111	118.885	0.78576	0.137242	72.3378	101.958	0.782338	0.153671	81.8267	99.3716
255	0.793502	0.150205	115.339	157.863	0.797073	0.147789	110.012	133.198	0.793938	0.148852	115.299	148.1	0.796638	0.149161	110.051	143.977	0.79351	0.147392	112.195	139.858	0.797065	0.150595	113.155	152.039	0.789856	0.148542	116.441	148.706	0.80072	0.149284	108.909	143.299	0.794123	0.147331	110.182	135.024	0.796452	0.150667	115.169	156.309
256	0.814505	0.128403	68.0136	123.592	0.825058	0.124407	70.4738	134.281	0.820773	0.128777	63.8466	106.726	0.81879	0.124236	74.6408	147.853	0.82095	0.124874	73.1864	136.232	0.818613	0.128155	65.301	121.322	0.820365	0.125104	63.5126	89.2739	0.819198	0.127939	74.9748	158.977	0.81428	0.129233	76.5417	160.775	0.825283	0.123524	61.9456	85.7557
257	0.792383	0.159371	95.4351	162.427	0.784551	0.155558	103.316	187.258	0.789354	0.155416	94.8723	161.664	0.787583	0.159604	103.879	187.892	0.795693	0.156351	97.7778	152.576	0.781238	0.158363	100.971	195.442	0.784226	0.1574	103.713	199.54	0.792716	0.157537	95.0291	147.008	0.786499	0.156829	100.567	171.011	0.790441	0.158195	98.1788	179.523
258	0.786215	0.159447	107.852	189.137	0.793577	0.148748	104.27	215.096	0.788204	0.156281	101.594	186.705	0.791588	0.152141	110.528	217.132	0.789599	0.155054	106.238	207.034	0.790193	0.15341	105.885	197.945	0.782901	0.158534	110.731	195.68	0.796891	0.149484	101.391	209.072	0.786513	0.158619	114.103	223.768	0.793279	0.149645	98.0189	178.447
259	0.804161	0.138711	113.363	168.654	0.806648	0.140769	111.023	182.599	0.804977	0.140448	113.38	178.429	0.805832	0.139046	111.006	173.06	0.807086	0.140073	110.068	176.371	0.803723	0.139405	114.318	175.139	0.803699	0.14086	115.161	181.044	0.807111	0.138609	109.225	170.279	0.805022	0.140713	113.282	186.68	0.805787	0.138778	111.105	164.127
260	0.789174	0.147633	50.9768	62.873	0.786027	0.148724	51.8486	63.2004	0.782121	0.150701	51.5572	60.5417	0.793091	0.14542	51.2674	65.4426	0.783421	0.147882	52.5845	63.3081	0.791789	0.148374	50.2387	62.7451	0.789105	0.1457	50.0559	60.1843	0.786097	0.150621	52.7708	65.7442	0.780387	0.152064	51.861	65.3642	0.794827	0.143838	50.9632	60.6165
261	0.785366	0.141324	83.3628	121.585	0.785215	0.140043	85.2372	122.198	0.791157	0.139812	82.5256	119.243	0.779424	0.141309	86.0744	124.467	0.785503	0.138674	86.5194	126.079	0.785078	0.142667	82.0806	117.522	0.781027	0.140735	89.1256	127.452	0.789554	0.140506	79.4744	115.872	0.780259	0.142554	84.2574	116.102	0.790322	0.138608	84.3426	127.426
262	0.796329	0.150006	104.739	136.946	0.799341	0.155437	100.488	132.306	0.798596	0.156993	93.3275	118.351	0.797068	0.148367	111.933	148.665	0.805226	0.147795	102.333	139.565	0.790418	0.157212	102.901	129.567	0.792851	0.158459	110.264	148.07	0.80283	0.14663	94.9477	119.233	0.799504	0.154222	100.557	129.933	0.796157	0.15124	104.683	139.222
263	0.807646	0.150837	120.517	163.952	0.806834	0.14878	118.438	164.725	0.806179	0.149887	117.627	155.739	0.808302	0.149731	121.33	172.503	0.808596	0.145611	118.316	165.979	0.805883	0.153891	120.641	162.68	0.805766	0.150992	118.85	155.703	0.808715	0.148609	120.107	172.552	0.80971	0.149401	117.54	162.433	0.804769	0.150183	121.417	166.208
264	0.75952	0.173629	101.439	172.247	0.748493	0.168722	77.381	111.591	0.767155	0.165317	86.8986	126.975	0.740805	0.17611	92.0204	162.391	0.756742	0.172162	82.2703	152.649	0.75129	0.170366	96.6803	138.024	0.752171	0.179493	82.6959	134.487	0.755891	0.162594	96.2517	155.929	0.770099	0.175341	91.4865	167.182	0.737841	0.165534	87.4014	120.28
265	0.786146	0.156946	124.262	195.935	0.786009	0.160148	124.776	198.506	0.777479	0.157206	127.552	179.854	0.794693	0.159427	121.479	213.169	0.780859	0.167169	137.474	230.866	0.791306	0.14924	111.537	155.335	0.791341	0.151742	126.182	207.284	0.780803	0.164929	122.852	186.584	0.787589	0.156219	113.87	162.045	0.784563	0.160845	135.188	226.568
266	0.79836	0.141706	75.248	94.1021	0.783278	0.149405	81.2309	129.147	0.791704	0.14481	77.1113	122.215	0.789947	0.146776	79.364	102.962	0.795157	0.141062	74.502	108.612	0.786487	0.150268	81.9785	117.139	0.785369	0.142549	82.252	116.162	0.796295	0.148781	74.2133	109.622	0.790452	0.143138	77.9277	112.113	0.791202	0.148414	78.546	113.909
267	0.801544	0.169695	328.582	2137.45	0.802788	0.171869	248.85	1096.9	0.803424	0.168623	316.309	1771.4	0.800905	0.172917	261.141	1624.12	0.80199	0.170089	280.477	1579.21	0.802341	0.171482	297.025	1812.19	0.807212	0.171374	313.038	2028.23	0.797112	0.170045	264.417	1288.72	0.800415	0.170854	337.125	1832.11	0.803918	0.170701	240.294	1554.18
268	0.749282	0.181505	80.3769	143.447	0.74684	0.162651	70.5426	94.8918	0.753023	0.163562	62.2308	73.9233	0.74307	0.180689	88.8295	154.68	0.743338	0.168635	84.8846	150.42	0.75283	0.175939	66	82.5084	0.748225	0.171454	74.0692	92.0038	0.747906	0.173302	76.8992	145.795	0.734222	0.181047	72.5769	96.5376	0.762017	0.161972	78.4031	142.764
269	0.824664	0.129666	177.757	538.133	0.821122	0.13971	255.983	1215.12	0.829216	0.130343	158.055	479.491	0.81657	0.138812	275.685	1237.87	0.815803	0.137013	309.122	1281.38	0.829984	0.132155	124.619	331.859	0.833895	0.129231	220.083	1018.84	0.811891	0.139264	213.657	855.058	0.818906	0.137456	305.475	1269.87	0.826881	0.131956	128.265	375.259
270	0.803494	0.149144	112.986	201.314	0.798464	0.152762	122.081	230.078	0.804621	0.149528	114.669	210.095	0.797337	0.152341	120.398	222.144	0.800604	0.15294	112.922	192.816	0.801355	0.149003	122.145	237.242	0.804137	0.149361	115.808	205.246	0.797822	0.152526	119.259	226.655	0.799133	0.154222	120.141	230.193	0.802825	0.147654	114.926	201.251
271	0.794146	0.154915	96.3127	166.989	0.791031	0.15607	96.568	188.05	0.792815	0.155595	97.4744	185.575	0.792362	0.155407	95.406	169.726	0.790938	0.155785	95.6357	167.164	0.794239	0.155199	97.2451	187.892	0.793499	0.155153	92.7613	154.986	0.791678	0.155843	100.12	197.993	0.792465	0.155369	96.7482	188.928	0.792712	0.155633	96.1324	165.991
272	0.840119	0.0892198	52.7	50.1598	0.822269	0.128706	50.4915	57.1991	0.828423	0.109647	47.7667	45.8174	0.834163	0.112158	55.5085	60.5596	0.825204	0.100418	51.4833	41.5816	0.837437	0.120382	51.7288	63.8338	0.837383	0.110559	51.4833	52.8546	0.825051	0.110969	51.7288	54.6975	0.82898	0.114563	43.6667	40.3282	0.833597	0.107071	59.678	63.6218
273	0.766444	0.1791	94.0017	167.474	0.769237	0.17777	94.2006	166.043	0.766054	0.179562	94.6892	159.34	0.769628	0.177296	93.5128	173.863	0.76851	0.177873	91.766	176.457	0.767171	0.179006	96.4371	156.424	0.766421	0.179827	96.98	178.755	0.76926	0.177033	91.2213	153.774	0.767822	0.177393	92.2402	165.793	0.767859	0.179484	95.9627	167.7
274	0.747436	0.152535	60.9882	91.8664	0.733936	0.149996	62.369	69.6313	0.741313	0.15842	66.4706	94.3845	0.740132	0.14401	56.8214	65.7834	0.742224	0.154317	54.2706	54.4368	0.73921	0.148437	69.1667	101.383	0.740417	0.151283	59.4588	84.8645	0.741038	0.15158	63.9167	78.0496	0.735688	0.154301	64.7176	93.574	0.745824	0.148294	58.5952	67.1562
275	0.76894	0.167364	56.4837	66.752	0.767881	0.159393	56.3158	60.6995	0.784232	0.16173	56.8889	63.2175	0.752489	0.163598	55.9079	64.3924	0.762389	0.164957	55.7059	61.9522	0.774475	0.161673	57.0987	65.6148	0.768328	0.162733	57.4902	66.2751	0.768497	0.164151	55.3026	61.2037	0.770781	0.161025	54.4379	64.4614	0.766028	0.165803	58.375	63.0806
276	0.819471	0.116497	58.9714	60.993	0.825084	0.124654	68.7971	97.9334	0.832058	0.122409	66.7429	93.5288	0.812315	0.117994	60.913	67.242	0.8141	0.131849	64.2286	93.2852	0.830533	0.107462	63.4638	67.7108	0.822754	0.107484	72	98.6594	0.821754	0.132675	55.5797	58.3142	0.82385	0.114032	53.2857	58.0809	0.820642	0.126989	74.5652	98.7965
277	0.762526	0.173175	101.073	164.482	0.761713	0.176889	103.358	199.293	0.758112	0.176851	105.237	210.519	0.766129	0.173119	99.1925	149.769	0.764975	0.174948	102.906	171.339	0.759263	0.175088	101.525	193.431	0.764632	0.172516	98.7542	152.744	0.759606	0.177496	105.678	208.378	0.756054	0.175939	105.446	201.664	0.768188	0.173927	98.9836	161.492
278	0.80804	0.139534	82.7682	95.5877	0.7929	0.144809	93.5398	119.31	0.804112	0.140635	89.3339	106.799	0.796829	0.144047	86.974	109.641	0.798778	0.143789	89.0536	110.966	0.802162	0.140973	87.2543	105.427	0.79647	0.143489	90.6817	115.804	0.804471	0.141185	85.6263	100.033	0.794172	0.143481	95.019	118.872	0.806769	0.141025	81.2889	95.9434
279	0.817085	0.129818	49.7857	44.5341	0.825996	0.124173	57.7778	65.9728	0.812272	0.13364	53.6071	44.9678	0.830987	0.11929	53.8148	65.9231	0.836838	0.151993	63.4286	73.4199	0.805511	0.091939	43.6296	25.3121	0.803737	0.136935	52.3571	64.207	0.839839	0.113139	55.1111	46.4827	0.834079	0.123671	59.2143	65.363	0.808373	0.129344	48	44.0751
280	0.784807	0.146795	65.1458	91.5264	0.77915	0.146426	65.6163	98.6204	0.78335	0.146633	66.8525	104.503	0.780608	0.146631	63.9086	84.7141	0.781825	0.145885	63.2588	82.1936	0.782134	0.147387	67.5044	106.486	0.779395	0.148387	67.9081	109.492	0.784565	0.144821	62.8524	78.1007	0.782849	0.146474	64.12	98.6356	0.78111	0.146797	66.6426	91.4889
281	0.792975	0.161016	209.843	358.845	0.791748	0.158374	197.495	343.375	0.79451	0.157421	185.227	305.11	0.790211	0.161926	222.137	391.174	0.793035	0.162419	203.12	359.321	0.791688	0.156933	204.225	342.987	0.790493	0.159048	210.435	382.093	0.794232	0.160333	196.902	317.249	0.799584	0.151388	190.774	309.551	0.785131	0.167301	216.585	388.114
282	0.773481	0.161623	99.9509	143.766	0.773327	0.160961	97.9738	138.434	0.773499	0.162095	99.5908	139.434	0.773309	0.160486	98.3342	142.802	0.77297	0.163126	95.3859	135.375	0.773838	0.159435	102.541	146.573	0.772354	0.162432	101.348	144.49	0.774454	0.160137	96.5763	137.643	0.772143	0.159983	100.631	150.764	0.774666	0.162582	97.2933	130.76
283	0.790347	0.154683	68.2931	92.5634	0.790672	0.15394	72.8333	108.278	0.798274	0.150929	70.0966	108.7	0.782745	0.157239	71.0299	92.1211	0.784365	0.154135	72.8816	111.25	0.796654	0.154244	68.2448	88.9662	0.790075	0.155939	69.6333	90.2561	0.790944	0.152666	71.4931	110.247	0.794348	0.157011	73.8517	116.419	0.786671	0.151468	67.2747	82.0208
284	0.794746	0.146032	80.5187	127.496	0.784599	0.146368	89.8009	129.015	0.784923	0.150047	89.007	143.311	0.794445	0.142262	81.2927	111.199	0.786133	0.146095	80.9509	102.065	0.793233	0.146395	89.3677	150.014	0.797869	0.141855	82.9416	115.41	0.781469	0.150153	87.3724	140.075	0.792169	0.144016	82.6472	112.492	0.787182	0.148489	87.6674	142.425
285	0.791787	0.134482	66.8934	79.327	0.796743	0.134393	67.4133	72.087	0.801629	0.131178	65.7794	81.4977	0.786865	0.137278	68.5314	69.5878	0.792826	0.135047	61.0993	61.5135	0.7957	0.133854	73.2288	87.412	0.797854	0.127551	67.4963	66.598	0.790653	0.140964	66.8081	84.0285	0.801891	0.133336	67.4559	81.5509	0.786601	0.135146	66.8487	69.5513
286	0.763618	0.175927	91.5559	191.882	0.748848	0.187476	93.8492	153.142	0.759491	0.181487	95.4305	199.652	0.752975	0.18234	89.9746	142.822	0.753687	0.183294	95.5068	190.699	0.758779	0.180547	89.8983	154.57	0.754291	0.177892	94.2085	183.36	0.758174	0.185887	91.1966	163.244	0.765281	0.184993	94.8271	205.137	0.747185	0.178383	90.578	134.846
287	0.779865	0.166646	119.94	322.004	0.785839	0.164139	113.272	220.594	0.783663	0.16405	114.904	270.485	0.782041	0.166783	118.308	281.43	0.783912	0.166562	114.166	286.406	0.781791	0.164272	119.046	265.198	0.785356	0.167138	114.908	266.083	0.780347	0.163654	118.305	285.596	0.782265	0.166907	113.88	227.388	0.783439	0.163926	119.332	317.254
288	0.755974	0.166194	58.2	77.4597	0.782076	0.170498	61.1633	101.492	0.775874	0.149314	45.72	51.7813	0.761769	0.186427	73.898	115.255	0.735194	0.160937	64.56	78.6006	0.803279	0.169666	54.6735	100.364	0.775113	0.162737	62.3	81.7421	0.762546	0.174644	56.9796	97.952	0.812881	0.11345	58.62	105.598	0.724007	0.201011	60.7347	71.026
289	0.829171	0.148031	84.2315	112.025	0.827272	0.147888	85.1238	115.908	0.827112	0.146029	84.7972	114.589	0.82933	0.149863	84.5581	113.376	0.828034	0.147894	84.7284	111.956	0.828409	0.14803	84.6269	115.977	0.826149	0.148089	85.0345	113.592	0.830294	0.147807	84.3207	114.374	0.83038	0.145778	84.3074	114.545	0.826063	0.150084	85.0478	113.42
290	0.793122	0.163546	83.4429	115.342	0.800369	0.159308	78.5486	117.787	0.795767	0.16117	78.9692	116.027	0.797722	0.16179	83.0274	117.127	0.797584	0.159564	79.7306	102.041	0.795902	0.163377	82.2651	129.527	0.798241	0.16094	83.8311	126.998	0.795244	0.162011	78.16	105.079	0.796509	0.159078	79.6324	119.615	0.796979	0.163855	82.3634	113.477
291	0.78152	0.160017	82.8958	124.655	0.776344	0.158542	80.7178	111.307	0.77917	0.158871	78.5287	108.496	0.778695	0.159733	85.0882	127.045	0.77719	0.157713	82.5234	114.563	0.780677	0.160859	81.0905	121.682	0.778346	0.161519	83.895	124.883	0.77952	0.157051	79.7178	111.022	0.781016	0.155303	77.5364	110.181	0.776848	0.163181	86.0813	125.525
292	0.764662	0.164287	77.2668	120.118	0.770006	0.167424	83.8772	144.528	0.762543	0.165493	85.6084	139.055	0.772125	0.166136	75.5355	126.298	0.767549	0.165097	78.9674	128.572	0.767119	0.166668	82.1766	137.122	0.760519	0.170171	82.476	136.748	0.774149	0.161196	78.6679	128.962	0.770749	0.167722	78.6094	138.025	0.763918	0.163956	82.5345	127.592
293	0.796617	0.157175	78.658	114.99	0.793814	0.152464	76.6344	97.6957	0.784026	0.161369	82.2854	119.074	0.806406	0.14718	73.0071	92.4524	0.792762	0.157844	85.0165	120.037	0.797669	0.151744	70.2759	90.838	0.798805	0.155584	78.0778	111.746	0.791626	0.154016	77.2146	101.399	0.802856	0.155157	78.4434	105.835	0.787576	0.154151	76.8491	107.549
294	0.760945	0.174455	126.192	178.15	0.768212	0.166171	118.189	188.648	0.763176	0.167248	120.856	190.817	0.765977	0.1735	123.535	175.884	0.757868	0.175375	136.008	194.347	0.771294	0.165005	108.357	170.861	0.768523	0.171479	119.361	187.701	0.760621	0.169231	125.031	179.176	0.751248	0.168341	129.102	176.77	0.777925	0.171411	115.275	189.776
295	0.801654	0.160449	52.5098	55.8517	0.785269	0.134832	63.3	66.6481	0.809117	0.141043	51.1569	53.6743	0.777656	0.154202	64.68	68.1988	0.799953	0.145403	59.8824	61.4705	0.787004	0.151418	55.78	61.8112	0.797658	0.158918	53.7451	54.8324	0.789344	0.137045	62.04	67.6877	0.812543	0.125206	51.1373	50.2506	0.774162	0.166829	64.7	70.8068
296	0.768737	0.181055	75.6417	152.163	0.755661	0.183831	79.5969	146.681	0.762016	0.180366	77.8225	158.868	0.762382	0.184738	77.416	139.419	0.761339	0.18336	77.2604	151.13	0.763058	0.181762	77.9782	147.771	0.760573	0.184268	81.3567	164.539	0.763825	0.180831	73.8819	132.574	0.761712	0.185358	75.9933	151.899	0.762685	0.179727	79.2452	146.963
297	0.781235	0.162269	108.584	195.927	0.783735	0.156839	111.734	177.545	0.787088	0.161421	107.837	180.425	0.77786	0.157589	112.484	193.322	0.784032	0.156415	102.249	170.588	0.780927	0.162695	118.094	201.803	0.784335	0.157195	105.486	176.756	0.780623	0.161932	114.844	196.611	0.781859	0.15585	111.977	170.687	0.783109	0.163251	108.328	202.015
298	0.766772	0.178403	161.566	312.433	0.766566	0.179169	139.278	327.274	0.772274	0.17626	135.778	248.067	0.761058	0.181105	165.094	378.21	0.762908	0.181505	149.872	288.288	0.770433	0.175941	150.985	349.108	0.766107	0.177962	157.045	363.991	0.767231	0.179605	143.803	268.992	0.768164	0.178177	155.025	350.737	0.765173	0.17938	145.826	286.155
299	0.782114	0.155531	74.8822	102.058	0.789471	0.154057	68.3686	89.7073	0.781206	0.164006	67.7855	89.6436	0.790379	0.14495	75.4653	102.073	0.784367	0.155132	67.5982	88.0168	0.787217	0.154534	75.6526	103.465	0.789195	0.146496	67.2145	80.9114	0.78239	0.162686	76.0363	109.081	0.777177	0.157483	75.3474	102.384	0.794408	0.151661	67.9033	89.2984
300	0.783735	0.167192	167.639	337.688	0.783034	0.169064	170.785	363.581	0.781636	0.168911	174.675	354.584	0.785133	0.167329	163.747	347.04	0.783089	0.169397	172.59	384.049	0.78368	0.166854	165.832	314.174	0.785812	0.167491	167.021	347.14	0.780956	0.168733	171.403	354.559	0.787739	0.165547	165.42	367.112	0.779029	0.170565	173.004	333.804
301	0.765942	0.163992	111.315	273.553	0.778449	0.167091	101.948	275.642	0.770247	0.166229	101.942	242.928	0.774144	0.16508	111.321	302.978	0.766536	0.16781	99.2279	231.514	0.777856	0.1633	114.035	311.681	0.776836	0.163976	100.484	219.433	0.767556	0.167212	112.779	320.355	0.775773	0.161235	102.53	245.292	0.768619	0.169908	110.733	301.084
302	0.801605	0.145833	101.848	161.564	0.792987	0.152458	102.154	156.095	0.78919	0.15266	105.375	162.547	0.805402	0.145298	98.6273	154.998	0.794625	0.151294	101.784	152.409	0.799967	0.147119	102.219	165.046	0.793955	0.151568	110.341	173.871	0.800637	0.146809	93.6609	141.769	0.795845	0.148795	104.921	157.944	0.798747	0.149679	99.081	159.704
303	0.811769	0.137538	61.4928	83.2145	0.813205	0.141112	46.4275	42.101	0.827743	0.132793	49.9855	70.9696	0.797231	0.143971	57.9348	61.1795	0.824627	0.126841	51.1522	69.6146	0.800347	0.149816	56.7681	62.8441	0.803438	0.143065	57.7029	75.8821	0.821535	0.134899	50.2174	55.0012	0.81529	0.138779	57.2029	76.275	0.809684	0.139839	50.7174	54.5197
304	0.814604	0.139875	87.7185	171.952	0.815132	0.137432	84.7185	142.235	0.817766	0.137423	87.8399	168.105	0.81197	0.139825	84.597	146.76	0.822785	0.13383	82.8286	134.492	0.806951	0.142887	89.6083	178.022	0.814591	0.138841	83.6186	157.6	0.815145	0.138476	88.8183	157.961	0.818516	0.138491	86.9134	170.156	0.81122	0.138731	85.5235	144.392
305	0.779914	0.157232	90.8319	144.874	0.778467	0.166716	99.1064	148.494	0.784257	0.162549	89.3869	139.87	0.774118	0.161373	100.553	153.131	0.780615	0.164192	98.6959	157.142	0.777765	0.159848	91.2327	135.452	0.780206	0.163797	95.5043	156.284	0.778174	0.160259	94.4282	136.542	0.784612	0.161119	93.6514	148.73	0.773763	0.16278	96.2834	144.734
306	0.773625	0.161892	158.322	497.33	0.771136	0.162644	153.337	365.059	0.774377	0.159266	148.156	303.286	0.770385	0.165202	163.503	537.138	0.77201	0.162547	148.179	362.013	0.772752	0.161998	163.48	499.447	0.772634	0.163519	161.487	508.32	0.772128	0.161017	150.172	349.52	0.776185	0.16214	153.739	411.047	0.768577	0.162317	157.92	460.054
307	0.821132	0.134787	118.957	160.213	0.826794	0.13283	112.498	154.378	0.825023	0.133578	115.305	162.53	0.822902	0.134096	116.152	152.003	0.820396	0.133916	114.379	147.964	0.827531	0.133673	117.079	166.211	0.82388	0.131418	113.417	147.976	0.824045	0.136223	118.04	166.179	0.82557	0.134213	113.741	149.345	0.822355	0.13345	117.717	164.958
308	0.805297	0.137513	62.6808	88.6481	0.799887	0.141118	62.3027	84.0406	0.798509	0.140876	64.8513	89.8625	0.806684	0.137689	60.1295	82.6721	0.804752	0.13956	61.5212	87.1698	0.800433	0.139111	63.4637	85.5642	0.804573	0.141291	66.7666	90.7735	0.800612	0.137355	58.2119	81.5133	0.802195	0.140372	64.5768	85.6535	0.802993	0.138323	60.4044	87.0446
309	0.817725	0.140503	83.0217	104.103	0.833226	0.130212	77.4183	102.55	0.824464	0.136383	75.187	96.0908	0.826473	0.13497	85.2702	109.949	0.826492	0.130373	77.9826	100.686	0.82444	0.140796	82.4684	105.941	0.824494	0.133112	77.7283	101.668	0.826442	0.138206	82.7233	104.985	0.829372	0.137271	75.2565	97.1312	0.821553	0.133958	85.2004	109.035
310	0.812024	0.12694	67.304	85.2957	0.799481	0.136071	75.7168	85.4248	0.807906	0.124557	71.1938	80.0298	0.803617	0.138518	71.8097	90.5941	0.800041	0.133983	72.1894	89.6411	0.811517	0.12916	70.8097	81.0463	0.816465	0.128469	70.1498	90.2057	0.79502	0.134055	72.8584	80.3976	0.812159	0.123918	73.5154	93.8747	0.799345	0.138828	69.4779	76.0321
311	0.779913	0.155031	167.453	340.812	0.793244	0.156624	153.936	380.111	0.792066	0.153594	156.188	342.285	0.781091	0.158123	165.201	378.852	0.794975	0.149827	151.276	377.431	0.778181	0.161447	170.113	343.653	0.778822	0.154313	164.812	421.67	0.794335	0.15723	156.577	287.905	0.785988	0.153017	144.677	296.134	0.787169	0.15887	176.712	415.354
312	0.801373	0.123953	57.425	51.2993	0.809009	0.161223	82.3038	138.765	0.756345	0.151244	86.1625	134.409	0.854607	0.116171	53.2025	58.1844	0.804031	0.145932	69.85	111.739	0.806317	0.141465	69.7215	97.9329	0.808886	0.109602	57.1875	56.673	0.801401	0.171432	82.5443	136.587	0.799642	0.15025	76.95	124.87	0.810761	0.13659	62.5316	79.612
313	0.792504	0.159505	133.589	292.61	0.795838	0.160032	125.706	206.329	0.790715	0.162049	134.217	287.114	0.797627	0.157398	125.078	213.885	0.794776	0.157586	125.987	204.642	0.793566	0.161938	133.308	293.8	0.7959	0.159061	127.685	227.304	0.792441	0.160473	131.61	276.674	0.7959	0.156805	129.304	225.01	0.792441	0.162678	129.991	278.557
314	0.777368	0.16401	73.538	108.081	0.783283	0.151726	76.0226	131.957	0.787813	0.152523	73.5585	125.847	0.772838	0.162978	76.0021	115.139	0.782349	0.154372	74.3737	129.426	0.778302	0.161551	75.1869	111.113	0.778598	0.160237	68.2464	101.256	0.782053	0.155742	81.3142	136.964	0.778029	0.1594	76.6345	118.758	0.782622	0.156584	72.9261	122.422
315	0.811903	0.141013	78.9358	133.326	0.819441	0.136591	66.7374	106.64	0.816736	0.139534	68.0418	105.681	0.814602	0.138198	77.6431	134.219	0.819037	0.134698	71.5289	112.556	0.812299	0.142849	74.1522	128.668	0.814121	0.1401	74.4743	127.372	0.817221	0.137615	71.2036	113.996	0.811196	0.140949	73.909	115.067	0.820149	0.136615	71.7696	126.43
316	0.79777	0.149911	93.0929	135.082	0.802465	0.14862	87.8033	109.946	0.802414	0.149582	92.3508	136.799	0.797821	0.148952	88.5454	107.833	0.800821	0.149354	91.7814	124.225	0.799414	0.149213	89.1148	122.122	0.799672	0.147427	94.306	135.244	0.800563	0.151119	86.5902	109.674	0.79519	0.148845	90.9519	117.835	0.805045	0.149562	89.9443	128.31
317	0.794058	0.149783	95.6923	122.743	0.802601	0.151716	95.0444	111.978	0.799114	0.154956	98.6044	111.83	0.797489	0.146489	92.1	122.908	0.80731	0.139969	85.7253	86.639	0.789202	0.160511	105.122	141.395	0.788998	0.148408	94.2747	122.124	0.807717	0.152614	96.4778	112.651	0.793821	0.156133	99	113.725	0.802841	0.145083	91.7	121.115
318	0.745626	0.168982	183.241	546.548	0.744581	0.171395	182.967	474.087	0.742997	0.171258	185.457	496.776	0.747211	0.169096	180.752	526	0.742927	0.168461	186.584	500.932	0.747281	0.17188	179.624	522.031	0.743186	0.171317	183.411	495.071	0.747022	0.16904	182.797	527.615	0.746264	0.172093	190.04	567.979	0.743944	0.168264	176.169	448.081
319	0.793652	0.147833	101.962	294.795	0.792697	0.148542	96.329	173.734	0.791802	0.149287	106.381	299.49	0.794547	0.147069	91.9093	165.241	0.789999	0.1488	100.189	283.031	0.79635	0.147507	98.102	192.339	0.790413	0.145942	105.85	287.68	0.795936	0.150351	92.4403	185.077	0.791948	0.147522	102.711	296.931	0.794401	0.148842	95.5795	170.029
320	0.787852	0.151008	79.2454	104.353	0.795092	0.151173	81.6405	94.4186	0.784826	0.151371	86.3251	107.532	0.798121	0.150602	74.5516	90.4093	0.781091	0.154337	85.295	104.939	0.801861	0.147125	75.583	93.5294	0.798373	0.150363	77.7846	92.3723	0.784556	0.151588	83.1033	106.13	0.795392	0.149547	79.6227	102.568	0.787541	0.152606	81.2627	96.3659
321	0.77641	0.156866	87.969	130.173	0.784053	0.154278	86.7083	113.366	0.779147	0.151716	84.561	115.29	0.781316	0.159429	90.1163	128.415	0.781889	0.152726	82.5736	104.846	0.778574	0.158452	92.1037	136.965	0.779398	0.156848	87.9283	126.948	0.781065	0.154386	86.749	116.966	0.779671	0.155369	85.5979	110.767	0.780792	0.155877	89.0795	132.372
322	0.811379	0.129179	78.9059	104.645	0.809345	0.132972	78.1511	108.869	0.809849	0.129283	77.6112	103.372	0.810877	0.132877	79.4472	110.074	0.809974	0.13058	82.3485	117.602	0.810752	0.131602	74.705	94.5559	0.810581	0.132103	77.577	96.9745	0.810145	0.130072	79.4814	115.755	0.809558	0.132557	77.6101	103.288	0.811168	0.129605	79.4482	110.152
323	0.832603	0.115718	51.4615	57.7408	0.833344	0.11998	53.2205	65.9482	0.831117	0.11931	54.1949	64.2164	0.834831	0.116381	50.4872	59.6162	0.821347	0.120474	55.9256	64.7722	0.8446	0.114023	48.7564	58.8517	0.833898	0.112209	54.7846	65.6302	0.832049	0.123263	49.8974	58.0123	0.833377	0.119871	54.0308	64.3962	0.83257	0.115831	50.6513	59.4317
324	0.812861	0.139026	125.602	230.642	0.814818	0.139107	119.991	205.07	0.813676	0.138158	120.803	204.684	0.814003	0.139976	124.791	231.009	0.814402	0.137925	116.983	190.693	0.813277	0.140204	128.613	242.568	0.814971	0.137975	121.19	210.411	0.812707	0.140147	124.404	225.81	0.814879	0.138736	117.757	192.132	0.8128	0.139395	127.839	241.465
325	0.775966	0.166601	113.67	219.492	0.776692	0.17206	120.037	218.966	0.772821	0.17057	115.365	216.368	0.779839	0.168052	118.341	222.091	0.7783	0.167275	117.374	230.128	0.774357	0.171382	116.33	207.802	0.776379	0.169231	112.653	202.914	0.776279	0.169473	121.054	234.385	0.777081	0.16857	115.425	214.746	0.775576	0.170127	118.281	223.661
326	0.786572	0.166071	102.45	178.156	0.785613	0.168169	101.691	178.882	0.782309	0.167421	103.154	185.84	0.789876	0.166742	100.986	170.88	0.787426	0.165731	95.3098	148.879	0.784759	0.168496	108.831	203.672	0.785488	0.170791	100.92	173.482	0.786697	0.163373	103.22	183.412	0.783171	0.167898	104.428	182.961	0.789014	0.166295	99.7121	173.934
327	0.801888	0.13862	115.615	234.591	0.793066	0.13839	110.788	194.387	0.798116	0.139518	109.654	210.712	0.79684	0.137622	116.753	220.029	0.799617	0.136585	123.809	254.288	0.795338	0.140506	102.588	167.142	0.801163	0.137328	111.904	202.831	0.793791	0.139715	114.501	227.368	0.794297	0.140743	118.018	219.774	0.800662	0.136297	108.383	210.922
328	0.799331	0.144364	67.1129	95.5328	0.794626	0.146066	59.712	72.3599	0.798655	0.146056	66.9747	91.418	0.795302	0.144392	59.8502	77.5065	0.793879	0.144284	67.1429	92.3141	0.800078	0.146117	59.682	76.4209	0.790869	0.153165	63.6636	75.0892	0.803088	0.136575	63.1613	93.549	0.791563	0.150188	65.182	84.8297	0.802394	0.139899	61.6429	84.7795
329	0.785265	0.155332	109.841	221.29	0.783033	0.155288	110.316	196.728	0.787754	0.153858	109.781	196.056	0.780543	0.156674	110.376	221.885	0.786189	0.155305	109.669	209.131	0.782109	0.155296	110.488	209.606	0.781783	0.155298	111.704	207.525	0.786514	0.155295	108.453	211.186	0.784391	0.155756	113.422	211.612	0.783906	0.154871	106.735	207.049
330	0.778625	0.160649	83.4824	132.324	0.782353	0.159257	81.2108	118.902	0.782476	0.158401	81.0906	119.356	0.778502	0.161491	83.6026	131.913	0.780911	0.159299	80.3225	114.916	0.780067	0.160628	84.3707	135.78	0.780693	0.159836	83.2884	126.614	0.780285	0.160095	81.4048	124.969	0.778684	0.158954	84.6441	131.214	0.782294	0.160951	80.0492	120.093
331	0.789964	0.130623	60.1574	70.3188	0.765693	0.155608	77.1215	118.732	0.775476	0.146252	65.287	83.8555	0.780317	0.141889	71.9439	110.064	0.790137	0.138385	60.7407	85.789	0.765518	0.148652	76.5327	108.069	0.758287	0.140849	82.1667	109.287	0.797666	0.144651	54.9065	82.4706	0.780949	0.135667	59.7315	59.8755	0.774792	0.15211	77.5514	124.317
332	0.782433	0.156652	124.238	271.269	0.7754	0.160186	153.323	344.033	0.784496	0.15535	132.226	309.225	0.773337	0.161332	145.336	310.906	0.780125	0.153872	135.335	309.879	0.777708	0.162925	142.227	310.355	0.779123	0.160585	139.374	306.479	0.77871	0.156321	138.188	313.749	0.78748	0.151994	141.569	326.673	0.770353	0.164241	135.993	292.64
333	0.797383	0.150665	214.668	449.622	0.803253	0.152181	220.513	558.168	0.801673	0.150627	218.014	532.709	0.798962	0.152263	217.167	479.508	0.801038	0.153249	221.909	541.955	0.799597	0.149633	213.27	468.991	0.800392	0.15147	214.59	479.556	0.800243	0.151436	220.591	532.662	0.800552	0.150678	216.124	481.254	0.800083	0.152224	219.056	531.141
334	0.811241	0.132479	90.4491	176.863	0.808821	0.134286	82.9321	125.984	0.814946	0.127538	81.255	113.555	0.805112	0.138829	92.137	185.062	0.812296	0.13364	84.6608	131.192	0.807765	0.133101	88.7272	173.14	0.808535	0.135022	87.069	170.244	0.81153	0.13172	86.3162	134.907	0.812269	0.13005	85.6947	176.767	0.807791	0.136616	87.692	126.221
335	0.76483	0.157488	107.96	216.85	0.76318	0.159064	112.136	219.187	0.764732	0.15803	112.779	241.537	0.763277	0.158527	107.316	191.62	0.762904	0.158256	109.064	219.7	0.765106	0.158296	111.032	216.345	0.762127	0.158721	111.691	222.905	0.765883	0.157816	108.404	213.033	0.766267	0.158525	106.624	210.592	0.761742	0.158003	113.473	225.174
336	0.780104	0.163492	66.229	118.269	0.784279	0.167324	70.3462	101.498	0.780034	0.16644	68.549	111.675	0.784349	0.164391	68.0262	108.749	0.782053	0.164382	67.5315	103.636	0.78233	0.166477	69.0437	116.431	0.774428	0.167961	66.0105	110.532	0.789955	0.162493	70.5647	109.864	0.781946	0.162767	65.1399	97.5061	0.782437	0.168056	71.4353	121.534
337	0.792862	0.140673	86.2804	125.61	0.808106	0.139752	83.2264	154.224	0.799901	0.139339	85.6419	140.2	0.801067	0.141491	83.8649	141.102	0.798177	0.141319	85.7703	136.394	0.802792	0.139478	83.7365	144.783	0.802765	0.139714	83.8131	129.229	0.798203	0.141087	85.6937	151.214	0.800074	0.140769	87.2027	156.523	0.800894	0.14007	82.3041	122.704
338	0.781744	0.154152	123.887	310.169	0.772816	0.159241	120.313	313.228	0.776511	0.156163	120.263	297.87	0.778049	0.157392	123.937	324.945	0.776613	0.158983	125.762	325.615	0.777946	0.154544	118.438	297.103	0.775503	0.158452	127.314	364.14	0.779056	0.155072	116.885	248.335	0.7762	0.157959	125.343	283.666	0.77836	0.155587	118.857	337.395
339	0.781011	0.167017	62.885	99.4091	0.754683	0.158517	76.415	125.125	0.766968	0.162005	73.395	123.135	0.768726	0.164692	65.905	102.176	0.761209	0.165572	73.18	119.803	0.774485	0.160835	66.12	106.078	0.767914	0.157048	70.245	116.642	0.767779	0.169431	69.055	109.656	0.781496	0.158638	56.805	70.6141	0.754198	0.166824	82.495	142.522
340	0.807694	0.138491	76.433	99.3973	0.799196	0.150923	78.3409	109.555	0.805277	0.143351	78.3629	113.635	0.801619	0.146405	76.407	94.6725	0.80903	0.144523	74.9649	102.211	0.797858	0.145054	79.812	106.883	0.799924	0.144683	76.7237	97.366	0.806983	0.145024	78.0496	111.372	0.803247	0.143726	77.567	90.9408	0.803653	0.14606	77.2045	116.692
341	0.831975	0.128333	66.5871	95.2514	0.8439	0.110734	48.7032	43.7963	0.848656	0.116059	54.9548	61.4286	0.827219	0.12289	60.3355	85.8129	0.848168	0.11462	55.3097	69.4324	0.827708	0.124316	59.9806	79.4989	0.838133	0.122579	61.8065	84.2804	0.837743	0.117377	53.4839	63.355	0.828995	0.121759	57.4065	73.2936	0.84688	0.117545	57.8839	76.0252
342	0.812455	0.1473	67.3407	93.7546	0.804171	0.153443	74.3526	121.107	0.809819	0.160635	72.0989	116.898	0.806813	0.139489	69.5813	98.9939	0.813375	0.147371	66.9918	98.3265	0.803247	0.15332	74.7025	117.393	0.806367	0.153825	70.9203	113.851	0.810275	0.146974	70.7631	102.508	0.802583	0.150454	72.0824	109.532	0.81407	0.150238	69.5978	107.109
343	0.774176	0.163858	90.2158	131.742	0.778395	0.159253	100.673	165.542	0.775369	0.160913	96.8208	164.319	0.777202	0.162252	94.0637	133.429	0.775747	0.163875	96.2465	162.578	0.776824	0.159261	94.6384	135.556	0.775203	0.162819	97.2429	156.295	0.777368	0.160336	93.6413	142.742	0.776131	0.164416	95.0834	141.866	0.776439	0.158704	95.8023	157.119
344	0.759199	0.172731	49.8781	64.3507	0.769864	0.175124	44.7238	51.9912	0.757525	0.174529	47.0483	58.2915	0.771539	0.173211	47.5565	58.8228	0.769206	0.169528	47.5962	61.2396	0.759846	0.178266	47.0081	55.7435	0.76411	0.176374	48.6566	60.8916	0.764948	0.171616	45.9466	56.0926	0.767261	0.172564	45.3223	52.8972	0.761794	0.175409	49.2843	63.6614
345	0.771629	0.168835	127.129	226.354	0.762364	0.174345	161.55	482.815	0.764077	0.171765	150.166	446.749	0.769917	0.171535	138.514	292.038	0.770802	0.170904	154.288	476.09	0.763192	0.172358	134.391	240.997	0.768492	0.169196	141.431	420.527	0.765501	0.174106	147.248	328.754	0.769492	0.169354	138.151	270.949	0.764501	0.173929	150.528	459.835
346	0.792963	0.143321	116.635	233.663	0.797361	0.141869	114.411	260.025	0.797338	0.141706	112.779	229.533	0.792986	0.143483	118.267	263.654	0.791635	0.145116	120.286	269.577	0.798689	0.139979	110.76	222.478	0.796402	0.144951	116.705	259.153	0.793923	0.140227	114.341	234.629	0.791052	0.143481	122.796	246.145	0.799272	0.141623	108.249	248.033
347	0.791455	0.132226	79.7329	103.944	0.797372	0.135744	83.5026	143.387	0.790393	0.135124	85.3305	137.102	0.798434	0.132803	77.905	112.012	0.801121	0.13044	76.5146	101.449	0.787706	0.137196	86.7209	145.007	0.796038	0.131051	83.0034	123.757	0.792789	0.136923	80.232	126.695	0.79735	0.131065	78.7312	112.97	0.791477	0.136866	84.5043	136.354
348	0.799458	0.145138	217.632	1308.73	0.791704	0.147222	239.97	1708.54	0.793483	0.14509	272.616	2059.62	0.797689	0.147342	184.884	617.669	0.800452	0.141038	150.172	479.729	0.790707	0.151105	307.557	2095.79	0.795127	0.149155	286.017	2080.91	0.796043	0.143247	171.458	538.938	0.786179	0.146834	166.213	467.967	0.805007	0.14502	291.486	2099.54
349	0.821391	0.133378	101.161	138.755	0.822459	0.135346	111.327	209.133	0.825975	0.133803	101.945	141.886	0.817874	0.134807	110.543	207.056	0.816381	0.136287	117.792	203.347	0.827468	0.132187	94.696	146.37	0.823023	0.13372	109.22	200.975	0.820826	0.135002	103.268	150.44	0.821918	0.131846	109.729	204.168	0.821931	0.136842	102.759	146.055
350	0.80387	0.158109	289.416	695.588	0.801635	0.160357	315.81	743.346	0.802216	0.157409	300.928	660.37	0.803289	0.16105	304.298	775.023	0.80137	0.159989	316.138	736.519	0.804135	0.158478	289.088	702.801	0.803286	0.159117	313.723	866.97	0.802219	0.159363	291.502	533.733	0.798778	0.158897	300.208	681.812	0.806727	0.159485	305.018	756.225
351	0.808741	0.159594	150.324	252.862	0.796329	0.163945	172.376	287.565	0.801003	0.16274	167.606	282.526	0.804067	0.161048	155.094	258.8	0.807777	0.162708	165.646	281.776	0.797293	0.160923	157.054	259.695	0.812285	0.156112	144.537	232.398	0.792785	0.166924	178.164	303.812	0.804339	0.162494	153.617	248.115	0.800731	0.16129	169.084	291.883
352	0.826255	0.124743	70.2407	110.48	0.829067	0.1262	65.7143	86.7296	0.827364	0.124426	66.8511	86.5334	0.827958	0.126528	69.1061	110.683	0.822792	0.128264	70.1536	111.092	0.832532	0.122439	65.8014	85.9491	0.830489	0.12502	69.0238	109.86	0.824831	0.125877	66.932	87.5612	0.825636	0.125159	69.5269	108.987	0.829687	0.12577	66.4286	88.6308
353	0.771707	0.167696	82.7512	200.844	0.773175	0.166249	91.13	186.76	0.771505	0.169044	93.7983	237.099	0.773377	0.164875	80.0829	137.633	0.769924	0.170011	93.901	217.828	0.774958	0.163844	79.9802	166.453	0.773491	0.162274	86.9109	201.798	0.771391	0.171541	86.9703	185.823	0.7729	0.165304	73.8639	139.576	0.771982	0.168629	100.017	235.433
354	0.815622	0.161911	136.971	235.302	0.814779	0.159588	140.977	244.489	0.816982	0.158089	141.535	249.696	0.813418	0.163359	136.41	229.747	0.819107	0.155586	140.026	223.401	0.811292	0.165674	137.92	255.429	0.81611	0.160044	144.447	246.822	0.814291	0.161457	133.496	232.734	0.811947	0.162081	141.439	246.684	0.818456	0.15935	136.505	232.983
355	0.805042	0.139998	74.6831	137.781	0.803002	0.137298	70.9081	131.711	0.798231	0.139317	74.3422	132.107	0.809813	0.137753	71.249	137.411	0.80393	0.138078	77.6977	167.879	0.804114	0.139237	67.8935	90.0392	0.806245	0.140786	75.9321	158.074	0.801799	0.136462	69.6591	106.45	0.805809	0.136747	67.7217	97.1398	0.802235	0.140522	77.8695	163.863
356	0.788645	0.14483	62.7496	76.804	0.79312	0.142045	64.073	72.6124	0.791279	0.142838	64.5026	71.1237	0.790486	0.144082	62.32	78.1749	0.787939	0.147507	63.8991	71.218	0.793826	0.139236	62.9235	78.1013	0.794567	0.143212	60.3148	74.2537	0.787198	0.143617	66.5078	75.0963	0.795306	0.141598	61.1391	72.0103	0.786459	0.145167	65.6835	77.3075
357	0.77994	0.150451	90.6893	134.169	0.7703	0.153548	94.995	155.553	0.777787	0.153687	92.0179	141.258	0.772454	0.150416	93.6664	149.171	0.771569	0.15113	92.315	143.75	0.778672	0.152949	93.3693	146.774	0.771392	0.15558	94.9936	151.373	0.778848	0.148412	90.6907	138.867	0.774666	0.14974	89.5143	139.469	0.775575	0.154391	96.17	150.775
358	0.782524	0.163622	70.522	91.7389	0.784478	0.162439	67.6674	85.6356	0.78395	0.160239	67.9469	78.7876	0.78305	0.165784	70.2445	97.6991	0.784865	0.163901	67.6464	87.8191	0.782135	0.162151	70.5452	89.6532	0.784735	0.158553	69.5645	86.4093	0.782265	0.16739	68.6257	91.0344	0.787987	0.159762	68.3285	86.9506	0.77901	0.166124	69.8626	90.5131
359	0.79558	0.138559	48.7976	55.8677	0.800659	0.139043	48.6215	60.4024	0.792666	0.142483	50.75	59.979	0.803585	0.134829	46.6614	56.2305	0.79958	0.13816	47.0992	50.3822	0.796643	0.139472	50.3267	65.026	0.810706	0.136146	47.2381	53.0789	0.785472	0.140325	50.1873	62.8421	0.808208	0.134969	46.25	55.8441	0.787981	0.141867	51.1793	60.3232
360	0.814861	0.125342	66.3138	96.3792	0.837822	0.105822	54.484	71.1249	0.833935	0.111214	63.3564	95.2308	0.818748	0.121201	57.4415	73.0175	0.827445	0.113484	61.266	91.3772	0.825237	0.119554	59.5319	77.8892	0.829257	0.111799	59.2181	91.6621	0.823425	0.12107	61.5798	77.5454	0.833162	0.112364	58.2234	59.1448	0.81952	0.120228	62.5745	104.453
361	0.799518	0.128611	71.4036	84.6528	0.818043	0.124315	67.0932	101.746	0.811929	0.123673	65.4429	79.4072	0.805587	0.129834	73.0753	105.811	0.809512	0.126447	68.9179	89.122	0.808013	0.127199	69.5878	97.8871	0.805996	0.130827	67.5964	98.8412	0.811541	0.122614	70.914	87.9952	0.809911	0.128262	70.7929	100.375	0.807613	0.125355	67.7061	86.239
362	0.817002	0.126914	57.4184	67.9667	0.832489	0.124606	50.0089	55.1644	0.823985	0.12976	54.8101	59.6192	0.825506	0.122128	52.6172	64.2904	0.822349	0.129131	55.1395	68.9339	0.827142	0.122751	52.2878	54.1679	0.829638	0.125967	50.632	51.8748	0.819853	0.125851	56.7953	70.5696	0.82752	0.122703	52.1306	63.0972	0.821971	0.129161	55.2967	60.8592
363	0.771591	0.157258	74.1938	101.581	0.782293	0.157007	71.5991	94.3068	0.774405	0.158816	69.5419	92.7236	0.77948	0.155575	76.2511	102.935	0.768957	0.156169	69.2952	76.0739	0.784928	0.157867	76.4978	115.77	0.781852	0.154215	73.0925	93.9099	0.772032	0.160026	72.7004	101.965	0.77306	0.161512	74.1718	102.545	0.780824	0.152717	71.6211	93.2593
364	0.774174	0.154107	153.527	386.008	0.771673	0.143603	162.643	326.965	0.776844	0.143589	163.569	396.28	0.768997	0.154049	152.583	314.383	0.761325	0.151455	184.077	427.716	0.784546	0.145487	132.036	267.557	0.776907	0.152872	162.787	404.57	0.768935	0.14482	153.366	303.646	0.778791	0.147944	144.959	289.37	0.767047	0.149736	171.228	414.72
365	0.781289	0.150918	114.407	194.929	0.783842	0.15183	117.785	200.855	0.780536	0.152929	116.681	200.849	0.784596	0.149787	115.51	194.945	0.788237	0.150925	116.456	202.857	0.776891	0.151621	115.735	192.854	0.78319	0.15014	112.044	172.871	0.78194	0.152608	120.149	220.075	0.783599	0.152072	116.205	205.233	0.781531	0.150677	115.986	190.324
366	0.794304	0.152138	146.433	263.804	0.797679	0.145553	139.326	311.911	0.794007	0.153109	142.58	306.298	0.797976	0.144523	143.179	270.348	0.794806	0.147876	137.551	272.534	0.797178	0.14989	148.208	304.261	0.794008	0.150206	145.076	279.657	0.797976	0.147538	140.683	297.806	0.794439	0.149389	150.618	315.75	0.797545	0.148375	135.141	259.015
367	0.800488	0.138363	60.7024	69.9474	0.815471	0.138217	52.996	53.5484	0.800129	0.141786	58.881	67.0628	0.815832	0.134647	54.8247	57.3222	0.800152	0.145296	59.0913	63.8454	0.815809	0.13084	54.6135	60.8843	0.813916	0.134973	57.7937	62.0183	0.80199	0.141688	55.9163	62.8179	0.80731	0.137981	56.373	67.0607	0.808622	0.139004	57.3426	57.3927
368	0.802837	0.145013	139.153	422.369	0.796797	0.148365	136.663	453.185	0.799683	0.145368	146.425	540.456	0.799951	0.148078	129.392	302.551	0.800462	0.147658	145.64	532.901	0.799171	0.145791	130.177	315.708	0.795799	0.147025	147.542	482.716	0.803835	0.146323	128.275	388.04	0.795419	0.14887	133.794	347.66	0.804214	0.144423	142.023	512.712
369	0.746266	0.156852	62.1471	87.4209	0.757295	0.163161	57.1131	78.4277	0.754297	0.162962	60.0232	84.938	0.749264	0.157211	59.2371	81.1864	0.751221	0.15814	61.2357	82.8135	0.75234	0.162098	58.0245	83.3233	0.750886	0.165242	58.4687	83.8679	0.752675	0.154849	60.7916	82.2769	0.752254	0.161312	63.1989	92.1863	0.751307	0.158943	56.0613	72.6787
370	0.755666	0.178978	127.761	389.512	0.756314	0.177594	122.982	267.999	0.756345	0.178902	122.629	282.442	0.755635	0.177671	128.114	379.165	0.756379	0.177974	125.797	309.374	0.755601	0.178599	124.945	357.55	0.757698	0.178807	126.22	356.852	0.754282	0.17775	124.523	310.178	0.757213	0.178845	121.536	347.743	0.754767	0.17772	129.207	320.313
371	0.816819	0.11965	44.374	55.2098	0.815931	0.121481	47.4654	106.472	0.822198	0.116163	40.0748	35.7131	0.810551	0.124549	51.7645	114.215	0.813185	0.122886	43.0277	55.845	0.819564	0.118123	48.8116	106.083	0.815082	0.120689	41.3186	48.3595	0.817667	0.120437	50.5208	109.581	0.818572	0.126544	42.0637	47.0271	0.814177	0.114242	49.7756	110.217
372	0.786286	0.154815	152.194	358.932	0.78735	0.151076	153.99	359.332	0.787475	0.15242	158.388	369.943	0.786161	0.15349	147.796	347.906	0.787235	0.154484	156.287	358.401	0.786401	0.151415	149.897	359.835	0.784565	0.154859	157.636	384.984	0.789071	0.150999	148.547	331.208	0.785426	0.151387	157.163	380.168	0.78821	0.1545	149.02	336.737
373	0.818378	0.121609	75.6673	104.397	0.823766	0.127928	77.8847	124.907	0.821385	0.122646	74.7656	117.958	0.82076	0.126991	78.7864	112.164	0.823608	0.122898	76.3667	125.289	0.818537	0.126697	77.1853	103.948	0.823278	0.121454	75.1399	93.8265	0.818867	0.128094	78.4121	133.019	0.823689	0.125037	76.0208	104.943	0.818456	0.124583	77.5312	124.454
374	0.783723	0.153682	198.293	539.847	0.786976	0.154349	170.267	469.404	0.78375	0.153545	188.329	519.101	0.786949	0.154485	180.234	492.621	0.780007	0.15471	178.617	445.938	0.790693	0.153148	189.95	559.704	0.788476	0.151984	165.38	367.983	0.782221	0.155975	203.19	613.258	0.785931	0.154601	181.625	490.221	0.784767	0.153443	186.94	521.394
375	0.768498	0.178751	74.7519	193.145	0.76565	0.180513	67.0182	108.894	0.764887	0.178028	76.321	200.321	0.769263	0.181211	65.4483	94.8863	0.766066	0.175115	72.5718	189.796	0.768083	0.184049	69.1995	114.739	0.767586	0.179731	68.2722	124.588	0.766563	0.179547	73.5013	183.49	0.762135	0.182198	73.7245	186.818	0.772016	0.176905	68.0461	119.485
376	0.812618	0.154533	223.953	476.372	0.812663	0.152823	227.095	497.257	0.812913	0.152246	228.668	474.328	0.812367	0.155101	222.38	499.193	0.813703	0.15244	226.582	463.388	0.811577	0.154903	224.466	509.382	0.813714	0.153963	230.711	493.378	0.811566	0.15339	220.337	480.335	0.812038	0.15341	223.044	469.277	0.813242	0.153948	228.005	503.952
377	0.782057	0.170164	111.492	191.571	0.78671	0.169386	109.603	180.161	0.786523	0.168632	110.66	179.141	0.782245	0.170916	110.434	192.529	0.785015	0.168635	112.04	186.006	0.783752	0.170938	109.055	185.894	0.784221	0.170461	110.338	189.771	0.784547	0.16912	110.757	182.06	0.784523	0.169877	111.308	187.327	0.784244	0.169706	109.786	184.571
378	0.806995	0.145776	95.8471	180.891	0.80384	0.146447	95.5189	157.745	0.804724	0.145798	95.6343	157.299	0.806112	0.146439	95.7318	181.289	0.80522	0.145487	94.7836	154.424	0.805615	0.146751	96.5828	183.741	0.809744	0.143299	91.9199	153.87	0.801089	0.148763	99.4478	184.133	0.805988	0.14637	92.9951	155.93	0.804847	0.145868	98.3722	182.429
379	0.82202	0.12913	67.7933	93.3151	0.830855	0.121975	67.1874	97.656	0.83044	0.123332	69.1949	102.454	0.822434	0.127862	65.7859	87.9889	0.823325	0.128668	69.4496	94.7619	0.82955	0.122543	65.5312	96.2137	0.826822	0.125626	67.4471	84.5278	0.826052	0.125735	67.5336	105.355	0.828987	0.121741	67.8427	106.309	0.823887	0.129451	67.138	83.3237
380	0.804488	0.136842	112.953	140.291	0.803027	0.135993	119.539	148.697	0.802203	0.139796	113.366	137.101	0.805312	0.132941	119.126	151.66	0.805533	0.138606	116.116	148.431	0.801982	0.134176	116.375	140.65	0.802985	0.139861	114.417	145.893	0.80453	0.132886	118.074	143.258	0.805547	0.135667	113.198	137.448	0.801968	0.137146	119.294	151.339
381	0.780018	0.141874	74.5121	98.1384	0.788989	0.139467	74.0386	99.193	0.787654	0.137078	74.304	99.5247	0.781346	0.144257	74.2469	97.8013	0.782143	0.148153	74.8511	102.313	0.786862	0.132881	73.6993	94.8739	0.786707	0.142724	75.4834	98.956	0.782294	0.138706	73.0664	98.3624	0.784774	0.142497	73.7803	103.114	0.784228	0.138974	74.7711	94.0032
382	0.77435	0.15981	88.1238	131.575	0.771073	0.157492	82.4749	109.12	0.77626	0.157718	86.1636	126.131	0.769161	0.159525	84.4366	115.437	0.773507	0.159459	81.8342	113.717	0.771917	0.15786	88.7692	127.604	0.775811	0.158568	84.4834	126.92	0.769611	0.158699	86.118	114.569	0.775012	0.158254	83.9624	113.885	0.770411	0.15904	86.6394	127.534
383	0.810215	0.146874	72.6765	132.028	0.799788	0.155668	69.2035	125.885	0.81758	0.140291	67.8176	132.708	0.792401	0.160824	74.0767	125.111	0.803925	0.153267	78.2029	149.258	0.806097	0.149532	63.6608	104.335	0.812505	0.144318	67.6559	128.34	0.797491	0.157861	74.2389	129.593	0.810107	0.148437	70.6706	132.936	0.799896	0.15418	71.2153	124.946
384	0.806084	0.140761	86.0767	115.33	0.807456	0.138003	88.5063	144.717	0.80943	0.138691	84.5775	131.871	0.80411	0.140036	90.0055	129.778	0.809306	0.13966	88.1776	141.448	0.804233	0.139074	86.4053	119.323	0.801811	0.13991	88.1119	118.167	0.811729	0.138692	86.471	142.416	0.809552	0.138246	86.4022	145.911	0.803988	0.14047	88.1808	113.823
385	0.782789	0.149677	69.2928	105.19	0.797347	0.145105	68.6531	110.96	0.784313	0.150214	75.1184	126.593	0.795818	0.144686	62.8094	85.2035	0.790504	0.150992	70.6293	117.666	0.789608	0.1441	67.3125	97.5591	0.788873	0.142763	64.6854	87.4636	0.791244	0.152274	73.275	125.303	0.78788	0.144172	71.1745	108.836	0.79224	0.150914	66.7656	107.33
386	0.735074	0.182184	57.4282	73.7614	0.736254	0.18423	67.2022	128.202	0.733482	0.179898	54.728	71.4546	0.737846	0.186439	69.9024	129.241	0.733823	0.183598	62.3961	107.715	0.737505	0.182803	62.2343	101.596	0.736364	0.18331	68.364	129.437	0.734965	0.183108	56.2664	71.3944	0.737487	0.178741	61.5565	103.738	0.733841	0.187556	63.0739	105.649
387	0.778764	0.155767	115.682	176.135	0.786305	0.15243	108.133	166.156	0.784853	0.15415	115.069	183.558	0.780216	0.154122	108.746	157.944	0.78518	0.153167	111.133	163.812	0.779889	0.155088	112.682	178.393	0.786716	0.155477	106.991	158.125	0.778353	0.152704	116.825	183.325	0.780801	0.156049	114.317	172.391	0.784268	0.152214	109.499	170.088
388	0.772754	0.168725	87.7841	166.209	0.772114	0.168128	87.517	162.697	0.772779	0.167802	83.9252	151.995	0.772089	0.169049	91.3759	175.97	0.77351	0.168214	89.9688	174.714	0.771358	0.168633	85.3323	153.492	0.773083	0.167508	85.9191	160.001	0.771785	0.169339	89.382	168.788	0.771162	0.168709	87.518	161.702	0.773706	0.168135	87.7831	167.176
389	0.805304	0.13906	114.24	149.007	0.805807	0.143166	117.16	181.196	0.802673	0.14014	118.74	163.013	0.80844	0.14205	112.657	168.655	0.80585	0.138404	112.176	150.642	0.805261	0.1438	119.225	179.781	0.806684	0.143615	115.12	152.694	0.804426	0.138584	116.279	178.108	0.804791	0.141329	117.59	174.854	0.806321	0.140921	113.807	156.372
390	0.77434	0.173496	118.4	203.509	0.774664	0.171923	119.883	211.548	0.775076	0.172692	119.912	211.621	0.773927	0.172729	118.371	203.433	0.773751	0.173503	121.092	211.074	0.775252	0.171912	117.191	203.985	0.774665	0.17222	118.02	199.621	0.774339	0.173201	120.264	215.218	0.774623	0.173197	117.348	194.935	0.77438	0.172224	120.936	219.462
391	0.780193	0.160931	103.591	187.244	0.776986	0.155315	105.6	178.331	0.777904	0.157037	108.57	202.765	0.779274	0.159265	100.621	160.372	0.776119	0.161074	106.594	196.814	0.78106	0.155144	102.597	167.693	0.773783	0.157932	110.267	199.627	0.783396	0.158234	98.9248	164.162	0.780892	0.156444	103.328	180.653	0.776287	0.159818	105.863	185.001
392	0.802621	0.134178	62.9178	109.428	0.810193	0.135107	51.9087	66.4696	0.804937	0.131168	53.1416	60.2051	0.807876	0.138119	61.6849	113.103	0.806932	0.127322	51.5571	54.6806	0.805882	0.141686	63.2694	115.735	0.799223	0.133245	62.8858	107.254	0.813591	0.135752	51.9406	69.9289	0.810259	0.137	64.9726	116.089	0.802555	0.13224	49.8539	53.4988
393	0.776491	0.1526	86.2926	138.5	0.781011	0.155435	79.2755	115.337	0.767282	0.156354	89.3423	140.826	0.790232	0.150814	76.2218	112.207	0.780265	0.148267	79.3289	112.306	0.777231	0.159596	86.2487	141.003	0.777956	0.151391	87.2376	135.028	0.779543	0.156643	78.3293	119.326	0.782609	0.154969	78.3128	119.343	0.774884	0.153006	87.2661	135.031
394	0.763834	0.16829	128.807	244.123	0.759906	0.170183	136.396	262.581	0.760586	0.170323	137.046	261.154	0.763154	0.168162	128.156	245.628	0.761875	0.168941	129.169	232.16	0.761865	0.169561	136.033	273.225	0.767883	0.170055	130.803	257.522	0.755856	0.168228	134.399	249.499	0.759911	0.171044	132.632	238.638	0.763829	0.167416	132.57	267.63
395	0.761359	0.142517	53.1486	64.631	0.775657	0.13665	61.5	74.0039	0.766713	0.126273	57.9865	59.1301	0.770303	0.152107	56.6622	78.6883	0.766887	0.150557	50.4324	65.6761	0.770129	0.128121	64.2162	72.6599	0.763295	0.148935	67.9595	85.7491	0.773721	0.129813	46.6892	45.9007	0.773836	0.136019	52.7297	58.3406	0.76318	0.14328	61.9189	79.0106
396	0.774094	0.157954	67.0877	98.7279	0.773807	0.159336	64.9474	90.5156	0.778387	0.165232	67.9175	104.725	0.769514	0.151646	64.1175	83.4741	0.772772	0.164458	65.8281	91.3458	0.775128	0.152605	66.207	97.9716	0.767004	0.163582	69.4439	105.388	0.780897	0.153237	62.5912	82.537	0.771297	0.153436	65.8596	89.6166	0.776604	0.163649	66.1754	99.5558
397	0.774971	0.151121	98.4906	184.215	0.783295	0.121578	85.1887	110.758	0.785142	0.1363	90.2453	156.805	0.773124	0.13785	93.434	147.308	0.770235	0.120562	68.6038	74.2085	0.788031	0.151517	115.075	199.211	0.780542	0.132647	111.472	191.673	0.777724	0.141614	72.2075	93.6397	0.772696	0.123079	97.1887	147.148	0.785569	0.149736	86.4906	156.785
398	0.775682	0.166746	106.725	174.614	0.78371	0.158358	87.1074	133.557	0.776409	0.161878	93.9239	146.649	0.782983	0.163363	99.9083	164.306	0.774129	0.161857	97.9508	157.328	0.785263	0.16326	95.8814	154.163	0.7776	0.15623	90.9933	134.339	0.781792	0.16881	102.839	174.365	0.778799	0.163703	89.6488	147.312	0.780593	0.161596	104.183	163.443
399	0.785313	0.146782	55.5	63.8635	0.760773	0.143133	80.8033	165.51	0.751837	0.150611	75.9516	131.702	0.794798	0.136719	60.0164	118.758	0.780553	0.1435	70.129	126.384	0.765611	0.147139	65.9344	124.98	0.785896	0.140108	79.5484	164.486	0.76018	0.149677	56.3607	63.9216	0.76806	0.147243	90.7258	170.624	0.778309	0.143541	45	34.6261
400	0.789195	0.153914	85.967	195.344	0.804926	0.160966	64.2778	106.116	0.792243	0.156793	60.011	62.9032	0.801844	0.158381	90.5222	213.572	0.80007	0.147876	83.2527	208.381	0.79393	0.166912	67.0222	77.7384	0.787991	0.154674	60.8022	77.9557	0.806143	0.160099	89.7222	208.607	0.800596	0.161822	79.6154	195.625	0.793398	0.153247	70.7	106.527
401	0.758304	0.170127	75.481	148.124	0.76331	0.169204	72.1918	133.303	0.759572	0.170577	75.2234	139.64	0.762042	0.168778	72.4495	142.172	0.762921	0.169172	72.8434	148.529	0.758693	0.170169	74.8294	132.865	0.764326	0.171547	74.9106	145.804	0.757288	0.167727	72.7622	135.848	0.759185	0.171971	74.8308	142.149	0.762429	0.167351	72.8421	139.669
402	0.769957	0.178706	96.1613	192.357	0.7705	0.176936	61.7258	72.0881	0.773325	0.180534	80.0161	164.827	0.767133	0.175015	77.871	125.02	0.763265	0.189101	95.2742	166.473	0.777192	0.165483	62.6129	120.603	0.793293	0.185987	98.2258	193.915	0.747164	0.166041	59.6613	66.6456	0.7671	0.182712	85.9032	157.722	0.773357	0.172738	71.9839	133.512
403	0.76489	0.160007	111.621	167.797	0.762483	0.162951	119.56	195.049	0.76202	0.164592	119.785	185.508	0.765355	0.158307	111.391	178.267	0.765461	0.161592	112.427	177.86	0.761911	0.161368	118.754	185.944	0.763058	0.161034	116.465	182.177	0.764316	0.161942	114.713	181.764	0.767232	0.158707	112.016	180.095	0.760139	0.164151	119.165	183.763
404	0.777935	0.141475	40.0759	46.5403	0.780277	0.143317	40.9079	46.076	0.777167	0.148965	43.2089	55.2865	0.781048	0.135472	37.7651	34.8572	0.782952	0.138297	40.3861	47.9601	0.775244	0.146303	40.5968	44.5951	0.786232	0.138459	38.7184	42.6487	0.771955	0.145901	42.2698	49.6509	0.780036	0.145727	42.0348	52.6265	0.77817	0.138981	38.9429	38.8983
405	0.81321	0.116969	55.0242	58.9385	0.815056	0.128276	57.7683	70.8021	0.816709	0.123828	52.697	67.7538	0.811536	0.121578	60.1098	62.1717	0.81669	0.124639	60.3576	73.4958	0.811555	0.120742	52.4024	55.1823	0.81395	0.123989	50.4788	54.5399	0.814312	0.121468	62.3415	73.8101	0.821172	0.116972	50.8545	59.3241	0.807046	0.127887	61.9634	70.0613
406	0.763299	0.158116	52.5556	67.8607	0.76692	0.15495	60.8144	80.5501	0.768467	0.158794	57.2819	72.9513	0.761741	0.154202	56.0784	76.1807	0.768316	0.156249	59.3251	79.8795	0.761893	0.156791	54.0309	68.7688	0.767607	0.159597	56.3909	72.1713	0.762603	0.153401	56.9711	76.9252	0.767621	0.153811	57.1626	78.4399	0.762589	0.159214	56.1979	70.5062
407	0.794857	0.154753	113.499	168.436	0.795309	0.157371	113.481	160.797	0.792394	0.157638	117.354	172.386	0.797772	0.154435	109.626	156.459	0.796538	0.156326	109.995	152.378	0.793627	0.155795	116.985	176.019	0.795118	0.154484	110.896	161.233	0.795048	0.157635	116.084	167.978	0.79359	0.158272	114.457	168.157	0.796576	0.153818	112.523	161.083
408	0.80367	0.141243	71.0633	116.588	0.792892	0.137002	82.267	166.013	0.802625	0.132689	77.8406	159.492	0.79394	0.145391	75.4748	125.496	0.793315	0.141432	81.1681	159.035	0.80327	0.136839	72.14	125.925	0.796849	0.136046	79.0764	143.812	0.799728	0.142366	74.2363	143.201	0.7944	0.142878	74.7969	139.253	0.802182	0.135396	78.5252	147.664
409	0.773064	0.154381	111.768	176.547	0.781216	0.14764	102.144	157.125	0.776943	0.151156	106.389	169.581	0.777337	0.151049	107.524	164.759	0.782129	0.145651	108.105	169.679	0.772151	0.156206	105.808	164.651	0.782111	0.150493	106.931	174.054	0.772169	0.151547	106.981	160.027	0.772581	0.150531	105.54	164.762	0.7817	0.151536	108.373	169.567
410	0.799485	0.132009	51.1258	55.7241	0.810974	0.129748	50.1696	60.4182	0.806463	0.13085	50.6933	58.6494	0.803988	0.131158	50.6025	57.5837	0.801518	0.13236	51.2328	60.0504	0.808939	0.129538	50.0624	56.1135	0.801216	0.133916	51.0395	58.6849	0.809241	0.127909	50.256	57.5448	0.798964	0.135156	50.6559	59.6748	0.811495	0.126413	50.64	56.5192
411	0.762509	0.153322	61.9423	70.0287	0.781087	0.156282	48.6863	54.6222	0.791573	0.117138	57	66.2461	0.751453	0.183724	53.7255	59.9527	0.750993	0.170743	56.6346	65.3929	0.79283	0.133947	54.098	60.9187	0.773073	0.141439	57.25	67.1944	0.770316	0.16784	53.4706	58.8508	0.770284	0.158863	57.7885	67.5746	0.77316	0.151106	52.9216	58.3636
412	0.800951	0.129449	71.7312	109.501	0.805336	0.125205	86.0652	96.0744	0.797714	0.128442	82.6882	109.113	0.808608	0.126049	74.9891	96.9041	0.801345	0.134223	76.4946	95.4201	0.804937	0.120029	81.25	110.637	0.801057	0.136345	94.3333	132.149	0.805228	0.117577	63.2174	57.5301	0.796554	0.134413	92.6882	132.891	0.809781	0.119469	64.8804	56.6562
413	0.728856	0.195369	166.781	338.147	0.740617	0.191579	152.104	302.952	0.73989	0.189787	151.174	291.691	0.729583	0.19715	167.711	347.866	0.737131	0.19552	167.686	349.996	0.732343	0.191575	151.199	289.133	0.739923	0.189639	157.372	310.128	0.72955	0.197291	161.513	331.727	0.741891	0.191348	149.554	282.785	0.727583	0.19551	169.332	355.061
414	0.750208	0.176939	70.0342	82.6623	0.770237	0.174609	69.5576	92.1297	0.752662	0.177427	74.7158	94.4286	0.767783	0.174361	64.8759	79.7233	0.763566	0.177703	72.7572	94.5273	0.756878	0.174344	66.8345	79.8002	0.761895	0.169964	68.25	81.6514	0.758549	0.181943	71.3417	93.0018	0.756597	0.178664	68.3309	89.1312	0.763847	0.173348	71.2608	85.8626
415	0.800875	0.14035	70.2447	110.446	0.804791	0.144684	71.6378	133.338	0.795793	0.14661	75.3391	121.772	0.809874	0.138006	66.5434	122.928	0.808089	0.142128	66.9904	110.707	0.797577	0.142772	74.8921	133.007	0.797977	0.146228	69.7245	111.68	0.807689	0.138598	72.158	132.299	0.804895	0.14306	66.869	105.095	0.800772	0.142003	75.0135	137.478
416	0.785356	0.152882	77.4047	110.505	0.776971	0.155263	79.7517	127.78	0.783072	0.153032	82.6897	134.915	0.779256	0.155205	74.4638	101.502	0.781378	0.154868	80.1142	127.407	0.780951	0.153395	77.0407	110.916	0.775925	0.15506	77.476	108.179	0.786407	0.153022	79.6804	129.758	0.781315	0.153896	75.9112	101.361	0.781014	0.154371	81.246	135.11
417	0.802409	0.140492	78.7143	111.405	0.802802	0.142259	88.9611	138.573	0.803577	0.139851	75.9571	92.5437	0.801633	0.142885	91.7239	151.609	0.801909	0.140498	80.7653	108.816	0.803303	0.14225	86.9059	140.74	0.804043	0.14006	77.2592	98.0511	0.801165	0.142671	90.4192	148.227	0.806234	0.14393	85.2143	121.13	0.79897	0.138678	82.4479	130.328
418	0.753151	0.179198	98.8105	211.36	0.753616	0.177785	98.0714	202.636	0.756438	0.17728	94.7196	184.325	0.750329	0.179647	102.162	227.445	0.753157	0.177538	102.456	223.789	0.75361	0.179443	94.4264	188.735	0.753727	0.178561	94.5433	185.445	0.75304	0.178425	102.339	226.527	0.749369	0.179689	99.0407	211.493	0.757398	0.177199	97.8412	202.496
419	0.795833	0.153881	56.4851	63.9879	0.755215	0.15458	56.6832	60.4099	0.787267	0.154628	52.901	58.3408	0.763781	0.155625	60.2673	65.6717	0.765077	0.170038	66.4851	72.8048	0.785971	0.138831	46.6832	47.3844	0.77577	0.16797	57.0099	64.9231	0.775278	0.142104	56.1584	59.4008	0.776596	0.164601	58.2277	63.6913	0.774452	0.145985	54.9406	60.6778
420	0.809879	0.138897	96.5238	132.361	0.80226	0.141685	94.4959	119.093	0.809102	0.139295	99.2284	133.491	0.803037	0.141331	91.7894	117.715	0.811828	0.137867	91.47	114.428	0.800309	0.142557	99.5532	136.313	0.808201	0.141922	94.3547	130.014	0.803939	0.138724	96.6664	121.651	0.807464	0.138318	95.706	131.669	0.804676	0.142339	95.3142	119.867
421	0.798303	0.142502	100.931	144.524	0.797792	0.14254	105.472	163.067	0.795202	0.142383	103.435	150.291	0.800893	0.142603	102.967	157.8	0.799492	0.142101	101.5	156.313	0.796602	0.142926	104.902	151.818	0.799938	0.141237	103.422	156.502	0.796157	0.143769	102.981	151.642	0.795161	0.142373	104.925	152.779	0.800933	0.142611	101.478	155.374
422	0.819743	0.164715	125.258	199.725	0.818726	0.164749	120.939	200.331	0.819082	0.165389	122.627	203.806	0.819387	0.164074	123.569	196.2	0.820134	0.164181	123.849	201.761	0.818335	0.165278	122.348	198.301	0.818849	0.163854	121.812	188.24	0.81962	0.165606	124.384	211.174	0.819627	0.163984	124.345	207.295	0.818842	0.165477	121.852	192.504
423	0.777621	0.162258	78.0809	106.257	0.77951	0.162619	78.4181	98.6983	0.780028	0.161094	82.0238	107.97	0.777102	0.163766	74.4751	96.6741	0.776701	0.162016	74.4939	92.4237	0.780429	0.162846	82.0051	111.631	0.779236	0.162255	77.561	101.846	0.777895	0.162625	78.9379	103.239	0.776137	0.165325	78.8181	103.644	0.780994	0.159469	77.6809	101.435
424	0.78138	0.169634	117.182	253.41	0.776887	0.16995	111.537	219.513	0.779718	0.168487	112.277	215.263	0.77855	0.171115	116.444	257.057	0.778934	0.167781	111.812	237.484	0.779335	0.171809	116.909	236.664	0.778849	0.169728	116.985	259.6	0.77942	0.169885	111.734	212.16	0.775874	0.170787	118.973	253.457	0.782395	0.168758	109.746	219.398
425	0.766873	0.166041	86.4218	120.74	0.765896	0.167121	87.0913	120.378	0.766071	0.165557	85.3943	119.158	0.766699	0.167602	88.1193	121.931	0.766708	0.166774	86.9431	125.794	0.766061	0.16639	86.5697	115.085	0.767986	0.164835	86.9982	121.07	0.764782	0.168298	86.5147	120.047	0.766653	0.166549	85.144	122.359	0.766116	0.166616	88.3697	118.71
426	0.766985	0.14693	49.125	27.4301	0.783763	0.147675	95.2857	134.631	0.807399	0.166197	83	123.804	0.737576	0.109138	56.5714	44.8622	0.781819	0.126649	72.375	126.772	0.76681	0.168275	68.7143	39.6388	0.804494	0.146814	41.125	28.3722	0.740895	0.139664	104.429	129.987	0.757115	0.145608	99.375	121.408	0.795044	0.146762	37.8571	27.8892
427	0.789717	0.141019	71.6942	99.2993	0.798721	0.140119	65.0683	88.3634	0.78341	0.141803	70.6117	90.3069	0.805058	0.13862	66.1561	97.6401	0.796717	0.142748	71.3058	93.822	0.791686	0.13845	65.4585	94.2123	0.792258	0.137322	66.6602	87.0134	0.796167	0.143877	70.1268	100.62	0.793923	0.140786	68.2767	91.5963	0.794494	0.1405	68.5024	96.4772
428	0.783486	0.156487	71.4977	103.795	0.78483	0.158606	72.6124	100.366	0.787355	0.15765	71.2376	92.2489	0.780957	0.157387	72.8727	111.077	0.787469	0.158795	71.479	104.68	0.780843	0.156226	72.6311	99.4407	0.786489	0.153497	70.9916	92.0045	0.781824	0.161474	73.1189	111.276	0.78699	0.156532	70.1684	98.2096	0.781322	0.158514	73.9429	105.811
429	0.806529	0.134931	57.6468	83.8985	0.78446	0.149994	57.5855	69.9959	0.795234	0.13937	56.4596	80.2273	0.795804	0.146697	58.7778	74.1746	0.790144	0.141011	61.3404	81.9371	0.800915	0.144913	53.8761	72.0976	0.798855	0.143109	52.2809	69.2046	0.792167	0.142959	62.9744	84.2688	0.797968	0.146994	52.8298	69.4009	0.793058	0.13898	62.4231	84.1733
430	0.802642	0.143503	42.5857	45.7021	0.80082	0.164496	49.1714	67.4277	0.803543	0.144946	44.0714	60.863	0.799919	0.163211	47.6857	54.2793	0.830943	0.143489	38.8	46.3627	0.772519	0.159164	52.9571	66.3778	0.815159	0.150469	48.1429	64.9118	0.788302	0.156993	43.6143	49.3277	0.779201	0.163662	50.7714	62.6363	0.824261	0.14085	40.9857	51.8198
431	0.782274	0.155469	129.26	209.433	0.787549	0.154194	126.34	200.95	0.783369	0.156081	131.695	221.709	0.786453	0.153603	123.904	187.242	0.78828	0.154412	126.601	197.092	0.78154	0.155224	129	213.076	0.785745	0.15439	128.585	202.914	0.784076	0.155315	127.016	207.541	0.781087	0.155798	128.913	198.412	0.788737	0.153811	126.687	211.847
432	0.824769	0.123386	74.1565	95.6651	0.795908	0.14426	75.8	107.339	0.798961	0.128858	69.4261	76.3896	0.821715	0.139964	80.5304	121.562	0.798653	0.138055	81.9652	124.38	0.822024	0.130846	67.9913	71.4555	0.809676	0.1324	78.0783	109.694	0.811001	0.137567	71.8783	92.858	0.80799	0.135177	77.8696	102.663	0.812687	0.134801	72.087	100.59
433	0.786846	0.162503	94.2997	123.702	0.768937	0.167615	104.319	137.301	0.777696	0.16449	97.3726	130.452	0.778093	0.166149	101.245	131.063	0.773406	0.164078	101.78	131.194	0.782386	0.166435	96.8347	130.302	0.778332	0.1649	101.522	134.853	0.777456	0.16574	97.0924	126.518	0.774119	0.166947	100.275	130.522	0.781672	0.16359	98.3403	131.015
434	0.754176	0.170008	104.105	173.789	0.756452	0.16516	103.639	217.294	0.75515	0.165211	105.775	213.088	0.755476	0.169972	101.966	178.841	0.755849	0.167277	95.986	164.597	0.754776	0.167935	111.769	224.068	0.755248	0.169589	110.787	220.308	0.755378	0.165598	96.948	169.593	0.749526	0.172547	110.117	199.399	0.761108	0.162302	97.6188	193.824
435	0.788901	0.154521	77.1795	113.395	0.793745	0.135492	53.2308	50.4148	0.789833	0.141285	65.7372	90.1534	0.792813	0.149268	64.6731	86.9506	0.796983	0.14037	60.8462	74.4139	0.785664	0.149929	69.5641	100.563	0.78579	0.149963	64.3333	92.2172	0.796856	0.140344	66.0769	84.753	0.787332	0.143769	61.4551	81.8491	0.795315	0.146783	68.9551	94.6628
436	0.783585	0.129014	59.0187	83.4377	0.785686	0.137933	59.8619	78.6997	0.786338	0.128082	61.5075	85.9099	0.782933	0.138786	57.3731	75.9392	0.781307	0.137333	61.4813	86.3465	0.787964	0.129576	57.3993	75.4438	0.784005	0.131533	59.0746	78.1274	0.785266	0.135538	59.806	83.9743	0.787814	0.131428	59.5	85.826	0.781457	0.135569	59.3806	76.0903
437	0.749469	0.180769	56.2444	78.4261	0.760349	0.171933	65.5206	86.5084	0.762271	0.174381	56.9754	76.8724	0.747521	0.178282	64.7881	87.966	0.759925	0.177046	62.0986	86.6461	0.749873	0.175797	59.6543	78.5122	0.754554	0.174441	59.4107	82.6785	0.755254	0.178528	62.3477	82.6803	0.750554	0.174225	60.232	82.8511	0.759262	0.178634	61.5247	82.5282
438	0.700863	0.144282	55.8182	46.2021	0.807861	0.0843958	60.8636	102.802	0.740569	0.131064	63.7273	104.713	0.768155	0.127908	52.9545	41.1183	0.767694	0.118998	73.0455	107.472	0.74103	0.139298	43.6364	26.7004	0.757197	0.114331	43.5909	23.0024	0.751528	0.14439	73.0909	108.311	0.740876	0.119253	49.5909	25.9444	0.767849	0.139048	67.0909	109.008
439	0.775988	0.153964	61.2773	96.7854	0.78247	0.154172	45.839	56.7884	0.781918	0.157951	48.084	62.0281	0.77649	0.15007	59.1441	94.0786	0.785746	0.146823	53.3445	72.462	0.772629	0.16084	53.839	86.5873	0.776998	0.147868	55.7227	88.4867	0.781452	0.160112	51.4407	69.9071	0.772543	0.149216	64.8151	95.6126	0.785945	0.158592	42.2712	57.5833
440	0.799264	0.149105	99.5509	155.061	0.806128	0.146744	98.9301	156.139	0.802595	0.148865	100.08	159.883	0.802796	0.147067	98.4011	151.193	0.802451	0.148425	99.9571	159.701	0.802941	0.147511	98.5238	151.386	0.802226	0.147405	99.6431	154.27	0.803166	0.148529	98.8379	156.921	0.803147	0.145879	99.1843	157.134	0.802244	0.150029	99.2968	154.054
441	0.783601	0.176987	99.0566	178.392	0.783598	0.178487	98.665	178.517	0.784041	0.177379	98.9385	164.942	0.783158	0.178095	98.7833	191.024	0.782785	0.178821	102.463	197.016	0.784415	0.176644	95.2562	157.624	0.777942	0.178064	101.375	178.218	0.789262	0.177231	96.3448	178.656	0.786251	0.178096	107.179	200.182	0.780946	0.17734	90.5361	153.212
442	0.767436	0.175784	71.0493	110.911	0.764681	0.175463	74.2683	106.613	0.763956	0.17349	71.805	100.269	0.768162	0.177717	73.5126	116.693	0.770953	0.171186	71.8554	104.499	0.761165	0.179829	73.4622	112.922	0.756699	0.178278	77.3746	119.202	0.775419	0.172431	67.943	97.0524	0.762163	0.176652	76.1742	114.622	0.769955	0.174512	69.1435	102.517
443	0.798861	0.165917	86.1834	117.986	0.800599	0.166661	88.8372	125.574	0.802571	0.165201	86.2358	119.168	0.796889	0.167327	88.7848	124.454	0.79742	0.169242	86.4341	117.782	0.80204	0.163254	88.5865	125.77	0.801064	0.166405	87.3808	122.878	0.798396	0.166167	87.6398	120.805	0.79859	0.165146	88.5573	121.319	0.80087	0.167421	86.4633	122.362
444	0.783393	0.147893	76.0429	105.098	0.778817	0.151068	78.7216	115.745	0.783641	0.147359	76.5823	107.445	0.778569	0.151582	78.1814	113.577	0.780279	0.147415	81.8119	119.876	0.781935	0.151566	72.9446	100.159	0.776856	0.151086	78.9447	104.435	0.785363	0.147783	75.8158	116.339	0.784495	0.147353	79.2932	113.104	0.777714	0.151554	75.4668	107.906
445	0.814428	0.116721	56.3542	69.1478	0.788877	0.137879	57.7447	65.4425	0.807806	0.122673	54.2917	56.4804	0.79564	0.133474	59.8511	76.7707	0.783883	0.141578	67.0208	84.8033	0.820072	0.110052	46.8511	40.1389	0.808926	0.11467	54.7917	47.4781	0.794495	0.140446	59.3404	82.7963	0.810823	0.111412	59.4375	70.6721	0.792559	0.142874	54.5957	63.6699
446	0.765186	0.171101	57.6701	88.1784	0.755582	0.169942	63.9226	142.719	0.762886	0.169311	57.6553	90.638	0.757885	0.171826	63.9375	141.167	0.756249	0.174977	63.2823	113.34	0.764532	0.165978	58.3021	123.684	0.761571	0.166778	55.5067	84.0778	0.759203	0.174318	66.0893	145.05	0.762642	0.16756	55.8796	82.7995	0.758131	0.173544	65.7158	145.811
447	0.78186	0.168818	65.9688	88.5095	0.781192	0.163404	67.6761	95.2154	0.78397	0.164993	68.5094	94.4914	0.779082	0.167231	65.1355	89.2583	0.783241	0.16489	64.8122	88.9851	0.779811	0.167351	68.8327	94.7361	0.781022	0.165955	66.0245	94.0814	0.78203	0.16631	67.6204	89.7151	0.781358	0.166821	66.0832	92.5316	0.781693	0.165444	67.5617	91.3136
448	0.781792	0.144472	68.922	92.0711	0.781372	0.145607	71.5356	101.058	0.778256	0.145856	66.7018	81.203	0.784917	0.144141	73.7609	109.903	0.779372	0.148402	71.1904	87.5418	0.783798	0.141556	69.2621	105.023	0.774285	0.148493	75.3647	102.267	0.788897	0.141116	65.0782	90.4279	0.776521	0.153418	73.8968	105.119	0.786656	0.135938	66.5494	87.2365
449	0.786247	0.161687	63.8907	72.3575	0.792494	0.137699	50.9235	75.8152	0.792166	0.147751	55.5792	61.1148	0.786575	0.152569	59.235	85.5942	0.780554	0.155858	60.6011	87.3987	0.798186	0.143789	54.2131	58.3871	0.782696	0.157292	62.235	72.5423	0.796044	0.142453	52.5792	75.887	0.7974	0.15108	58.0109	84.5587	0.78134	0.148891	56.8033	62.5875
450	0.778781	0.156048	57.8823	72.6365	0.77446	0.154523	59.3964	79.0474	0.779086	0.15962	57.5567	73.8687	0.774155	0.15082	59.722	77.8895	0.773724	0.156516	61.1018	78.8783	0.779517	0.154025	56.1769	72.7447	0.774245	0.15532	58.8361	76.6102	0.778997	0.155248	58.4426	75.2098	0.776018	0.15605	56.1321	74.1368	0.777223	0.154548	61.1466	77.5685
451	0.771188	0.160355	85.9422	128.945	0.785844	0.163792	81.6396	118.958	0.781779	0.160926	80.861	113.813	0.775253	0.163495	86.7208	133.479	0.781062	0.161122	81.7688	130.91	0.77597	0.163328	85.813	116.797	0.780559	0.162556	84.0308	130.463	0.776473	0.161914	83.551	117.33	0.787956	0.156852	79.5461	108.805	0.769076	0.166937	88.0357	137.522
452	0.788166	0.161443	75.5341	97.6581	0.783517	0.152644	71.2824	88.6725	0.791527	0.153643	72.9365	98.0655	0.780155	0.160324	73.88	88.2705	0.783073	0.16316	74.2165	99.0483	0.788609	0.150792	72.6	87.1614	0.789863	0.151981	71.6094	90.1677	0.781819	0.162	75.2071	96.2926	0.78933	0.15403	70.1153	80.1907	0.782352	0.160079	76.7012	104.674
453	0.778415	0.147418	93.5339	206.884	0.777507	0.146727	102.259	263.245	0.778022	0.145128	104.732	277.37	0.777899	0.148996	91.053	187.315	0.777916	0.148444	92.7076	183.687	0.778006	0.14569	103.086	279.908	0.779095	0.144371	93.2817	213.538	0.776826	0.149721	102.511	257.865	0.7785	0.143727	99.0966	256.837	0.777421	0.150347	96.6926	214.834
454	0.784535	0.151675	70.0323	76.5131	0.787513	0.139074	59.3043	61.6075	0.777838	0.16106	66.7097	72.3585	0.794283	0.127441	62.663	66.8652	0.791486	0.149569	72.4301	80.3711	0.780486	0.141159	56.8804	55.8496	0.797424	0.13918	64.4086	67.5907	0.774484	0.150839	64.9891	71.7891	0.791506	0.151525	60.7204	64.7497	0.780466	0.139033	68.7174	74.1718
455	0.791254	0.142833	46.5962	42.6937	0.814933	0.132895	47.8627	49.683	0.79851	0.143972	44.4808	47.916	0.807535	0.132569	50.0196	44.3935	0.790613	0.130892	52.4808	50.5462	0.815587	0.144784	41.8627	40.7966	0.78758	0.143443	49.3846	53.2888	0.818679	0.131429	45.0196	37.7113	0.792967	0.13681	49.2308	50.4267	0.813186	0.139489	45.1765	41.5484
456	0.790241	0.142444	78.4669	108.422	0.798453	0.141647	78.2071	116.59	0.7967	0.140953	76.6469	101.462	0.791991	0.14321	80.0281	122.675	0.795951	0.14105	80.7602	126.82	0.792741	0.143135	75.9126	96.1826	0.797503	0.142343	76.3801	100.013	0.791188	0.141796	80.295	123.852	0.79531	0.140545	79.0307	105.717	0.793382	0.143643	77.643	119.045
457	0.772953	0.159735	101.444	145.868	0.776105	0.154327	99.2665	141.536	0.769866	0.157209	99.7908	141.238	0.779194	0.156777	100.921	146.165	0.772898	0.156804	99.0332	136.108	0.77616	0.157304	101.679	150.946	0.77346	0.156508	99.841	141.916	0.775598	0.157609	100.871	145.506	0.774685	0.157214	100.13	143.76	0.774373	0.156911	100.582	143.685
458	0.781602	0.175364	152.012	271.62	0.780797	0.175616	147.114	270.978	0.783372	0.174148	149.502	267.303	0.779026	0.176796	149.624	275.259	0.780439	0.175609	149.379	270.98	0.781959	0.175368	149.746	271.64	0.778182	0.175199	149.138	268.442	0.784217	0.17573	149.988	274.147	0.781339	0.174709	147.063	258.696	0.78106	0.176268	152.063	283.341
459	0.783129	0.169137	73.9191	106.463	0.799794	0.162174	70.3127	92.7377	0.791904	0.163975	75.7117	101.247	0.791018	0.167806	68.5201	98.3069	0.789299	0.168038	73.1817	97.8317	0.793624	0.16371	71.0502	101.823	0.789998	0.16863	71.1821	94.7614	0.792924	0.163115	73.0498	104.689	0.795765	0.164908	71.5915	96.2012	0.787157	0.166779	72.6404	103.373
460	0.79505	0.14317	84.977	171.5	0.796092	0.142459	84.6989	154.149	0.800765	0.141234	83.8668	169.665	0.790371	0.144194	85.8103	156.163	0.794653	0.145745	86.5006	169.357	0.79649	0.139815	83.1736	156.486	0.798732	0.14527	87.1642	183.712	0.792406	0.140244	82.5092	139.313	0.797128	0.143055	84.5201	167.059	0.794012	0.142559	85.1563	158.956
461	0.769304	0.147224	65.6857	90.5926	0.765139	0.165854	57.1552	82.8884	0.764716	0.155577	64.6171	100.761	0.769753	0.157986	58.2299	70.2114	0.772483	0.154177	58.76	87.7561	0.761941	0.159224	64.1207	86.032	0.76345	0.161096	69.8	95.3793	0.771026	0.152268	53.0172	76.6147	0.765956	0.16438	60	87.6915	0.768506	0.148782	62.8736	86.1582
462	0.799485	0.14866	89.8523	135.751	0.797772	0.142192	87.7324	123.356	0.798234	0.144972	87.0488	124.463	0.799023	0.145955	90.5359	134.722	0.795489	0.14559	90.4524	136.347	0.801768	0.145271	87.1323	122.684	0.797872	0.146971	89.9753	131.773	0.799384	0.143938	87.6094	127.595	0.798082	0.146109	87.0519	127.573	0.799175	0.144815	90.5328	131.781
463	0.804688	0.147966	64.9583	92.7254	0.794867	0.136788	61.5667	71.6435	0.799519	0.145382	69.875	94.4222	0.800035	0.139705	56.65	68.7957	0.796159	0.14181	59.5583	72.8688	0.803396	0.143237	66.9667	91.6464	0.796426	0.156946	67.1833	93.4527	0.803129	0.126486	59.3417	70.5137	0.786491	0.151724	69.7917	95.2261	0.813063	0.131443	56.7333	67.6949
464	0.809817	0.145258	75	137.514	0.784061	0.147265	82.3559	119.987	0.800619	0.144033	88.0045	156.965	0.7933	0.149499	69.2928	92.1628	0.800234	0.143787	73.6861	100.708	0.793686	0.149755	83.6757	152.255	0.801829	0.141448	73.0717	83.0243	0.792084	0.15189	84.2928	162.58	0.809558	0.142469	88.1345	145.822	0.784321	0.150021	69.1622	108.988
465	0.765748	0.18436	61.0955	87.9954	0.764559	0.180624	55.1798	74.9484	0.771301	0.181564	60.014	81.2492	0.759006	0.18323	56.2612	82.277	0.77652	0.176181	54.264	78.1535	0.753786	0.187924	62.0112	85.0878	0.77599	0.183351	53.8933	70.9165	0.754317	0.181001	62.382	91.1741	0.77405	0.18392	56.323	78.2062	0.756256	0.180635	59.9522	85.1774
466	0.795053	0.135772	71.6528	92.7182	0.800456	0.140448	64.8333	81.425	0.805211	0.137035	69.317	96.4399	0.79026	0.13886	67.178	77.1002	0.800307	0.142413	64.6377	91.7703	0.795182	0.133689	71.875	82.4779	0.794359	0.13753	65.8	70.8893	0.801152	0.138689	70.7083	101.125	0.792597	0.142257	62.1547	74.0384	0.802921	0.133704	74.3674	98.5151
467	0.804667	0.140966	55.7143	72.4815	0.785056	0.156437	63.8351	120.714	0.795167	0.153269	72.1122	132.589	0.794653	0.144947	47.268	42.8633	0.797199	0.146977	55.4082	62.4073	0.7926	0.151355	64.1443	126.252	0.804857	0.139146	64.4388	132.156	0.784863	0.15805	55.0206	47.1328	0.782776	0.149674	55.9898	63.2266	0.807172	0.147676	63.5567	125.878
468	0.772493	0.157149	73.8483	94.5096	0.781949	0.155125	69.3034	81.3385	0.785488	0.151777	73.8552	94.4234	0.768954	0.160097	69.2966	81.4382	0.777841	0.152929	72.7333	81.4117	0.776601	0.159425	70.4184	94.4872	0.781659	0.157796	71.2529	91.0223	0.772783	0.154485	71.8989	85.2825	0.778094	0.153043	70.6069	87.6563	0.776348	0.159314	72.5448	88.7291
469	0.7852	0.147272	88.9517	147.849	0.787616	0.148906	94.8662	180.42	0.784514	0.147969	99.7957	195.738	0.788302	0.148199	84.0222	126.454	0.784993	0.150025	92.8979	160.976	0.787823	0.146128	90.92	168.859	0.788224	0.147363	91.9343	163.999	0.784592	0.148803	91.8836	165.93	0.780719	0.150877	93.5946	159.247	0.792097	0.145039	90.2233	170.479
470	0.746697	0.171822	63.9236	118.828	0.748763	0.179172	66.7391	104.461	0.748133	0.176679	65.2209	118.345	0.747328	0.17439	65.4418	105.027	0.750983	0.173364	60.4289	102.986	0.744477	0.177627	70.2338	119.924	0.742477	0.17944	67.8308	121.445	0.752984	0.171387	62.832	101.364	0.742699	0.174204	68.3102	121.389	0.752762	0.176719	62.3525	101.405
471	0.770061	0.15615	51.0593	80.0775	0.759261	0.161041	51.2446	74.3027	0.763792	0.157806	50.508	71.9062	0.76553	0.159596	51.7959	82.2313	0.769057	0.157318	48.3292	68.0069	0.760265	0.159961	53.9747	85.3957	0.765876	0.15767	52.9255	84.7491	0.763446	0.159726	49.3784	68.8811	0.764117	0.160399	54.1809	92.6263	0.765205	0.156994	48.123	57.7523
472	0.785767	0.1574	44.3173	48.2518	0.777768	0.149892	47.7788	52.6246	0.782126	0.152267	45.6202	48.8915	0.781409	0.155205	46.476	52.0849	0.776621	0.150171	43.976	45.037	0.786914	0.157067	48.1202	55.3773	0.786612	0.147918	44.1562	49.7753	0.776923	0.159209	47.9399	51.1745	0.781174	0.153939	48.8438	53.6437	0.782361	0.153546	43.2524	47.0135
473	0.76925	0.166596	59.0563	65.7523	0.77119	0.15869	60.2509	75.4109	0.771483	0.163403	57.0563	62.904	0.768957	0.161972	62.2509	77.7203	0.764367	0.160513	60.029	70.9512	0.776073	0.164638	59.2782	70.5444	0.77008	0.167581	60.0051	74.9539	0.77036	0.157654	59.302	66.2762	0.758316	0.169765	60.8874	71.4316	0.782124	0.154384	58.4198	70.0381
474	0.799655	0.152306	101.04	154.457	0.792741	0.150104	95.2155	111.68	0.792571	0.153113	101.024	138.344	0.799832	0.149272	95.2309	131.133	0.796968	0.151886	102.266	150.399	0.79543	0.150606	93.9878	117.02	0.792257	0.152437	94.8598	130.79	0.800147	0.149947	101.402	138.66	0.799622	0.149194	94.8808	112.515	0.792773	0.153203	101.381	153.877
475	0.798276	0.139898	55.3138	63.4206	0.798854	0.143804	60.0213	82.2201	0.801008	0.134115	60.9291	84.2727	0.796122	0.149172	54.406	60.5823	0.797894	0.145969	61.3848	85.4943	0.799236	0.137634	53.9504	58.7916	0.796082	0.146483	57.6809	77.5339	0.801048	0.137045	57.6543	69.1514	0.792854	0.143634	56.9433	63.5871	0.804276	0.139839	58.3918	82.1526
476	0.80371	0.14254	75.4382	118.34	0.809644	0.137815	74.703	110.341	0.80355	0.14162	75.711	118.83	0.809804	0.138754	74.4301	109.81	0.808042	0.141338	76.1034	123.956	0.80531	0.139098	74.0375	103.981	0.80664	0.139498	75.6771	118.775	0.806713	0.140957	74.464	109.87	0.806248	0.141567	75.1485	112.66	0.807104	0.138876	74.9928	116.137
477	0.786779	0.156482	85.771	105.315	0.778011	0.161712	87.064	118.559	0.782693	0.161616	88.2404	109.993	0.782098	0.156704	84.5946	114.208	0.781457	0.159259	82.4893	102.152	0.783333	0.159094	90.3457	121.172	0.778436	0.155777	86.7724	114.785	0.786355	0.162413	86.0626	109.419	0.78683	0.153473	88.7454	118.351	0.777961	0.164569	84.0896	105.502
478	0.769472	0.1645	79.6554	131.114	0.76043	0.167307	87.9923	145.442	0.763916	0.166645	80.1429	121.515	0.76599	0.165286	87.5043	153.585	0.767065	0.167259	81.5106	133.852	0.762838	0.164643	86.1353	143.008	0.768697	0.166308	85.9054	145.188	0.761205	0.165547	81.7362	131.481	0.763966	0.165326	84.8002	133.244	0.76594	0.166607	82.8425	143.606
479	0.766969	0.150748	76.2128	101.732	0.772456	0.147937	69.7231	85.4416	0.765524	0.157625	70.0436	85.2378	0.773901	0.140516	75.8923	101.923	0.768838	0.155288	74.7385	90.7928	0.770587	0.143212	71.1974	97.0631	0.768061	0.14835	75.2795	98.4475	0.771364	0.150374	70.6564	89.265	0.769436	0.150113	77.9718	98.0824	0.769989	0.148632	67.9641	89.4455
480	0.804183	0.149733	157.756	300.372	0.801828	0.149044	167.523	313.681	0.801836	0.148378	159.767	287.119	0.804176	0.150394	165.511	325.904	0.804277	0.149868	162.216	312.297	0.801735	0.148908	163.062	301.887	0.804303	0.149078	162.771	320.166	0.801708	0.149698	162.507	293.527	0.801738	0.149487	167.229	327.74	0.804274	0.14929	158.048	284.97
481	0.956522	0	22	0	NA	NA	NA	NA	0.956522	0	22	0	NA	NA	NA	NA	0.956522	0	22	0	NA	NA	NA	NA	0.956522	0	22	0	NA	NA	NA	NA	0.956522	0	22	0	NA	NA	NA	NA
482	0.764012	0.160678	66.9312	121.979	0.765713	0.157357	58.6424	91.6507	0.760787	0.159075	67.6635	117.494	0.768939	0.158878	57.9101	97.2663	0.76685	0.160042	59.7648	109.692	0.762875	0.157983	65.8088	106.125	0.756632	0.162788	62.4111	99.5031	0.773093	0.15474	63.1625	115.811	0.758796	0.156633	62.7457	108.606	0.77093	0.16116	62.8279	107.322
483	0.782514	0.153301	99.0336	140.505	0.782719	0.141129	93.3557	135.502	0.753653	0.155386	108.336	163.828	0.81158	0.132607	84.0537	104.797	0.78154	0.159831	113.409	171.367	0.783692	0.13368	78.9799	90.3077	0.783775	0.150125	82.2013	123.792	0.781458	0.144493	110.188	149.666	0.785536	0.143584	100.349	155.563	0.779696	0.150947	92.0403	117.83
484	0.783995	0.146059	75.5081	119.805	0.777122	0.14488	71.3319	95.8226	0.781644	0.143924	73.014	95.9742	0.779476	0.147076	73.8287	119.741	0.784531	0.140031	72.6297	98.3144	0.776586	0.150694	74.2134	117.822	0.78138	0.14802	74.5684	104.679	0.77974	0.142952	72.2726	112.193	0.782827	0.146223	74.7115	118.341	0.778291	0.144762	72.1293	97.6541
485	0.797855	0.145026	76.8902	113.511	0.797422	0.143458	76.8076	108.517	0.794441	0.14461	81.9703	122.075	0.80084	0.143808	71.7216	98.5061	0.793351	0.143238	75.4176	103.539	0.801932	0.145119	78.2818	118.062	0.802943	0.140426	79.2471	122.28	0.792329	0.147779	74.4479	98.4606	0.801236	0.142938	78.1076	104.549	0.794038	0.145453	75.5888	117.172
486	0.774063	0.158871	80.5791	110.218	0.775981	0.162497	82.192	130.122	0.769366	0.165851	81.9171	120.948	0.780678	0.155165	80.8541	120.216	0.778178	0.160075	80.5253	113.236	0.771866	0.161254	82.2458	127.503	0.775122	0.160749	80.9309	110.917	0.774922	0.160645	81.8402	129.53	0.776062	0.158162	78.8141	114.608	0.773982	0.163186	83.957	126.226
487	0.780618	0.156343	71.4129	114.284	0.761681	0.1496	75.9602	106.815	0.776908	0.149797	63.9502	74.7368	0.765391	0.156517	83.4229	136.764	0.763174	0.169183	84.1642	130.306	0.779125	0.135102	63.209	85.3244	0.757297	0.15193	84.1891	129.42	0.785002	0.153411	63.1841	86.6565	0.765708	0.151999	73.5423	98.9944	0.776591	0.154403	73.8308	121.164
488	0.781553	0.14987	97.4956	168.257	0.780304	0.151276	110.942	487.553	0.781261	0.147167	114.263	484.329	0.780596	0.153908	94.1746	177.008	0.773147	0.152804	114.599	484.059	0.78871	0.147905	93.839	177.705	0.780868	0.151988	92.7746	142.081	0.780988	0.149151	115.663	495.64	0.781249	0.149593	101.4	470.276	0.780607	0.151552	107.038	211.975
489	0.820862	0.124157	55.8633	53.6759	0.819062	0.116202	57.4863	50.5542	0.829849	0.115559	55.9062	53.1961	0.81004	0.124001	57.4431	51.0621	0.822967	0.118541	55.7266	50.1264	0.816949	0.121879	57.6235	54.0845	0.81968	0.120959	56.7344	47.2091	0.820249	0.119546	56.6118	56.6746	0.818631	0.131649	58.0039	58.5358	0.821302	0.107595	55.3373	44.7882
490	0.765115	0.150215	69.0588	71.9275	0.800953	0.13931	38.8824	22.9235	0.779025	0.13977	50.2941	36.2453	0.787043	0.151936	57.6471	69.5728	0.789355	0.150415	66.6471	71.9505	0.776714	0.141225	41.2941	25.7773	0.761856	0.126765	53.0588	46.3782	0.804212	0.160099	54.8824	63.4831	0.769246	0.155599	62.7059	67.6339	0.796822	0.13431	45.2353	38.0305
491	0.779833	0.14454	66.214	89.5701	0.785397	0.148903	67.152	101.06	0.782172	0.151574	63.4514	93.8825	0.783053	0.141776	69.9201	96.953	0.772712	0.150387	70.216	96.7438	0.792532	0.142348	63.1423	94.0706	0.785996	0.14191	66.9183	88.1187	0.779222	0.151392	66.4464	102.332	0.788677	0.142216	61.8696	68.9306	0.776536	0.150935	71.5049	115.951
492	0.846154	0.217571	30	16.9706	0.875	0.176777	47.5	43.1335	0.846154	0.217571	17.5	0.707107	0.875	0.176777	60	25.4558	0.846154	0.217571	30	16.9706	0.875	0.176777	47.5	43.1335	0.846154	0.217571	17.5	0.707107	0.875	0.176777	60	25.4558	0.875	0.176777	60	25.4558	0.846154	0.217571	17.5	0.707107
493	0.773747	0.156716	104.262	176.061	0.773222	0.158282	104.415	196.879	0.776213	0.158333	103.449	189.064	0.770755	0.156617	105.228	184.421	0.773842	0.157218	104.71	186.293	0.773127	0.157783	103.967	187.223	0.773608	0.156921	105.302	187.912	0.773361	0.158079	103.375	185.594	0.774113	0.156705	104.762	198.552	0.772856	0.158291	103.914	174.166
494	0.771767	0.152053	91.2604	246.202	0.772864	0.149175	82.7668	182.41	0.774602	0.15145	84.0635	185.415	0.770029	0.149754	89.9637	243.985	0.774318	0.153049	84.9383	230.691	0.770313	0.148128	89.0889	201.738	0.771448	0.149633	90.8167	236.754	0.773183	0.151599	83.2105	194.535	0.775699	0.150176	92.2359	268.075	0.768932	0.15099	81.7913	148.346
495	0.787294	0.147434	111.116	154.834	0.783023	0.145823	111.902	185.756	0.789231	0.143019	106.346	166.091	0.781084	0.150081	116.677	175.601	0.786143	0.150206	111.041	163.521	0.784175	0.142989	111.977	178.148	0.785557	0.148575	111.832	161.425	0.784762	0.144691	111.185	180.051	0.784424	0.14735	109.941	167.288	0.785895	0.145937	113.078	174.599
496	0.783281	0.162354	95.0048	153.189	0.785974	0.160821	91.4668	125.744	0.786518	0.161856	93.3306	132.845	0.782737	0.161312	93.1415	147.1	0.786571	0.160046	91.5302	145.427	0.782683	0.163106	94.9423	134.65	0.786031	0.160752	93.4074	146.941	0.783223	0.162422	93.0647	133.017	0.782749	0.16278	94.0216	150.837	0.786506	0.160379	92.4503	128.577
497	0.794879	0.12959	46.1891	49.122	0.796535	0.128614	43.3905	43.6197	0.79832	0.129676	45.4571	48.5871	0.793092	0.128479	44.1229	44.2494	0.793327	0.130279	44.3131	44.4944	0.798088	0.127877	45.2676	48.3696	0.795282	0.130862	43.538	45.3348	0.796132	0.127323	46.0432	47.5542	0.795702	0.126071	45.0103	45.9782	0.795711	0.132073	44.57	46.9644
498	0.796092	0.154389	54.2032	85.2336	0.784211	0.149897	55.9516	76.5382	0.791475	0.153393	54.6613	80.1803	0.788828	0.151139	55.4935	81.824	0.784774	0.147223	56.5032	86.2244	0.795529	0.156981	53.6516	75.4034	0.786728	0.156674	55.1581	73.5239	0.793575	0.147667	54.9968	87.8556	0.786683	0.152354	55.3645	78.2267	0.79362	0.152118	54.7903	83.6947
499	0.856259	0.137962	56.2727	94.065	0.70011	0.0974183	72	51.6856	0.808174	0.134791	64.6364	93.4797	0.748195	0.147603	63.6364	54.0061	0.781241	0.137571	80.7273	100.101	0.775128	0.151617	47.5455	32.0916	0.815316	0.136991	80	100.168	0.741053	0.141895	48.2727	32.6867	0.771411	0.171825	51.4545	41.0399	0.784959	0.110947	76.8182	98.0692
500	0.755149	0.185845	55.4881	73.0713	0.773664	0.168693	51.3533	75.1604	0.782089	0.165489	55.0714	82.3835	0.746563	0.187585	51.7725	64.7755	0.766097	0.176098	45.4881	44.9515	0.762651	0.179369	61.4132	94.1729	0.780184	0.166884	57.0655	84.1414	0.748479	0.186685	49.7665	62.2895	0.776836	0.168673	53.8333	72.4642	0.751848	0.185579	53.018	75.8041
501	0.816015	0.149216	74.4182	126.958	0.804051	0.142691	71.6727	158.477	0.793682	0.146555	76.4545	126.924	0.826384	0.143792	69.6364	158.442	0.830223	0.125095	51.4182	61.2036	0.789843	0.161925	94.6727	191.151	0.802021	0.15393	92.2	188.619	0.818045	0.137382	53.8909	70.0917	0.817644	0.145375	77.4182	124.399	0.802422	0.146448	68.6727	160.385
502	0.784663	0.138562	56.0319	69.9202	0.779791	0.140458	57.4891	70.3141	0.784911	0.142127	55.357	66.0082	0.779543	0.13684	58.164	73.9793	0.780074	0.140018	56.4035	64.0179	0.78438	0.139016	57.1176	75.7326	0.781345	0.138693	54.6981	72.0326	0.783109	0.140365	58.8229	68.0937	0.786671	0.14131	55.3077	68.5263	0.777782	0.137592	58.2134	71.6512
503	0.784999	0.157769	89.6995	129.986	0.781058	0.161012	93.6121	134.47	0.781675	0.158186	93.4775	137.454	0.784382	0.160615	89.8341	126.831	0.783733	0.160795	93.5002	138.12	0.782324	0.158011	89.8115	126.105	0.784034	0.159775	91.7917	131.889	0.782023	0.159039	91.5199	132.633	0.781618	0.159101	90.3254	118.767	0.784438	0.159708	92.9862	144.489
504	0.792546	0.176826	108.457	146.973	0.789335	0.180144	113	155.88	0.792333	0.17488	109.089	142.44	0.789548	0.182037	112.368	160.048	0.788765	0.178851	110.38	153.646	0.793116	0.178122	111.077	149.341	0.792891	0.177466	109.642	157.202	0.78899	0.179507	111.816	145.586	0.793304	0.177496	109.637	147.979	0.788577	0.179468	111.82	154.951
505	0.797552	0.146834	57.0503	73.4036	0.786716	0.146336	57.0558	68.1043	0.795572	0.146829	58.0952	73.2406	0.788696	0.146461	56.0109	68.2636	0.798481	0.146421	53.5211	62.7755	0.785787	0.146674	60.585	77.8494	0.791819	0.141108	55.6367	64.1317	0.792449	0.152058	58.4694	76.8726	0.797479	0.145322	55.2054	66.1006	0.786788	0.147843	58.9007	75.1675
506	0.786938	0.162481	65.0371	103.448	0.779049	0.165463	67.3721	93.3917	0.779108	0.166416	65.2459	92.8395	0.786887	0.161503	67.1631	103.958	0.786005	0.162943	62.3259	90.8369	0.779983	0.165047	70.0859	105.58	0.780737	0.166052	65.24	94.125	0.785256	0.16194	67.1689	102.794	0.775137	0.166199	66.1385	98.949	0.790862	0.161438	66.2695	98.1643
507	0.773125	0.155415	66.3646	95.715	0.767151	0.156409	71.1757	103.27	0.77084	0.156674	70.823	107.761	0.769435	0.155202	66.7174	90.6463	0.768943	0.156293	66.9285	93.8411	0.771332	0.15558	70.6118	104.998	0.772058	0.154239	67.9364	96.8456	0.768218	0.157602	69.6039	102.26	0.761984	0.160345	73.9403	106.787	0.778291	0.15097	63.6	91.5455
508	0.811526	0.107691	30.1875	19.5967	0.814393	0.10831	46.375	42.2041	0.786462	0.10097	44.6875	42.636	0.839457	0.107889	31.875	19.9896	0.807976	0.0981613	34.125	18.6436	0.817943	0.116809	42.4375	43.8238	0.80231	0.109101	35.9375	22.3382	0.823609	0.105773	40.625	42.3586	0.822576	0.104086	37.125	20.9344	0.803343	0.110913	39.4375	43.1725
509	0.795144	0.166481	58.433	85.3755	0.798265	0.164366	68.7413	124.83	0.804145	0.163311	60.9009	87.2271	0.789264	0.167199	66.2734	123.7	0.796585	0.162644	63.0459	101.791	0.796824	0.168178	64.1284	112.083	0.789398	0.165386	69.1248	122.902	0.80401	0.165159	58.0495	88.0811	0.798812	0.167209	63.4459	119.2	0.794597	0.163613	63.7284	93.3597
510	0.772392	0.154909	77.8085	112.831	0.772614	0.153883	83.0081	129.741	0.772367	0.154913	80.3329	116.344	0.772639	0.153879	80.4837	126.654	0.77542	0.154996	80.0286	120.968	0.769586	0.153741	80.7879	122.245	0.771005	0.155225	79.7969	120.316	0.774002	0.15355	81.0197	122.885	0.769597	0.153097	82.2488	121.021	0.77541	0.155632	78.5678	122.165
511	0.745991	0.131532	81.1875	101.781	0.779082	0.128195	51.6	68.6906	0.773343	0.12398	47.75	33.8398	0.749907	0.137124	87.2667	119.211	0.782656	0.125686	73	103.453	0.739972	0.132826	60.3333	68.8919	0.772097	0.113117	33.0625	21.4522	0.751236	0.147057	102.933	114.495	0.755942	0.130476	78.4375	116.988	0.768468	0.131336	54.5333	36.3591
512	0.766085	0.0915352	43.3333	30.1844	0.767199	0.129983	37.5333	35.6889	0.791163	0.0905117	32.5333	17.3735	0.742122	0.125675	48.3333	42.0385	0.745072	0.114168	49.4667	41.9334	0.788213	0.106036	31.4	16.4178	0.787151	0.116443	36.4667	30.1848	0.746134	0.103993	44.4	35.4679	0.758094	0.113497	50.1333	41.4227	0.775191	0.11062	30.7333	16.8924
513	0.79917	0.145732	121.006	191.024	0.804347	0.145225	125.201	209.79	0.800705	0.146815	121.913	198.937	0.802812	0.144169	124.294	202.316	0.801226	0.146599	123.461	198.436	0.802291	0.144394	122.745	202.814	0.800468	0.146055	124.453	200.531	0.803048	0.144935	121.754	200.735	0.799604	0.145028	124.138	203.659	0.803912	0.145942	122.068	197.564
514	0.753561	0.188987	85.2242	136.513	0.761469	0.183967	82.541	127.11	0.757484	0.185879	84.4205	130.791	0.757545	0.187191	83.3447	133.002	0.758804	0.185136	86.822	143.717	0.756226	0.187916	80.9432	118.847	0.759634	0.187122	85.2088	134.045	0.755395	0.185924	82.5564	129.711	0.759601	0.184865	80.4797	126.809	0.755429	0.188169	87.2855	136.721
515	0.800549	0.142739	72.5481	90.9436	0.800592	0.146685	76.4976	112.615	0.800159	0.144106	74.9455	100.62	0.800981	0.145341	74.1002	104.096	0.80213	0.145808	76.1258	102.705	0.799011	0.143619	72.9199	102.015	0.798826	0.144664	71.8056	95.5253	0.802314	0.144766	77.2401	108.723	0.797305	0.147909	75.7173	102.345	0.803835	0.141395	73.3284	102.387
516	0.778174	0.160867	106.204	180.818	0.77156	0.160681	102.937	161.996	0.779521	0.159801	101.391	166.54	0.770212	0.161675	107.752	176.606	0.77338	0.161379	102.682	154.011	0.776356	0.16022	106.46	187.673	0.772088	0.161654	102.608	164.373	0.777649	0.159908	106.535	178.661	0.772072	0.160498	105.136	181.633	0.777665	0.161069	104.005	161.096
517	0.794367	0.160213	103.446	167.706	0.791496	0.162138	105.125	161.749	0.79032	0.161196	104.994	163.089	0.795542	0.161131	103.577	166.404	0.795315	0.160149	101.391	151.715	0.790547	0.162178	107.18	176.791	0.795873	0.160988	106.485	174.93	0.789989	0.161327	102.086	153.88	0.78955	0.163714	105.633	166.217	0.796312	0.158543	102.938	163.271
518	0.786715	0.146818	77.9131	131.273	0.785397	0.145342	74.1546	99.2842	0.785618	0.147126	78.2415	127.59	0.786493	0.145031	73.8262	103.962	0.789066	0.143821	75.2077	125.231	0.783046	0.14825	76.86	106.831	0.78782	0.146901	72.9863	101.283	0.784292	0.145239	79.0814	129.693	0.786263	0.146544	75.5371	105.145	0.785848	0.145621	76.5306	126.653
519	0.785513	0.166141	120.106	245.873	0.786219	0.164001	118.035	218.649	0.785843	0.164877	118.339	220.736	0.785889	0.165274	119.804	244.023	0.787452	0.163255	116.292	221.789	0.784279	0.166862	121.853	243.035	0.781299	0.166586	123.929	252.644	0.790437	0.163422	114.209	210.675	0.785299	0.160888	123.828	244.087	0.786434	0.16916	114.31	220.544
520	0.816489	0.132953	60.7819	82.6922	0.816513	0.133402	50.2958	59.102	0.820256	0.130195	54.2775	69.926	0.812737	0.135997	56.8146	74.1461	0.819609	0.131812	54.7159	71.2623	0.813386	0.134461	56.3753	72.8726	0.814393	0.132681	55.8612	74.0045	0.818614	0.13364	55.2274	70.0882	0.820513	0.13599	56.0727	74.0596	0.812481	0.130174	55.0155	70.0273
521	0.769014	0.162483	36.9524	35.7606	0.785958	0.1356	34.4677	24.7947	0.755591	0.153361	37.8095	29.0799	0.799597	0.143076	33.5968	32.3903	0.795223	0.144176	34.0794	31.2953	0.759326	0.153559	37.3871	30.2765	0.759495	0.148099	36.6508	25.4819	0.79563	0.149687	34.7742	35.4394	0.779969	0.151376	33.4444	26.8993	0.774826	0.14854	38.0323	34.2273
522	0.77366	0.163927	95.8877	153.57	0.780461	0.1634	100.845	166.89	0.780716	0.164347	97.87	164.433	0.7734	0.162966	98.861	156.228	0.776137	0.168947	99.7488	169.941	0.777982	0.158268	96.9808	150.202	0.77756	0.163934	100.136	156.567	0.776558	0.163462	96.5932	164.097	0.778989	0.165068	100.265	166.223	0.775129	0.162295	96.4644	154.298
523	0.775529	0.15683	93.9153	128.985	0.780395	0.15711	90.875	121.255	0.780218	0.15558	92.7998	130.597	0.775705	0.158353	91.9909	119.535	0.775641	0.156247	93.6726	129.148	0.780284	0.157693	91.1178	121.087	0.779576	0.154634	91.4068	125.343	0.776347	0.159293	93.3845	125.028	0.776224	0.158219	92.2218	125.908	0.779701	0.155729	92.5691	124.467
524	0.743223	0.147256	65.2	91.952	0.780068	0.144323	54.5	63.1966	0.764701	0.145533	63.0133	81.1548	0.758301	0.148366	56.7162	76.9849	0.76718	0.15639	59.9467	88.7154	0.755788	0.136545	59.8243	68.154	0.774937	0.156522	62.7467	81.3393	0.747926	0.135264	56.9865	76.8087	0.762326	0.140468	61.88	90.3661	0.760707	0.153299	57.8649	65.8567
525	0.772868	0.159734	127.621	212.795	0.766749	0.159695	136.538	275.235	0.767924	0.159024	133.625	242.509	0.771695	0.160438	130.532	249.51	0.771377	0.158433	127.12	219.489	0.768241	0.16103	137.04	269.907	0.772726	0.159798	128.228	236.574	0.766891	0.159637	135.931	255.097	0.769319	0.159924	134.7	250.372	0.7703	0.159562	129.456	241.597
526	0.772714	0.159284	51.5168	72.9111	0.771438	0.162135	52.1139	72.5968	0.775503	0.159771	50.2731	75.3289	0.768638	0.161582	53.3629	70.041	0.767333	0.153525	56.0042	79.1202	0.776843	0.167487	47.6076	65.4754	0.76593	0.163308	55.5168	80.3772	0.778251	0.157824	48.097	63.9802	0.78219	0.157093	49.521	66.0603	0.761923	0.16364	54.1181	78.8413
527	0.792271	0.146959	55.2259	59.9525	0.819309	0.130754	56.3319	73.2361	0.801935	0.142481	55.7113	64.8594	0.809605	0.136881	55.8445	68.9139	0.808841	0.139219	57.7992	74.2736	0.802669	0.140249	53.7479	58.5279	0.801918	0.142343	56.6695	63.356	0.809621	0.137024	54.8824	70.2929	0.8042	0.145851	53.9247	59.5366	0.80733	0.133361	57.6387	73.533
528	0.787847	0.127376	64.7169	89.1571	0.7735	0.16132	70.0663	114.483	0.77013	0.151638	66.4398	81.1426	0.791217	0.138328	68.3434	120.348	0.77634	0.149658	68.5422	110.062	0.785007	0.141128	66.241	94.6224	0.780177	0.140602	72.1747	117.234	0.78117	0.150277	62.6084	85.3213	0.762798	0.147263	75.9518	129.998	0.798549	0.141503	58.8313	63.4259
529	0.793364	0.151208	145.852	286.494	0.788672	0.153007	151.537	312.38	0.791142	0.151632	151.758	307.923	0.790894	0.152623	145.63	291.271	0.788529	0.152249	149.724	303.422	0.793508	0.151967	147.664	295.986	0.791337	0.153049	146.644	296.013	0.790699	0.151201	150.744	303.386	0.791447	0.152498	151.543	313.92	0.790589	0.151756	145.844	284.801
530	0.788717	0.148448	100.511	152.329	0.789248	0.146303	102.386	159.789	0.789727	0.147232	99.6432	148.523	0.788238	0.147523	103.253	163.318	0.787097	0.147123	100.348	152.314	0.790868	0.147612	102.548	159.801	0.790586	0.147001	99.8636	146.732	0.787379	0.14774	103.033	164.934	0.788373	0.147596	100.326	151.979	0.789592	0.147161	102.57	160.12
531	0.778198	0.151569	91.2949	172.755	0.774717	0.15501	86.5313	143.431	0.776456	0.152933	86.6279	145.984	0.776458	0.153684	91.1982	170.606	0.777449	0.152879	85.3737	158.825	0.775466	0.153732	92.4525	158.674	0.773191	0.154431	92.3136	168.008	0.779724	0.152109	85.5126	148.924	0.775723	0.153577	86.8595	138.247	0.777191	0.153037	90.9667	176.939
532	0.752993	0.190824	100.545	148.978	0.747618	0.193075	100.512	147.978	0.749803	0.192857	99.3232	144.17	0.750808	0.19108	101.734	152.657	0.747315	0.192184	101.274	150.192	0.753296	0.191713	99.7835	146.742	0.7528	0.190686	98.2812	142.253	0.747811	0.193217	102.776	154.421	0.748006	0.191583	101.518	147.087	0.752605	0.192332	99.5396	149.851
533	0.770111	0.167374	190.711	516.355	0.773023	0.161867	155.294	364.457	0.77662	0.16211	162.252	408.173	0.766514	0.166999	183.753	482.952	0.77394	0.164947	179.533	480.622	0.769194	0.164318	166.472	411.091	0.770773	0.165043	176.712	455.077	0.772361	0.164252	169.293	439.268	0.763522	0.167681	171.054	412.333	0.779612	0.16116	174.951	479.639
534	0.713446	0.151061	61.7059	67.7715	0.844478	0.128589	34.75	23.1733	0.771803	0.157599	48.5882	28.167	0.782474	0.154125	48.6875	70.634	0.73114	0.123036	50.2353	30.8738	0.825678	0.171033	46.9375	69.3738	0.790792	0.175732	40.8235	30.4615	0.762298	0.130091	56.9375	68.5784	0.776693	0.155134	55.9412	67.9186	0.777279	0.156968	40.875	28.1114
535	0.791953	0.147545	79.5749	142.448	0.788039	0.145439	76.6717	142.223	0.786929	0.149974	82.8698	168.437	0.793064	0.142894	73.3767	110.032	0.792002	0.146435	74.9631	145.757	0.78799	0.146555	81.2834	138.773	0.791675	0.144882	74.0945	127.359	0.788317	0.148099	82.1521	155.788	0.787291	0.145221	76.2696	138.098	0.792701	0.147736	79.977	146.441
536	0.795189	0.16843	92.7703	132.838	0.795124	0.162701	93.709	145.593	0.791776	0.16618	95.2002	143.747	0.79854	0.16493	91.2777	134.801	0.792607	0.167173	94.4945	144.476	0.797708	0.163953	91.9838	134.035	0.793993	0.166825	91.6186	131.895	0.796322	0.164339	94.8614	146.432	0.797175	0.165182	91.4761	136.231	0.793138	0.165975	95.004	142.401
537	0.789856	0.166356	149.737	245.355	0.789371	0.164965	143.669	221.164	0.79142	0.165781	143.7	214.087	0.787806	0.165524	149.709	251.567	0.789513	0.166616	153.687	249.67	0.789714	0.164702	139.718	216.096	0.787179	0.166305	150.683	250.368	0.792049	0.16498	142.723	215.439	0.79227	0.165018	143.118	212.568	0.786956	0.166261	150.291	252.836
538	0.786502	0.15258	52.3779	68.6138	0.779248	0.151729	54.8372	74.5096	0.775013	0.152465	56.8169	81.1156	0.790736	0.151524	50.3983	60.5158	0.782809	0.153886	52.2151	65.5681	0.78294	0.150492	55	77.1978	0.782867	0.149588	51.9041	65.9831	0.782883	0.154766	55.311	76.8308	0.782914	0.15686	54.9215	75.4706	0.782836	0.14739	52.2936	67.5521
539	0.798569	0.194124	90.9286	166.787	0.747672	0.160491	56.4615	39.6161	0.775341	0.208662	96.7143	165.088	0.772687	0.144447	50.2308	40.421	0.68848	0.185396	115.429	159.506	0.86623	0.114252	30.0769	26.797	0.789256	0.150043	66.2143	81.9204	0.757701	0.207578	83.0769	157.933	0.718825	0.174519	104.714	162.857	0.833551	0.166279	41.6154	37.4623
540	0.820509	0.13806	46.6676	57.7486	0.808569	0.134892	48.4634	64.4189	0.810588	0.142049	50.1541	71.9891	0.818517	0.130827	44.9675	47.8055	0.808908	0.13712	48.4811	61.4149	0.820201	0.135878	46.645	60.9233	0.822901	0.135781	43.3054	50.3197	0.80617	0.13694	51.8347	70.142	0.819041	0.135577	49.3459	66.5272	0.810041	0.137506	45.7778	55.2367
541	0.783617	0.160369	44.3115	49.6902	0.75837	0.174496	79.0333	106.234	0.765762	0.161857	52.7705	70.9468	0.776523	0.173864	70.4333	95.5828	0.754595	0.152811	73.623	84.7717	0.787877	0.180596	49.2333	82.4729	0.773619	0.176334	56.9836	75.0798	0.768536	0.159046	66.15	92.9472	0.767333	0.162528	69.3934	86.1948	0.774927	0.173312	53.5333	82.0387
542	0.832689	0.128346	49.9028	53.113	0.817173	0.113986	56.6761	61.9552	0.819486	0.125483	53.9028	52.9853	0.830562	0.117431	52.6197	62.2477	0.822393	0.123279	51.4306	54.8121	0.827614	0.119979	55.1268	60.5715	0.831713	0.116451	52.5694	65.6604	0.818162	0.126393	53.9718	48.4694	0.834561	0.115153	51.4861	53.7561	0.815274	0.127217	55.0704	61.5273
543	0.748142	0.160421	120.218	247.829	0.780266	0.161746	85.2	114.164	0.770322	0.15185	90.4182	141.092	0.758086	0.171116	115	234.217	0.760609	0.164426	109.342	227.459	0.767799	0.159224	96.0758	152.452	0.760864	0.162794	109.761	217.024	0.767545	0.160903	95.6576	166.938	0.752865	0.164623	105.433	171.113	0.775543	0.158289	99.9848	213.946
544	0.791784	0.147847	52.6018	61.4093	0.781594	0.150617	59.3484	80.3883	0.787961	0.144374	51.5701	62.3565	0.785416	0.154108	60.3801	79.5545	0.780349	0.144159	55.5204	75.608	0.793029	0.154058	56.4299	67.374	0.788145	0.145269	55.7376	65.7947	0.785233	0.153262	56.2127	76.9882	0.773557	0.154433	60.9005	81.0673	0.799821	0.14283	51.0498	60.296
545	0.777487	0.159936	103.173	140.604	0.774145	0.158296	104.414	146.525	0.774819	0.161272	105.156	149.753	0.776813	0.156946	102.431	137.15	0.774651	0.158724	104.22	145.728	0.77698	0.15952	103.367	141.431	0.774786	0.156927	103.803	142.253	0.776846	0.16129	103.784	144.928	0.774739	0.160086	101.614	139.107	0.776893	0.158154	105.973	147.917
546	0.777726	0.139951	56.9853	67.1013	0.77989	0.133718	51.4478	50.3374	0.783716	0.143356	45.4265	43.2308	0.773811	0.129821	63.1791	71.1475	0.805294	0.128733	48.6324	45.5749	0.751911	0.13959	59.9254	70.332	0.782871	0.144836	47.3971	49.2845	0.774669	0.128203	61.1791	67.5089	0.776455	0.135738	59.3235	71.8339	0.78118	0.138024	49.0746	42.7591
547	0.789246	0.159789	84.7684	114.91	0.790696	0.158863	84.698	113.564	0.790597	0.157277	86.0494	111.534	0.789345	0.161351	83.4169	116.866	0.791808	0.156817	82.7986	108.323	0.788134	0.16178	86.6677	119.831	0.787624	0.159844	85.0136	115.862	0.792318	0.158777	84.4527	112.592	0.794836	0.156332	84.0377	111.673	0.785105	0.162124	85.4287	116.744
548	0.779819	0.166883	125.917	275.477	0.774633	0.169009	122.344	260.157	0.777572	0.170406	126.798	296.793	0.776879	0.165496	121.464	235.533	0.778672	0.166234	127.961	298.474	0.77578	0.169674	120.301	233.365	0.777979	0.167716	125.075	254.477	0.776473	0.168219	123.187	280.74	0.774182	0.168604	128.665	283.257	0.78027	0.167277	119.597	251.595
549	0.841711	0.142634	35.5625	31.8014	0.830616	0.0811913	33.0667	17.7903	0.818736	0.135572	40.1875	33.1124	0.855123	0.0896268	28.1333	12.1823	0.827121	0.120878	30.4375	12.4791	0.846179	0.112257	38.5333	34.6469	0.818368	0.137652	33.5625	22.009	0.855515	0.0859829	35.2	29.7158	0.780822	0.11833	42.375	30.4606	0.895564	0.0785803	25.8	16.0455
550	0.791873	0.140885	69.6185	92.171	0.788003	0.143183	71.8457	119.99	0.787522	0.142378	72.7433	115.79	0.792354	0.141685	68.7209	97.366	0.791083	0.143033	73.3394	123.945	0.788794	0.141055	68.1248	86.7153	0.791473	0.140442	71.1431	96.9869	0.788404	0.143628	70.3212	116.141	0.786262	0.144716	71.6942	98.0893	0.793615	0.13924	69.77	115.205
551	0.810096	0.141711	48.3699	48.7131	0.814034	0.135729	44.7041	46.8518	0.808957	0.140281	45.6301	48.165	0.815173	0.137164	47.4439	47.4687	0.820686	0.136256	45.8353	45.7038	0.803444	0.140703	47.2387	49.8494	0.801815	0.143474	46.2148	44.4568	0.822315	0.133103	46.8592	50.9723	0.815904	0.141151	46.7136	47.9654	0.808226	0.136231	46.3604	47.687
552	0.792929	0.151644	34.1429	30.3311	0.796975	0.152826	40.1429	20.9389	0.787982	0.158869	26.9286	14.1989	0.801923	0.14497	47.3571	30.846	0.767943	0.167243	40.5714	29.4846	0.821962	0.129687	33.7143	21.9805	0.811023	0.151655	39.0714	31.8904	0.778882	0.151013	35.2143	18.7829	0.825641	0.159607	36.0714	29.847	0.764263	0.137322	38.2143	22.0111
553	0.774404	0.174595	115.027	313.891	0.775731	0.174984	118.871	293.534	0.775393	0.174976	116.817	295.765	0.774742	0.174605	117.08	311.805	0.775007	0.174742	119.061	312.894	0.775128	0.174839	114.836	294.594	0.776051	0.173992	113.338	272.317	0.774084	0.175581	120.56	332.444	0.775126	0.173884	117.095	281.357	0.775009	0.175693	116.803	324.868
554	0.798963	0.132329	57.8852	72.5945	0.809419	0.129132	55.2503	73.468	0.80686	0.128152	56.8877	76.158	0.801522	0.13343	56.2479	69.7907	0.802263	0.131505	56.199	74.6804	0.806119	0.130153	56.9365	71.3691	0.805105	0.131349	56.0879	64.9583	0.803277	0.130332	57.0476	80.3178	0.803934	0.131918	57.9792	74.015	0.804448	0.129763	55.1563	72.0332
555	0.798889	0.133442	63.9814	76.5798	0.789423	0.137179	59.1167	73.5469	0.790423	0.136261	65.7798	80.9295	0.797889	0.134442	57.3183	68.5565	0.79299	0.129666	60.0902	69.7782	0.795322	0.140903	63.008	80.0763	0.792732	0.142402	68.0663	84.8715	0.79558	0.128013	55.0318	63.2228	0.790103	0.133225	64.2042	77.4521	0.798209	0.137433	58.8939	72.6121
556	0.790216	0.154823	72.4457	88.9515	0.786488	0.154521	90.6437	174.48	0.783064	0.152107	74.1943	107.803	0.793681	0.157051	88.8851	163.618	0.793343	0.156103	83.6857	152.989	0.783343	0.153079	79.3391	122.548	0.797517	0.157291	86.56	156.318	0.779145	0.151455	76.4483	118.069	0.788626	0.148085	75.9029	134.211	0.788087	0.161048	87.1667	142.786
557	0.76446	0.167906	193.426	679.682	0.773946	0.163422	167.194	462.144	0.775879	0.161476	164.888	417.058	0.762527	0.169648	195.732	708.149	0.767749	0.165874	182.451	616.835	0.770657	0.165608	178.169	543.501	0.770847	0.163614	171.779	551.447	0.767559	0.167837	188.841	609.631	0.766763	0.1679	181.168	407.763	0.771643	0.163529	179.452	713.874
558	0.77772	0.153885	90.2872	157.311	0.776991	0.156268	95.3846	153.378	0.775282	0.15519	92.4869	168.403	0.779429	0.154944	93.185	141.155	0.779478	0.155929	89.8744	141.417	0.775233	0.1542	95.7975	168.132	0.777751	0.153749	89.2697	147.761	0.77696	0.156401	96.4021	162.56	0.778687	0.155601	89.3408	143.859	0.776024	0.154549	96.3311	166.026
559	0.807126	0.13206	60.5039	75.5757	0.817729	0.126926	57.0526	63.7356	0.81215	0.127928	54.3339	55.3647	0.812701	0.131307	63.2281	81.715	0.81086	0.130199	55.2717	61.9303	0.813992	0.129036	62.2895	76.9512	0.81147	0.127163	60.0815	73.9314	0.813381	0.132043	57.4754	65.657	0.809956	0.130972	58.7993	70.8851	0.814897	0.128221	58.7588	68.9622
560	0.770662	0.168157	93.192	133.704	0.759152	0.17283	96.9066	167.638	0.767273	0.167941	86.7433	148.201	0.762541	0.173199	103.355	154.546	0.761088	0.173182	101.329	162.581	0.768726	0.167906	88.77	139.551	0.758432	0.170861	97.7772	149.04	0.771382	0.170106	92.3214	154.138	0.772873	0.171215	95.4908	136.178	0.756941	0.169623	94.6078	165.654
561	0.768774	0.163337	70.2333	102.076	0.772821	0.1586	74.8283	112.265	0.76809	0.16211	74.826	115.003	0.773506	0.159835	70.2328	98.9735	0.768493	0.159041	73.1372	106.361	0.773103	0.162902	71.9226	108.258	0.766502	0.163867	74.2252	110.717	0.775095	0.15796	70.834	103.771	0.769952	0.159332	69.5745	108.11	0.771642	0.162646	75.4875	106.431
562	0.773835	0.15922	147.372	311.613	0.777022	0.156974	138.238	242.173	0.776027	0.15795	149.681	321.626	0.77483	0.158266	135.928	228.587	0.772474	0.158349	147.703	303.728	0.778384	0.157814	137.907	251.983	0.777168	0.158656	141.246	279.612	0.773688	0.157541	144.366	278.587	0.774319	0.160292	142.567	272.829	0.776539	0.155887	143.044	285.244
563	0.796169	0.177658	93.2034	168.126	0.785526	0.176031	97.8287	178.155	0.787568	0.17849	99.2151	188.089	0.794128	0.175288	91.817	156.881	0.791771	0.176412	96.3294	177.277	0.789925	0.177435	94.7027	169.079	0.790056	0.177505	94.8871	173.439	0.79164	0.176343	96.145	173.015	0.787691	0.178014	95.1006	173.81	0.794004	0.175776	95.9315	172.645
564	0.800904	0.143061	80.5818	122.671	0.809975	0.140238	85.3645	160.646	0.806867	0.146052	78.9251	129.952	0.804013	0.137255	87.0212	154.746	0.810758	0.140021	84.7578	165.117	0.800122	0.14322	81.1885	116.605	0.802546	0.143249	91.1785	170.643	0.808334	0.140133	74.7678	107.763	0.809015	0.139971	86.7603	162.091	0.801864	0.143377	79.186	120.684
565	0.811242	0.118173	50.1	48.9759	0.805417	0.140794	67.96	97.7894	0.80939	0.128887	56.45	64.2403	0.807269	0.131114	61.61	89.3434	0.800002	0.133126	62.32	97.0777	0.816657	0.126262	55.74	51.7355	0.811207	0.114599	49.79	51.7696	0.805451	0.143719	68.27	96.2805	0.820872	0.133728	58.19	89.0358	0.795786	0.124916	59.87	64.7589
566	0.777734	0.143263	68.0159	76.6455	0.767768	0.15614	68.8245	99.5766	0.777336	0.150795	70.7884	102.263	0.768168	0.148865	66.0372	72.7786	0.762487	0.146267	77.4074	103.122	0.783096	0.152779	59.383	70.4772	0.77713	0.152254	67.9206	79.8967	0.768375	0.147377	68.9202	96.9724	0.775137	0.148135	68.254	77.7479	0.770379	0.151628	68.5851	98.715
567	0.793955	0.152889	110.405	164.999	0.791223	0.154709	119.848	194.249	0.791753	0.152897	112.057	169.299	0.793425	0.154709	118.197	190.58	0.793807	0.152338	112.826	173.046	0.791372	0.155254	117.428	187.207	0.790886	0.157885	117.573	180.243	0.794292	0.149601	112.681	180.283	0.791826	0.155091	117.512	182.366	0.793352	0.15251	112.741	178.138
568	0.774149	0.142452	76.5309	103.239	0.769513	0.153911	85.8346	128.273	0.770453	0.147401	84.7527	125.964	0.773213	0.149197	77.6041	106.103	0.776063	0.14749	78.5075	117.113	0.767598	0.149	83.8559	115.856	0.769959	0.147934	79.8923	114.031	0.773708	0.148656	82.4696	118.94	0.769603	0.146336	82.0928	122.628	0.774064	0.150222	80.2668	110.054
569	0.738614	0.222341	34	12.7279	1	0	7	0	0.947917	0.073657	25	25.4558	0.581395	0	25	0	0.738614	0.222341	34	12.7279	1	0	7	0	0.790698	0.295998	16	12.7279	0.895833	0	43	0	0.738614	0.222341	34	12.7279	1	0	7	0
570	0.798524	0.126839	63.1557	92.5558	0.789863	0.140928	59.4835	80.3533	0.79467	0.135774	61.9341	84.4365	0.793728	0.132455	60.7087	88.9047	0.797177	0.13421	56.6317	78.2628	0.791214	0.133979	66.027	94.1698	0.787628	0.133561	56.979	62.5403	0.800792	0.134372	65.6787	105.331	0.798335	0.140581	59.4311	79.2784	0.790053	0.127193	63.2192	93.5126
571	0.829058	0.123382	51.9722	54.4088	0.799336	0.149073	67.1389	84.6921	0.819652	0.130115	53.8611	51.002	0.808742	0.1446	65.25	87.083	0.799917	0.130955	58.2778	65.5738	0.828477	0.142588	60.8333	77.1238	0.807015	0.131599	65.6944	79.2327	0.821379	0.143093	53.4167	62.4181	0.804135	0.145371	65.4444	86.5835	0.824259	0.128682	53.6667	51.8007
572	0.761602	0.15987	56.6405	75.1505	0.761788	0.157324	47.9465	57.6065	0.757333	0.161782	56.3327	71.3184	0.766057	0.155235	48.2543	62.3295	0.760986	0.1585	55.8757	71.9409	0.762404	0.158702	48.7113	61.6665	0.763596	0.163464	53.0344	71.6103	0.759793	0.153563	51.5526	62.2482	0.765246	0.16325	53.1797	67.4194	0.758144	0.153732	51.4073	66.7609
573	0.776423	0.145781	60.0821	71.5063	0.769569	0.139838	65.8882	82.0574	0.776635	0.142868	64.3666	82.4969	0.769356	0.14281	61.5912	71.0556	0.771868	0.142583	64.2375	76.7591	0.774138	0.14318	61.7206	77.2403	0.766006	0.136586	66.5044	82.8807	0.780017	0.148606	59.4471	70.4564	0.765821	0.139044	66.4868	82.7105	0.780202	0.146284	59.4647	70.6584
574	0.802378	0.138446	135.42	202.89	0.78473	0.138232	137.052	299.024	0.791059	0.137084	134.09	200.872	0.796075	0.140099	138.385	300.373	0.795687	0.138523	136.661	299.391	0.791436	0.138686	135.808	202.078	0.787695	0.141526	128.196	206.08	0.799447	0.135391	144.292	296.613	0.790536	0.139548	137.018	222.268	0.796598	0.137618	135.45	284.882
575	0.786919	0.148985	92.8882	153.718	0.781681	0.15187	118.836	278.816	0.784186	0.150374	102.614	241.825	0.784415	0.150539	109.105	207.805	0.781573	0.150969	108.238	209.807	0.78703	0.149893	103.477	240.128	0.782729	0.152095	110.318	240.038	0.785873	0.148783	101.395	209.822	0.787285	0.149792	104.491	195.755	0.781315	0.15106	107.226	251.737
576	0.74918	0.177102	144.925	326.083	0.745881	0.1765	144.066	297.293	0.747461	0.177117	148.909	321.169	0.7476	0.1765	140.082	302.531	0.747677	0.17598	139.054	272.734	0.747384	0.177633	149.937	346.8	0.749149	0.176896	142.171	292.061	0.745912	0.176706	146.82	330.761	0.74694	0.178995	141.455	282.211	0.748121	0.174593	147.536	339.193
577	0.761062	0.186714	111.429	247.848	0.765329	0.183611	109.012	236.533	0.761568	0.186849	111.81	237.864	0.764823	0.183483	108.63	246.567	0.762944	0.185209	107.303	228.305	0.763447	0.185152	113.137	255.422	0.765233	0.184806	109.486	234.159	0.761158	0.185532	110.954	250.097	0.765213	0.183986	108.234	221.912	0.761178	0.186347	112.207	261.014
578	0.805042	0.139106	77.178	107.135	0.790053	0.149187	101.299	137.052	0.801009	0.145876	87.2514	113.493	0.794087	0.142885	91.226	132.908	0.796531	0.144964	88.2853	119.785	0.798564	0.143887	90.1921	127.29	0.809055	0.134454	79.5791	109.056	0.786041	0.152894	98.8983	135.914	0.79659	0.144047	93.0424	130.999	0.798506	0.144806	85.435	115.599
579	0.780029	0.155332	98.3647	181.12	0.790679	0.156418	96.0329	169.45	0.784481	0.155095	99.5872	179.832	0.786227	0.156829	94.8104	170.79	0.783701	0.15675	100.778	178.777	0.787007	0.155162	93.62	171.853	0.787645	0.156384	95.5856	173.905	0.783063	0.155515	98.8119	176.839	0.788884	0.153268	99.5268	175.009	0.781824	0.158541	94.8708	175.731
580	0.804452	0.137139	123.563	175.157	0.801958	0.138311	132.275	197.184	0.801605	0.137916	128.017	189.433	0.804806	0.137528	127.819	183.611	0.80251	0.136532	126.485	177.165	0.8039	0.138918	129.352	195.468	0.80403	0.138975	125.701	185.959	0.80238	0.136471	130.136	187.103	0.802731	0.138972	123.943	185.063	0.803679	0.136477	131.895	187.932
581	0.812156	0.135283	127.017	214.103	0.811705	0.138639	126.172	213.63	0.810605	0.137608	125.931	210.512	0.813256	0.136318	127.257	217.168	0.813274	0.136527	126.972	210.661	0.810587	0.137401	126.216	217.025	0.811049	0.137619	124.3	191.7	0.812811	0.136315	128.888	233.921	0.813824	0.135712	123.575	204.445	0.810036	0.138192	129.613	222.85
582	0.781346	0.151244	71.823	122.027	0.777559	0.151149	86.1934	160.062	0.782061	0.149431	76.4527	136.246	0.776843	0.152921	81.5638	148.451	0.787235	0.148853	79.5844	156.123	0.77167	0.153132	78.4321	127.432	0.780918	0.152806	79.9794	163.249	0.777987	0.14958	78.037	118.159	0.780895	0.147152	70.4033	128.632	0.77801	0.155146	87.6132	154.657
583	0.785998	0.149347	86.6783	133.198	0.78889	0.14881	85.3684	124.738	0.788302	0.146075	84.5057	125.268	0.786586	0.152031	87.541	132.685	0.786247	0.148148	85.8878	127.674	0.788641	0.150007	86.1588	130.389	0.787913	0.14862	85.7831	125.325	0.786975	0.149548	86.2636	132.648	0.78552	0.148965	86.2324	126.556	0.789368	0.149181	85.8143	131.474
584	0.763173	0.169481	119.675	206.53	0.755292	0.163644	128.946	249.588	0.757287	0.16755	124.465	187.938	0.761181	0.165693	124.153	263.961	0.759239	0.166056	123.481	224.401	0.759228	0.167213	125.137	233.732	0.753851	0.169835	131.809	235.113	0.764619	0.163194	116.804	222.697	0.761151	0.166084	122.242	211.883	0.757315	0.167163	126.377	245.128
585	0.799722	0.133042	66.8009	86.5863	0.812268	0.133688	62.3004	79.1983	0.807087	0.130824	65.4757	77.1361	0.804904	0.13614	63.6255	88.476	0.812345	0.131949	64.423	77.5855	0.799645	0.134759	64.6783	88.0917	0.802832	0.134839	65.9157	84.7593	0.809159	0.132098	63.1855	81.19	0.802639	0.133249	65.7694	89.4573	0.809351	0.133691	63.3319	75.9876
586	0.797328	0.145759	74.5515	118.48	0.782131	0.146345	76.6902	109.871	0.791136	0.146203	79.6787	123.504	0.788334	0.146283	71.5542	104.034	0.7789	0.143806	78.0034	110.641	0.80059	0.147863	73.2324	117.736	0.794358	0.146724	72.3986	100.378	0.785106	0.145626	78.8468	126.577	0.783316	0.149179	73.6615	98.1475	0.796167	0.142967	77.5818	128.368
587	0.77769	0.154276	70.575	103.529	0.775849	0.160205	65.0111	96.3385	0.780059	0.162952	58.9306	80.3383	0.773474	0.15128	76.688	115.82	0.776835	0.156801	64.0361	84.1952	0.776708	0.157733	71.5682	113.612	0.775836	0.156358	74.3028	119.011	0.777709	0.158167	61.273	75.8701	0.779165	0.157626	68.8972	97.93	0.774371	0.15687	66.6936	102.104
588	0.794493	0.140437	106.226	153.413	0.79107	0.143591	108.727	154.296	0.790227	0.142279	109.074	158.632	0.795336	0.141741	105.879	148.919	0.792526	0.14075	107.693	157.499	0.793036	0.143304	107.261	150.133	0.793654	0.141165	108.704	153.394	0.791909	0.142891	106.249	154.316	0.791672	0.14112	108.232	155.752	0.793891	0.142931	106.721	151.941
589	0.759592	0.170415	104.356	161.512	0.773685	0.165826	102.445	158.698	0.765854	0.16591	99.4449	149.017	0.767418	0.170626	107.36	170.409	0.768743	0.167009	97.4563	145.165	0.764526	0.169527	109.351	173.592	0.77426	0.164695	95.389	139.564	0.759004	0.171464	111.42	177.967	0.766172	0.172709	107.158	170.808	0.7671	0.163737	99.6404	148.549
590	0.742581	0.175976	130.958	374.846	0.750548	0.177067	115.919	266.671	0.743469	0.176339	122.629	290.052	0.74966	0.17674	124.248	357.218	0.747067	0.177566	120.698	239.025	0.746062	0.175561	126.179	393.177	0.747285	0.178954	124.136	295.145	0.745844	0.174144	122.741	353.022	0.749559	0.173959	128.135	403.758	0.74357	0.179088	118.742	220.616
591	0.805713	0.138386	72.41	97.6325	0.806361	0.138532	69.8798	95.9255	0.803648	0.137709	73.3353	91.3214	0.808429	0.139167	68.9531	101.929	0.808192	0.135339	72.6149	106.187	0.803878	0.141483	69.6745	86.3393	0.808052	0.138802	71.3587	85.9323	0.804018	0.138086	70.9326	106.563	0.804913	0.139949	71.47	105.306	0.807162	0.136943	70.8211	87.4363
592	0.804142	0.142006	72.0627	95.9421	0.796138	0.143712	82.8939	137.237	0.804662	0.141854	77.0806	113.218	0.795619	0.14383	77.8761	123.608	0.801693	0.14315	77.1387	124.633	0.798588	0.142667	77.818	112.089	0.80082	0.142067	78.5438	127.444	0.799461	0.143759	76.4129	108.873	0.799258	0.145019	76.0891	121.903	0.801023	0.140779	78.8675	115.036
593	0.829495	0.119426	60.3322	81.2004	0.82708	0.124153	56.8404	64.0812	0.830198	0.123131	60.3266	82.0392	0.826376	0.120456	56.8461	63.0029	0.824945	0.123811	60.0932	81.2218	0.831635	0.119694	57.0798	64.0662	0.833028	0.124048	59.4018	75.6957	0.823544	0.119353	57.7719	70.5395	0.826794	0.125199	58.6397	68.0968	0.829784	0.118316	58.5348	77.9169
594	0.786363	0.131583	69.8004	97.103	0.801536	0.130801	54.828	62.9093	0.787256	0.13084	61.9249	87.945	0.800641	0.131643	62.7204	75.9475	0.792274	0.130249	63.6245	80.3352	0.795613	0.132547	61.0172	83.954	0.799735	0.131864	63.0901	90.55	0.788135	0.1307	61.5527	72.8092	0.79485	0.126727	62.309	82.6351	0.793031	0.13594	62.3355	81.7072
595	0.808243	0.134445	47.7048	59.7369	0.789642	0.164512	56.625	70.3113	0.799657	0.151079	48.7524	62.2122	0.79831	0.14981	55.5673	68.2326	0.812185	0.14971	52.1333	64.7333	0.785662	0.15001	52.1538	66.0007	0.805184	0.149847	50.0762	60.7083	0.79273	0.150797	54.2308	69.6933	0.783853	0.154777	49.9905	59.0768	0.814266	0.144335	54.3173	71.0896
596	0.778753	0.169358	124.322	230.492	0.776172	0.167928	128.054	235.597	0.775356	0.171123	130.628	247.518	0.779569	0.166112	121.748	217.566	0.777491	0.168657	125.886	236.968	0.777434	0.168642	126.49	229.097	0.775815	0.16895	123.48	222.221	0.779111	0.168333	128.896	243.398	0.779337	0.166997	124.732	230.552	0.775588	0.170265	127.644	235.544
597	0.775815	0.156038	105.299	156.874	0.78134	0.152609	104.721	199.314	0.77748	0.154703	103.177	157.068	0.779674	0.154004	106.843	199.145	0.778253	0.153644	107.51	203.446	0.778901	0.155068	102.509	151.419	0.776347	0.15448	103.468	184.225	0.780808	0.154203	106.553	174.324	0.777878	0.154339	107.421	187.358	0.779277	0.154374	102.598	170.931
598	0.786722	0.144977	106.17	196.34	0.780785	0.151468	112.424	194.473	0.78	0.151033	116.57	215.129	0.787507	0.145394	102.024	173.212	0.788744	0.145156	96.1325	150.715	0.778763	0.151189	122.461	230.926	0.78505	0.144414	112.324	196.359	0.782457	0.152052	106.27	194.457	0.784925	0.147866	117.3	219.734	0.782581	0.148699	101.294	167.264
599	0.804672	0.143611	74.6158	107.828	0.795409	0.147483	72.8551	100.617	0.800449	0.142929	73.4942	90.8305	0.799632	0.148288	73.9767	116.197	0.796402	0.149612	77.8952	113.675	0.803679	0.14145	69.5757	93.7842	0.792752	0.147882	75.5058	104.049	0.80733	0.142979	71.9651	104.497	0.800838	0.14454	71.9107	95.7296	0.799243	0.146716	75.5602	112.166
600	0.747055	0.193258	95.9283	157.285	0.747349	0.186871	100.221	164.618	0.747428	0.185891	99.1201	172.187	0.746976	0.194211	97.0249	148.96	0.735786	0.191116	99.8668	163.078	0.758635	0.188371	96.2771	158.881	0.744419	0.186846	90.1362	127.438	0.74999	0.193251	106.022	188.394	0.744975	0.191619	97.2489	147.581	0.749432	0.188527	98.8988	173.407
601	0.799203	0.126555	67.8776	104.061	0.788586	0.127284	65.5333	88.0074	0.79566	0.1285	65.4388	106.571	0.792147	0.125511	67.9846	84.9309	0.792417	0.128855	68.0102	115.943	0.795407	0.125152	65.4	71.5332	0.787848	0.132439	74.852	114.704	0.799999	0.121045	58.5231	72.6172	0.788307	0.130861	72.8112	111.83	0.799538	0.122802	60.5744	77.3729
602	0.765229	0.163929	90.527	162.331	0.758755	0.16382	103.393	229.157	0.76074	0.163582	99.6637	208.093	0.763247	0.164221	94.251	188.733	0.761744	0.164953	97.0755	200.701	0.762243	0.162853	96.8406	196.618	0.758499	0.163221	94.4928	201.852	0.765489	0.164516	99.4247	195.404	0.764162	0.166781	94.5893	194.58	0.759823	0.16095	99.3282	202.653
603	0.77465	0.155899	88.7105	169.489	0.779063	0.150552	88.7886	146.027	0.776359	0.159767	92.9486	160.281	0.777354	0.146473	84.5505	155.965	0.775527	0.15625	94.619	196.934	0.778186	0.150209	82.88	105.822	0.771834	0.15575	92.0819	173.811	0.781878	0.150571	85.4171	140.776	0.774415	0.157039	92.36	164.265	0.779298	0.149356	85.139	151.794
604	0.78733	0.143098	82.0664	101.895	0.79666	0.140372	71.6375	89.5108	0.79359	0.142155	78.4278	97.7823	0.7904	0.141463	75.2761	94.249	0.787808	0.141712	76.9958	94.8716	0.796182	0.141801	76.7081	97.2037	0.794914	0.139434	74.3962	98.4134	0.789076	0.144103	79.3077	93.5519	0.786363	0.141245	78.8451	99.8916	0.797627	0.142166	74.8588	91.9943
605	0.78181	0.157106	135.381	280.519	0.785521	0.155036	140.417	333.547	0.783451	0.156234	141.366	329.602	0.783879	0.155936	134.431	285.111	0.784782	0.153677	133.561	255.823	0.782548	0.158451	142.238	352.814	0.784019	0.155686	139.761	322.346	0.783312	0.156483	136.036	293.321	0.782384	0.15726	135.358	314.725	0.784947	0.154891	140.44	301.475
606	0.744125	0.170245	88.9723	173.745	0.75351	0.172133	80.9364	129.198	0.755312	0.170009	91.0879	171.792	0.742305	0.172248	78.8173	131.624	0.752554	0.173432	85.3941	138.899	0.745068	0.168964	84.5204	166.242	0.75845	0.171686	80.4821	137.325	0.739162	0.170276	89.4405	167.428	0.746384	0.175942	85.2101	144.756	0.751248	0.166393	84.7047	161.159
607	0.805171	0.151516	82.4489	144.387	0.823788	0.138555	77.4663	134.456	0.814397	0.146194	85.3038	148.996	0.814537	0.144776	74.6038	129.142	0.821166	0.146646	76.4032	139.52	0.80775	0.144004	83.5283	139.467	0.820169	0.144835	74.9758	115.341	0.80875	0.145915	84.9596	160.017	0.814622	0.149086	88.4032	151.776	0.814312	0.141788	71.496	125.512
608	0.757618	0.180186	133.313	385.416	0.770909	0.186332	132.301	309.651	0.757556	0.186447	133.174	256.382	0.770972	0.180057	132.44	422.82	0.770376	0.180445	117.589	219.043	0.758139	0.186118	148.041	442.811	0.768497	0.182611	126.643	312.499	0.76002	0.184097	138.978	383.075	0.760707	0.182642	141.891	402.259	0.767817	0.184095	123.715	287.123
609	0.789705	0.142278	73.1392	119.019	0.783143	0.140334	77.2651	122.69	0.784283	0.139754	72.347	101.563	0.788565	0.142892	78.0573	137.461	0.782831	0.141166	74.8432	115.402	0.790017	0.141438	75.5611	126.13	0.791594	0.138725	73.8974	125.998	0.781254	0.143737	76.5069	115.533	0.78844	0.140243	72.4843	114.051	0.784408	0.142416	77.92	127.297
610	0.786471	0.145495	71.4394	82.0707	0.787963	0.151167	73.052	88.063	0.784244	0.145224	71.6522	82.219	0.790194	0.151372	72.8388	87.9278	0.785964	0.147199	73.6488	88.4419	0.788471	0.149498	70.8388	81.6345	0.798195	0.144991	70.1401	85.7832	0.776219	0.150854	74.3536	84.3994	0.792404	0.149239	74.3651	91.5247	0.78202	0.147285	70.1213	78.1239
611	0.805884	0.14842	70.5075	103.873	0.784678	0.139881	80.9045	144.102	0.795509	0.14153	71.1407	97.137	0.795053	0.147616	80.2714	148.767	0.784268	0.147354	81.9648	139.614	0.806294	0.14094	69.4472	109.72	0.801419	0.145351	76.799	127.232	0.789143	0.143591	74.6131	124.172	0.79016	0.151384	84.3869	149.757	0.800402	0.137301	67.0251	95.0292
612	0.807682	0.126157	60.5541	78.4512	0.812916	0.137301	59.9161	76.0914	0.80596	0.136907	63.7792	80.8035	0.814637	0.126489	56.6909	73.4187	0.807299	0.132962	57.8079	60.2666	0.813298	0.130706	62.6623	91.1089	0.807958	0.132923	58.894	80.917	0.81264	0.130772	61.5762	73.4406	0.811232	0.131145	59.9581	79.39	0.809365	0.13259	60.5121	75.1117
613	0.777836	0.170637	84.8855	138.186	0.777317	0.169874	83.3559	128.878	0.777558	0.16892	83.8225	134.818	0.777595	0.171582	84.4189	132.401	0.77614	0.169484	85.1016	134.867	0.779013	0.171013	83.1398	132.343	0.775736	0.169429	85.718	137.116	0.779417	0.171059	82.5235	130	0.776648	0.170101	83.6134	123.52	0.778505	0.170406	84.628	142.997
614	0.78807	0.149801	77.6476	125.177	0.781732	0.153549	77.0762	118.274	0.786246	0.154496	77.3964	129.04	0.783557	0.148877	77.3276	114.045	0.784445	0.149591	76.5084	119.09	0.785359	0.153817	78.216	124.398	0.783152	0.1539	79.5224	130.05	0.786652	0.149485	75.2005	112.849	0.785035	0.152821	78.4685	125.718	0.784768	0.150608	76.255	117.688
615	0.776684	0.157776	87.6509	145.47	0.774607	0.147136	79.2445	129.767	0.772224	0.149875	73.8582	107.415	0.779084	0.155136	93.0876	162.32	0.76459	0.154239	90.7891	155.598	0.786745	0.15004	76.0949	117.072	0.779989	0.162737	85.6255	149.689	0.77129	0.141482	81.2774	124.963	0.771642	0.151269	90.52	136.763	0.779667	0.153744	76.365	138.711
616	0.782918	0.148793	94.5946	148.064	0.789124	0.146543	91.4468	130.862	0.782522	0.149956	96.0342	153.756	0.78952	0.145334	90.0072	124.07	0.782937	0.148454	89.8631	132.755	0.789105	0.146887	96.1784	146.318	0.779541	0.15061	98.6757	144.941	0.792501	0.14445	87.3658	134.092	0.779766	0.151985	93.2216	142.637	0.792276	0.143022	92.8198	136.774
617	0.790192	0.173613	102.648	158.311	0.788001	0.172585	110.614	204.027	0.791136	0.171271	106.268	187.242	0.787057	0.174893	106.993	177.935	0.78892	0.173449	108.355	195.887	0.789274	0.172757	104.907	168.355	0.790184	0.171498	106.426	172.899	0.788009	0.174688	106.836	191.903	0.789987	0.171703	105.649	195.469	0.788206	0.174489	107.613	168.851
618	0.788759	0.152539	102.346	185.953	0.795207	0.152602	93.8333	152.901	0.793878	0.15271	98.36	173.713	0.790088	0.152475	97.8192	166.784	0.794202	0.152087	97.1114	180.177	0.789765	0.153089	99.0678	159.774	0.795553	0.151656	99.0686	167.583	0.788413	0.153465	97.1106	172.938	0.795512	0.152291	96.0573	152.614	0.788454	0.152836	100.122	186.263
619	0.799457	0.144059	81.8612	123.962	0.806055	0.137843	71.0572	107.252	0.808191	0.142959	76.1306	120.348	0.797309	0.138851	76.7956	111.56	0.805061	0.143438	73.7673	118.147	0.800443	0.138531	79.1621	113.829	0.799955	0.140968	77.7946	114.43	0.805557	0.141029	75.1294	117.616	0.801319	0.138693	77.7306	126.227	0.80419	0.143311	75.1935	104.837
620	0.780666	0.153463	67.8488	104.327	0.801222	0.13084	51.9529	68.046	0.787536	0.149237	64.3023	96.5176	0.794271	0.136402	55.5412	79.4166	0.79503	0.14485	63.5581	96.2946	0.786689	0.141063	56.2941	79.7666	0.802451	0.138292	61.6977	88.5357	0.779181	0.146757	58.1765	88.5122	0.796935	0.13808	58.5581	82.0772	0.784762	0.147638	61.3529	94.6137
621	0.799582	0.141432	81.9701	159.631	0.781184	0.147736	80.0479	119.913	0.803066	0.141609	79.1737	140.097	0.7777	0.147047	82.8443	142.229	0.790648	0.14868	81.5659	148.075	0.790119	0.141042	80.4521	133.926	0.791481	0.152633	89.8503	159.328	0.789286	0.136745	72.1677	119.67	0.788335	0.14893	90.0958	172.114	0.792432	0.140748	71.9222	100.37
622	0.834066	0.149953	23.5	7	0.695877	0.20888	48.6667	35.8097	0.762637	0.181814	22.5	5.74456	0.791115	0.208443	50	34.6554	0.795259	0.170395	42.75	31.7949	0.747619	0.219616	23	6.9282	0.746508	0.154557	26	3.4641	0.812621	0.232702	45.3333	39.5011	0.811388	0.190016	39.25	34.471	0.726114	0.182582	27.6667	1.1547
623	0.788712	0.158546	90.7965	128.147	0.788747	0.15676	90.3009	130.376	0.793034	0.155927	88.4956	128.482	0.784425	0.159248	92.6018	130.014	0.791897	0.159334	91.6074	128.456	0.785561	0.155894	89.49	130.064	0.786815	0.158141	92.6383	130.603	0.790644	0.157145	88.459	127.882	0.78484	0.15865	92.1721	129.075	0.792619	0.156557	88.9253	129.437
624	0.795952	0.165546	143.71	381.505	0.794288	0.163009	134.39	310.461	0.794923	0.163301	135.996	322.544	0.795317	0.165262	142.105	371.379	0.793526	0.168066	139.142	317.97	0.796714	0.160399	138.958	375.327	0.798393	0.164606	142.847	358.768	0.791847	0.163898	135.254	336.5	0.795863	0.161045	140.876	345.987	0.794377	0.167458	137.224	349.66
625	0.789683	0.166843	104.994	153.363	0.79346	0.166478	105.282	155.339	0.792275	0.165242	104.528	155.62	0.790868	0.168085	105.748	153.077	0.791364	0.167787	107.727	160.117	0.791778	0.165547	102.548	148.323	0.791856	0.166462	106.786	156.202	0.791287	0.166879	103.49	152.467	0.795059	0.166301	104.109	154.365	0.788084	0.166967	106.167	154.337
626	0.776749	0.159978	104.626	166.582	0.775315	0.156239	106.394	172.594	0.773852	0.159067	106.204	168.181	0.778213	0.157138	104.815	171.038	0.777717	0.156369	103.276	163.29	0.774347	0.159837	107.744	175.69	0.777747	0.159219	107.921	176.422	0.774317	0.156996	103.097	162.488	0.776514	0.155729	101.727	161.284	0.77555	0.160477	109.294	177.481
627	0.810608	0.121241	58.902	72.8209	0.783681	0.146005	59.8431	108.985	0.802207	0.130979	52.951	59.339	0.792082	0.138476	65.7941	116.519	0.800371	0.136877	46.951	51.8259	0.793918	0.132765	71.7941	119.095	0.791661	0.127761	59.4902	93.3914	0.802628	0.141419	59.2549	91.9734	0.802265	0.143003	63.1471	103.796	0.792024	0.126016	55.598	79.8669
628	0.762185	0.157347	75.4686	138.19	0.769106	0.158618	59.4971	78.4339	0.774679	0.158561	57.4286	83.3276	0.756612	0.156958	77.5371	135.018	0.766204	0.155526	70.6686	137.702	0.765087	0.160477	64.2971	79.9655	0.77327	0.155561	66.9371	112.357	0.75802	0.16008	68.0286	112.925	0.766287	0.155684	66.7543	97.3921	0.765004	0.160323	68.2114	126.057
629	0.766194	0.176372	82.6551	205.471	0.773808	0.175657	84.1028	203.26	0.765893	0.176516	83.664	225.449	0.774109	0.175499	83.0936	180.842	0.770429	0.176424	81.3903	161.448	0.769572	0.175687	85.368	239.721	0.771614	0.176618	84.5293	243.609	0.768386	0.175478	82.228	155.501	0.768223	0.175324	87.57	243.641	0.771778	0.176767	79.1862	155.345
630	0.780707	0.147616	90.2669	133.049	0.794066	0.140816	82.7061	142.484	0.78506	0.148237	84.793	127.348	0.789711	0.140441	88.1838	147.682	0.786596	0.145714	86.6596	131.691	0.788173	0.143092	86.3159	143.84	0.7886	0.143682	83.6706	137.045	0.786168	0.145127	89.307	138.688	0.788198	0.141035	83.3122	120.227	0.78657	0.147709	89.6655	153.493
631	0.794585	0.132079	68.0021	103.827	0.784084	0.141037	67.1419	91.7132	0.789605	0.135027	68.1438	82.4407	0.789075	0.138411	67	111.37	0.791046	0.136578	67.7339	106.175	0.78763	0.136856	67.4108	88.9808	0.782384	0.13446	67.8262	108.484	0.796311	0.138613	67.3183	86.1435	0.791756	0.136442	65.221	84.1961	0.786919	0.136971	69.929	109.998
632	0.782705	0.149793	82.0547	275.306	0.789353	0.139431	69.8321	140.665	0.784678	0.145903	80.5602	279.258	0.787381	0.143561	71.3266	132.766	0.7927	0.139459	65.8157	112.307	0.779359	0.149543	86.0712	287.813	0.780689	0.142421	78.1223	163.918	0.79137	0.146834	73.7646	262.252	0.783259	0.146715	84.7299	274.462	0.7888	0.14269	67.1569	142.023
633	0.825628	0.133968	83.108	96.3642	0.816613	0.135645	86.1126	98.4446	0.817547	0.135597	85.5343	100.138	0.824703	0.134071	83.6836	94.6141	0.8251	0.134637	84.5501	99.3309	0.817141	0.135014	84.6689	95.4705	0.821278	0.134283	86.2756	97.0865	0.820968	0.135483	82.9414	97.7262	0.821058	0.135822	84.5512	90.7508	0.821188	0.133939	84.6678	103.67
634	0.571429	0	36	0	NA	NA	NA	NA	0.571429	0	36	0	NA	NA	NA	NA	0.571429	0	36	0	NA	NA	NA	NA	0.571429	0	36	0	NA	NA	NA	NA	0.571429	0	36	0	NA	NA	NA	NA
635	0.824299	0.128534	87.794	117.282	0.811868	0.132689	88.749	119.707	0.815858	0.131668	89.645	120.649	0.82032	0.129836	86.8955	116.294	0.824322	0.130297	87.0217	123.828	0.811844	0.130954	89.5224	112.901	0.81898	0.129733	92.8022	127.358	0.817194	0.131804	83.7341	108.723	0.817163	0.122404	83.6734	109.456	0.819013	0.138646	92.8752	126.746
636	0.796253	0.144422	108.248	158.953	0.796472	0.142175	108.29	166.314	0.793383	0.139232	107.13	162.678	0.799344	0.147207	109.409	162.66	0.79396	0.145679	102.898	133.701	0.798766	0.140844	113.646	187.085	0.799019	0.142919	114.061	177.272	0.793702	0.143638	102.471	146.381	0.796377	0.145299	108.619	164.783	0.796347	0.141278	107.919	160.533
637	0.81611	0.125322	62.0097	77.2945	0.815122	0.130906	59.329	64.022	0.821064	0.122817	59.5357	72.585	0.810152	0.133043	61.8111	69.3396	0.819839	0.125186	58.2597	65.2421	0.811381	0.130901	63.0912	76.251	0.810408	0.131077	60.7662	69.8939	0.820843	0.124906	60.5765	72.0781	0.813166	0.133466	61.5779	76.9017	0.818076	0.122516	59.7622	64.51
638	0.818375	0.132446	50.9639	56.7928	0.815003	0.132015	50.4795	49.7408	0.813411	0.13219	53.4399	59.2805	0.819979	0.132212	47.9976	46.5828	0.812937	0.133873	48.9471	46.5225	0.820454	0.130478	52.5012	59.4271	0.812083	0.138643	53.012	56.41	0.82131	0.125327	48.4265	50.0715	0.81981	0.128319	50.1587	46.6751	0.813564	0.135989	51.2867	59.355
639	0.786436	0.155925	99.3185	158.719	0.784096	0.159235	102.872	173.217	0.785625	0.158826	104.489	171.1	0.784908	0.15635	97.702	160.947	0.784312	0.155694	100.629	166.721	0.786221	0.159464	101.562	165.547	0.784236	0.156815	99.0214	154.371	0.786297	0.158361	103.169	177.096	0.788326	0.155825	104.401	173.05	0.782207	0.159283	97.7894	158.853
640	0.80993	0.132261	77.1113	100.615	0.809948	0.13202	75.7058	96.9505	0.808954	0.131213	78.506	105.152	0.810925	0.133055	74.3101	91.9641	0.812613	0.129898	74.8053	93.1567	0.807263	0.134294	78.0133	104.122	0.81085	0.131443	74.8199	100.941	0.809027	0.132828	77.9987	96.5905	0.809242	0.131188	75.2397	99.8422	0.810637	0.133083	77.5785	97.7381
641	0.790309	0.159672	91.4668	132.428	0.791201	0.159266	90.4638	134.393	0.792206	0.159199	88.4088	126.588	0.789304	0.159727	93.5219	139.863	0.788566	0.158521	91.8539	142.868	0.792944	0.160382	90.0767	123.233	0.792104	0.159959	91.7875	134.723	0.789406	0.158967	90.1431	132.089	0.788041	0.161351	92.1687	140.368	0.793469	0.157519	89.7619	126.068
642	0.757602	0.181698	166.653	337.007	0.748252	0.184307	213.319	626.942	0.757005	0.179959	170.557	374.281	0.748851	0.18604	209.4	605.625	0.760109	0.176728	158.705	344.864	0.745736	0.188938	221.296	621.936	0.743145	0.185762	213.351	631.001	0.762762	0.17978	166.448	327.719	0.766163	0.173802	200.985	622.102	0.739659	0.190991	178.859	345.617
643	0.802725	0.15245	130.307	182.787	0.811859	0.145599	131.388	193.449	0.804006	0.151078	135.787	196.53	0.810576	0.147092	125.9	179.313	0.805045	0.15002	135.379	193.513	0.809536	0.148212	126.309	182.591	0.811288	0.143334	129.094	184.217	0.803284	0.154626	132.603	192.07	0.811855	0.146668	137.955	201.611	0.802716	0.15143	123.729	173.422
644	0.779955	0.168893	115.637	207.817	0.77892	0.167973	123.963	239.1	0.779706	0.168245	121.019	223.357	0.779169	0.168624	118.578	224.715	0.77874	0.167994	123.216	236.744	0.780136	0.168871	116.381	210.51	0.776607	0.169435	122.042	237.659	0.782269	0.16738	117.555	209.507	0.779812	0.169314	115.236	212.027	0.779063	0.167549	124.365	235.358
645	0.78916	0.151783	77.8728	101.187	0.788066	0.153535	80.8826	112.658	0.787991	0.154318	79.6451	103.6	0.789235	0.150985	79.1099	110.462	0.78908	0.154007	78.432	109.465	0.788146	0.151304	80.3232	104.644	0.789794	0.151124	78.9758	105.608	0.787432	0.154177	79.7793	108.543	0.788882	0.151809	77.8662	103.86	0.788344	0.153511	80.8892	110.198
646	0.787702	0.173774	70.269	117.394	0.76988	0.178073	76.9722	129.389	0.777533	0.174145	78.9825	137.448	0.780063	0.178148	68.246	107.649	0.781684	0.177673	67.9664	108.959	0.775906	0.174586	79.2782	136.427	0.776815	0.177091	80.3553	140.222	0.780782	0.175203	66.8712	103.844	0.784117	0.174777	66.6857	105.051	0.773469	0.177376	80.5608	139.346
647	0.789433	0.148744	122.357	229.131	0.789993	0.150189	130.272	230.237	0.788851	0.149104	124.257	210.449	0.790575	0.149827	128.372	247.476	0.793351	0.149182	122.876	213.245	0.786075	0.149666	129.753	245.04	0.791726	0.14993	125.191	241.151	0.7877	0.148978	127.439	217.681	0.791033	0.149502	129.53	253.871	0.788393	0.149424	123.099	202.658
648	0.782074	0.160257	120.786	254.771	0.777443	0.166379	127.614	302.389	0.779458	0.162545	122.853	265.587	0.780059	0.164176	125.547	292.966	0.777548	0.164941	125.542	299.172	0.781971	0.161737	122.856	258.565	0.782423	0.163217	124.863	293.712	0.777094	0.163465	123.535	264.758	0.778096	0.163791	123.074	261.408	0.781422	0.162916	125.326	296.704
649	0.799101	0.137664	63.3557	71.8766	0.80115	0.142352	64.0948	101.321	0.792754	0.142779	68.5149	104.657	0.807512	0.136816	58.9227	66.4743	0.792225	0.147688	68.1741	104.628	0.808043	0.131428	59.2643	66.5674	0.788701	0.13865	66.2488	97.0452	0.811576	0.140465	61.1945	77.4036	0.805271	0.138449	62.495	98.4012	0.794965	0.141406	64.9576	75.7325
650	0.795782	0.141383	110.929	173.59	0.797051	0.142715	109.019	165.726	0.796775	0.14195	108.376	162.049	0.796057	0.142153	111.572	177.019	0.797605	0.143036	109.618	173.212	0.795227	0.141052	110.331	166.124	0.794317	0.142814	109.364	164.97	0.798516	0.141255	110.584	174.312	0.795384	0.142443	109.045	169.717	0.797449	0.141653	110.904	169.69
651	0.811553	0.142626	81.2465	196.782	0.81935	0.133554	59.7396	85.1439	0.815686	0.135236	65.1285	137.279	0.815218	0.14114	75.8576	165.232	0.803011	0.14643	77.0556	169.38	0.827893	0.128285	63.9306	132.018	0.809865	0.13287	65.434	104.93	0.821038	0.143151	75.5521	187.465	0.818616	0.140516	63.3819	100.039	0.812288	0.135811	77.6042	189.988
652	0.802482	0.15234	101.904	179.777	0.800817	0.151009	99.6236	187.67	0.801779	0.150826	97.6541	171.369	0.80152	0.152525	103.874	195.336	0.802048	0.151022	98.1476	174.984	0.801251	0.15233	103.381	192.119	0.801203	0.150632	99.8412	177.173	0.802096	0.152716	101.687	190.133	0.801161	0.152014	102.261	184.857	0.802138	0.15134	99.2657	182.661
653	0.780427	0.191344	181.581	451.068	0.780152	0.191122	183.485	423.737	0.779388	0.191781	189.336	496.449	0.781191	0.190679	175.728	369.393	0.777161	0.190498	192.252	515.442	0.783419	0.191914	172.811	342.245	0.781216	0.1929	179.017	398.349	0.779362	0.189546	186.049	473.627	0.781146	0.192331	175.859	439.354	0.779432	0.190125	189.209	435.774
654	0.817641	0.126079	67.3034	80.1151	0.812454	0.13002	75.3806	125.096	0.813133	0.128181	73.1379	115.04	0.816963	0.127972	69.5444	94.1126	0.816172	0.12803	72.3055	104.753	0.813923	0.128142	70.377	105.468	0.81418	0.127817	70.3901	94.2231	0.815916	0.128359	72.293	114.976	0.814405	0.129648	72.3715	105.198	0.81569	0.126511	70.3111	105.023
655	0.761395	0.161721	70.3761	87.5958	0.759016	0.162214	67.8769	83.6171	0.761023	0.16287	68.4713	84.3048	0.759388	0.161063	69.7835	86.9501	0.763274	0.166579	66.8501	80.1662	0.757136	0.157166	71.4061	90.7309	0.763089	0.161846	70.1355	85.7241	0.757321	0.162046	68.1177	85.5431	0.753945	0.161945	72.5422	90.7554	0.766473	0.161756	65.7089	80.0472
656	0.814468	0.129703	59.9111	72.7678	0.806643	0.131989	61.4773	72.3456	0.812275	0.132727	59.633	68.53	0.808837	0.129042	61.7556	76.3678	0.805588	0.133104	60.8792	71.4443	0.815529	0.128483	60.5086	73.6616	0.808317	0.132854	62.7168	76.4691	0.812798	0.128895	58.6699	68.368	0.816489	0.129267	59.3242	67.0714	0.80462	0.132266	62.0646	77.6431
657	0.792915	0.13314	74.1662	92.8973	0.791791	0.139815	73.9061	80.0149	0.794103	0.14198	72.7553	81.5375	0.790598	0.13078	75.3212	91.5788	0.787916	0.13635	74.3051	86.4882	0.796804	0.136534	73.7667	86.9222	0.793073	0.138455	73.6193	74.8276	0.791632	0.134536	74.4545	97.17	0.78533	0.141865	70.5559	77.5433	0.799398	0.130548	77.5273	94.8837
658	0.797716	0.165535	172.815	382.626	0.798688	0.166364	172.601	478.267	0.79729	0.165592	176.007	487.687	0.799114	0.166303	169.409	370.515	0.79731	0.165272	176.947	458.73	0.799094	0.166621	168.469	405.799	0.797392	0.164549	169.508	346.766	0.799011	0.167336	175.908	504.852	0.798112	0.166857	178.761	513.226	0.798292	0.165038	166.655	334.168
659	0.794584	0.15332	147.409	255.793	0.770548	0.169401	175.039	222.728	0.801976	0.152061	131.901	165.828	0.763156	0.169159	190.547	293.59	0.777975	0.155657	146.004	195.007	0.787157	0.167996	176.444	277.359	0.778604	0.15822	165.435	256.286	0.786528	0.165617	157.013	222.942	0.784253	0.158452	147.474	184.542	0.780879	0.165473	174.974	284.579
660	0.805399	0.133249	54.7918	65.587	0.80295	0.139237	54.0738	69.6806	0.803677	0.127333	52.5429	55.5206	0.804679	0.144697	56.332	77.9266	0.797629	0.141748	58.3878	79.0867	0.810752	0.130217	50.4631	53.5066	0.803618	0.139235	53.2	64.0747	0.804738	0.133235	55.6721	71.0596	0.78712	0.145318	62.0571	78.9572	0.821304	0.124202	46.7787	52.8931
661	0.767599	0.169061	147.8	234.741	0.770552	0.169359	155.109	297.672	0.770797	0.168328	148.633	278.891	0.767354	0.170083	154.276	256.793	0.77115	0.166679	149.629	277.017	0.767001	0.171691	153.28	258.831	0.768555	0.170006	154.044	288.594	0.769595	0.168421	148.865	245.843	0.765922	0.169526	149.724	243.287	0.772229	0.168848	153.185	290.765
662	0.833166	0.108656	71.883	75.6362	0.841934	0.120286	61.2043	89.0107	0.825673	0.11846	78	101.361	0.849508	0.109399	55.0215	55.7658	0.845212	0.11513	60.1596	59.1688	0.829759	0.113674	73.0538	100.699	0.828569	0.114002	78.8298	100.412	0.846581	0.114628	54.1828	57.1225	0.839023	0.10872	62.8936	81.1891	0.836014	0.12037	70.2903	84.0997
663	0.80175	0.133398	70.2033	91.2936	0.797091	0.134957	66.3879	83.7627	0.799599	0.134427	67.7936	84.9377	0.799242	0.133972	68.7975	90.239	0.797816	0.134778	66.505	82.8978	0.801026	0.1336	70.0861	92.0844	0.796902	0.137208	71.2172	93.0498	0.80194	0.131074	65.3739	81.7474	0.80389	0.133116	69.3701	93.0747	0.794952	0.135127	67.2211	81.8094
664	0.744035	0.190236	358.341	1237.77	0.749136	0.184885	295.879	769.262	0.745569	0.187074	339.011	979.108	0.747602	0.188114	315.217	1080.32	0.747931	0.187746	327.168	964.526	0.745238	0.187439	327.065	1093.5	0.741995	0.188492	317.033	821.191	0.751177	0.186585	337.205	1204.82	0.741439	0.18775	343.692	1168.75	0.751734	0.187304	310.533	871.394
665	0.781894	0.141088	93.2877	144.973	0.786163	0.139424	91.7073	135.196	0.788242	0.13852	88.9604	129.626	0.779814	0.141883	96.0361	149.9	0.78529	0.139851	93.6107	137.266	0.782766	0.140687	91.3841	143.013	0.787311	0.140455	90.0475	131.298	0.780745	0.140018	94.9485	148.48	0.785658	0.138516	89.9201	128.772	0.782399	0.141994	95.076	150.673
666	0.775622	0.156862	159.739	305.041	0.773572	0.156258	162.068	328.901	0.773242	0.157614	163.258	308.992	0.775952	0.155494	158.548	325.179	0.776428	0.156694	161.513	299.982	0.772765	0.156412	160.294	333.526	0.773302	0.156519	154.733	280.508	0.775892	0.156598	167.075	349.958	0.777294	0.15528	160.89	326.984	0.771899	0.157791	160.917	307.095
667	0.773355	0.169468	64.2509	101.228	0.779354	0.1662	69.3421	156.892	0.78012	0.173042	64.8456	145.852	0.772589	0.162444	68.7474	116.596	0.778367	0.168033	62.2333	101.489	0.774342	0.16768	71.3596	156.631	0.77299	0.167196	58.9719	90.7315	0.779719	0.168472	74.6211	162.85	0.765704	0.171859	64.3491	98.0129	0.787005	0.163087	69.2439	158.923
668	0.784295	0.156766	97.1159	174.064	0.774021	0.159928	95.4757	172.229	0.781691	0.156701	91.6125	160.946	0.776627	0.160116	100.983	184.438	0.778137	0.158648	98.4498	184.764	0.780183	0.15822	94.1409	160.664	0.78251	0.15875	98.3931	169.982	0.775807	0.158054	94.1976	176.24	0.77991	0.159811	97.1321	171.851	0.778409	0.157049	95.4595	174.438
669	0.773842	0.15748	101.012	160.811	0.767777	0.159525	106.258	165.703	0.771213	0.157982	100.776	157.853	0.770408	0.159084	106.494	168.517	0.769016	0.160656	106.784	170.239	0.772605	0.156363	100.484	155.978	0.771554	0.158049	99.9802	155.309	0.770067	0.159015	107.29	170.834	0.770847	0.156854	100.104	144.835	0.770774	0.160198	107.166	179.808
670	0.791371	0.146935	127.825	261.953	0.802533	0.143262	130.664	438.739	0.797626	0.141778	134.945	414.764	0.796274	0.148577	123.539	298.238	0.801418	0.143354	132.112	381.46	0.792479	0.146924	126.373	339.898	0.798483	0.146524	131.946	354.007	0.795416	0.143883	126.54	368.427	0.798342	0.145406	129.364	351.548	0.795557	0.145016	129.123	370.795
671	0.763412	0.164458	151.12	256.157	0.767877	0.156655	139.384	239.042	0.780992	0.156166	134.672	247.894	0.750297	0.163508	155.832	247.285	0.762803	0.157144	131.936	210.834	0.768487	0.163972	158.568	279.318	0.761781	0.164003	136.224	205.13	0.769508	0.157068	154.28	283.874	0.774085	0.157607	137.88	222.057	0.757204	0.163138	152.624	270.939
672	0.765673	0.161959	108.436	160.838	0.769988	0.160757	103.494	155.028	0.768278	0.161043	106.769	160.781	0.767384	0.161701	105.162	155.122	0.769072	0.159838	104.022	156.943	0.766589	0.162884	107.908	158.984	0.763381	0.161942	108.491	155.332	0.77228	0.160679	103.44	160.543	0.766714	0.163829	107.797	160.192	0.768948	0.158872	104.134	155.713
673	0.80826	0.144386	84.4768	131.151	0.798882	0.150451	90.7334	135.97	0.797336	0.148772	90.3146	141.838	0.809805	0.146	84.8957	124.802	0.809444	0.145226	84.5579	123.096	0.797698	0.149557	90.6523	143.307	0.799487	0.146857	84.6242	128.98	0.807655	0.148076	90.5861	138.039	0.800513	0.149393	87.0281	129.858	0.806628	0.145567	88.1821	137.275
674	0.802358	0.137524	61.2869	77.8509	0.803084	0.137551	59.6274	86.9623	0.804452	0.138181	60.1357	91.2616	0.80099	0.13687	60.7785	72.7715	0.800457	0.139205	60.7791	79.1678	0.804985	0.135813	60.1351	85.7719	0.806881	0.135278	62.1968	93.5176	0.798561	0.139638	58.7175	69.8067	0.803815	0.134464	58.4281	71.6628	0.801627	0.140536	62.4861	92.0912
675	0.76828	0.167612	107.125	167.385	0.764745	0.169956	101.462	150.576	0.768094	0.167676	102.728	154.43	0.764931	0.169897	105.86	163.87	0.769638	0.167726	101.173	149.412	0.763386	0.169805	107.414	168.414	0.766507	0.169393	101.589	154.354	0.766518	0.1682	106.999	163.912	0.765915	0.169835	106.873	173.261	0.767109	0.167752	101.714	143.785
676	0.78121	0.153766	136.289	232.375	0.78415	0.152837	124.963	187.85	0.780685	0.152673	132.218	210.252	0.784676	0.153917	129.033	212.459	0.783709	0.151057	127.699	203.028	0.781651	0.155522	133.553	219.345	0.783968	0.152275	131.667	212.201	0.781392	0.154326	129.585	210.52	0.786731	0.154108	127.181	208.612	0.778629	0.152399	134.07	214.026
677	0.825857	0.120418	90.58	166.785	0.806629	0.136883	96.6717	148.536	0.812126	0.127162	89.7175	122.394	0.820395	0.131204	97.5363	186.87	0.821351	0.128276	93.9275	150.511	0.811147	0.130043	93.3158	165.101	0.81634	0.129649	100.707	188.437	0.81617	0.128874	86.5188	119.458	0.82095	0.127245	98.53	180.998	0.811548	0.131085	88.7018	130.682
678	0.803628	0.153388	92.4481	112.655	0.809288	0.14565	92.9108	111.603	0.806695	0.147757	91.1639	112.414	0.806221	0.151413	94.195	111.825	0.807909	0.150967	92.3423	117.602	0.805007	0.148198	93.0166	106.377	0.795662	0.152139	93.8257	115.324	0.817254	0.146212	91.5332	108.831	0.805879	0.152375	90.8154	108.133	0.807037	0.146763	94.5436	115.96
679	0.779598	0.15802	95.1309	151.682	0.76775	0.165808	102.419	145.134	0.770823	0.167356	99.9917	153.541	0.776535	0.15654	97.5525	143.246	0.774985	0.16264	101.623	147.351	0.772369	0.16148	95.9197	149.569	0.781886	0.158207	91.9375	128.26	0.76546	0.165433	105.616	166.016	0.778652	0.156506	97.4505	156.818	0.768697	0.167301	100.097	139.645
680	0.798693	0.145198	54.0231	58.8333	0.808384	0.132973	49.7331	56.1253	0.807082	0.132307	52.0534	56.3079	0.799995	0.145881	51.7028	58.7367	0.807138	0.138622	50.4804	51.9782	0.79994	0.13989	53.2758	62.5698	0.79953	0.139717	52.7616	60.4773	0.807548	0.138774	50.9947	54.4202	0.800272	0.139261	52.0961	54.7834	0.806806	0.139272	51.6601	60.1608
681	0.817564	0.125643	76.867	116.563	0.809531	0.131032	72.6692	91.665	0.808954	0.132368	75.3018	99.9361	0.818164	0.124176	74.2385	109.635	0.812637	0.127495	75.4962	107.888	0.814472	0.129344	74.0436	101.796	0.814427	0.12559	74.8977	117.642	0.812676	0.131201	74.6436	90.321	0.811221	0.132515	76.7238	113.63	0.815891	0.124146	72.8128	95.2916
682	0.787907	0.17193	127.545	321.645	0.789884	0.169607	124.265	262.905	0.788385	0.172889	123.51	278.618	0.789406	0.168634	128.301	308.133	0.791194	0.170137	124.328	322.56	0.786596	0.17138	127.483	261.782	0.787984	0.171031	131.276	315.675	0.789806	0.170514	120.533	269.948	0.788975	0.170982	126.439	301.737	0.788816	0.170568	125.371	285.547
683	0.793197	0.149632	121.101	203.744	0.798896	0.145326	112.758	168.982	0.794329	0.148112	118.826	180.998	0.797763	0.14691	115.033	193.225	0.796812	0.14719	117.053	200.786	0.79528	0.14785	116.807	172.588	0.794505	0.147353	120.499	202.105	0.797588	0.147675	113.36	170.967	0.797833	0.147433	115.716	196.217	0.794259	0.14759	118.144	177.758
684	0.780679	0.153002	112.162	190.107	0.778625	0.150422	108.229	178.339	0.779687	0.151625	110.995	182.074	0.779617	0.151817	109.396	186.55	0.777095	0.152728	114.616	193.881	0.782209	0.150664	105.774	174.139	0.781195	0.150866	104.959	171.452	0.778109	0.152556	115.431	196.22	0.783097	0.149224	107.263	179.82	0.776207	0.154101	113.127	188.681
685	0.787805	0.149663	127.367	182.437	0.785899	0.143513	127.706	177.449	0.787899	0.147088	126.202	174.857	0.785805	0.14615	128.872	184.913	0.793839	0.143683	122.886	163.033	0.779865	0.149179	132.188	195.316	0.784509	0.148577	129.162	178.877	0.789195	0.144606	125.911	181.022	0.791822	0.142585	121.433	163.885	0.781882	0.150389	133.64	194.521
686	0.79955	0.143716	87.3609	140.163	0.793703	0.144215	87.9198	130.754	0.799735	0.138479	85.4152	141.461	0.793518	0.14925	89.8682	129.309	0.805838	0.140374	83.536	129.347	0.787407	0.146955	91.75	141.358	0.797197	0.146458	87.6689	132.905	0.79606	0.141485	87.6114	138.135	0.794499	0.1439	89.9796	137.039	0.798761	0.14406	85.2976	133.989
687	0.786303	0.156811	114.973	199.907	0.784553	0.154438	104.421	164.261	0.786184	0.156929	107.102	193.374	0.784672	0.154319	112.296	172.031	0.788146	0.153363	107.253	176.91	0.782708	0.157822	112.145	188.933	0.786725	0.156454	103.54	165.623	0.78413	0.154794	115.859	198.745	0.786355	0.153868	106.473	177.876	0.784501	0.157371	112.925	188
688	0.780279	0.159417	74.587	89.654	0.786641	0.156237	73.398	91.8516	0.784704	0.159462	74.4101	92.6778	0.782214	0.156246	73.575	88.8001	0.78105	0.158742	75.368	91.8204	0.78587	0.156951	72.6167	89.6676	0.781026	0.158254	74.7715	89.6293	0.785894	0.157442	73.2134	91.8729	0.783102	0.156538	74.2048	92.9553	0.783817	0.159186	73.7804	88.5109
689	0.807206	0.154693	70.2984	96.0645	0.820101	0.139334	65.5506	187.852	0.815684	0.145017	71.1169	192.561	0.811589	0.149669	64.7287	85.5238	0.810748	0.148171	77.9718	196.86	0.816545	0.146506	57.8462	73.8274	0.817284	0.142952	59.8347	91.5885	0.809982	0.151591	76.0567	189.765	0.810283	0.154064	68.3226	106.16	0.817012	0.140249	67.5344	182.344
690	0.766707	0.160773	88.7371	141.192	0.794485	0.1628	64.904	79.7238	0.792591	0.160827	73.9442	109.745	0.768497	0.163042	79.756	120.613	0.782818	0.162369	83.0717	129.941	0.778308	0.16237	70.592	98.1126	0.775543	0.159426	71.9721	96.1903	0.785613	0.165148	81.736	131.603	0.777948	0.165913	78.0837	122.539	0.783199	0.158721	75.6	107.6
691	0.755405	0.165249	96.1059	177.551	0.751197	0.161488	83.435	142.849	0.754414	0.161058	83.6815	132.567	0.752188	0.16569	95.8675	185.395	0.75465	0.163951	91.0924	168.248	0.751951	0.162822	88.4518	153.954	0.75152	0.160934	91.8482	151.497	0.755084	0.165798	87.6955	170.459	0.750636	0.162506	91.2901	171.556	0.755968	0.164233	88.254	150.253
692	0.779666	0.165409	127.396	383.318	0.781541	0.161606	115.946	381.782	0.781976	0.163632	116.594	359.183	0.779231	0.163398	126.748	404.589	0.781418	0.162905	114.003	300.909	0.779789	0.164131	129.339	449.547	0.776204	0.164916	128.636	409.977	0.785003	0.161995	114.706	352.957	0.781591	0.162903	127.259	413.875	0.779616	0.164131	116.083	348.427
693	0.779897	0.152377	121.296	247.872	0.775407	0.14977	123.005	241.307	0.775087	0.152625	126.063	270.667	0.780218	0.149507	118.238	215.36	0.781726	0.150415	120.812	258.41	0.773579	0.151664	123.489	229.982	0.780396	0.152084	121.548	235.881	0.774909	0.150051	122.753	253.043	0.776149	0.152726	120.081	220.371	0.779155	0.149432	124.22	266.644
694	0.806906	0.148115	158.441	387.029	0.804104	0.146286	151.203	307.122	0.805918	0.146441	151.926	369.075	0.805093	0.147974	157.72	328.499	0.804769	0.147731	156.029	318.138	0.806243	0.146684	153.616	378.071	0.805905	0.149498	153.76	323.953	0.805106	0.144885	155.886	373.101	0.807338	0.145203	156.25	394.428	0.803672	0.149168	153.395	297.594
695	0.785779	0.144403	77.4042	131.12	0.792125	0.146667	84.5547	139.108	0.790787	0.140028	82.0853	128.483	0.78711	0.1509	79.8666	141.633	0.791634	0.144146	79.2754	129.201	0.786261	0.146939	82.6807	140.966	0.783311	0.143675	82.6272	148.295	0.794596	0.147233	79.3238	120.686	0.78708	0.143012	87.8713	160.065	0.790822	0.14807	74.072	104.117
696	0.807338	0.130448	64.1994	76.6074	0.811328	0.127571	74.2833	87.6502	0.815133	0.126021	75.0388	94.2608	0.803511	0.131732	63.4139	68.1246	0.809046	0.125921	73.903	90.1469	0.809616	0.132083	64.5528	73.6591	0.812585	0.127891	62.5069	71.2421	0.806067	0.130091	75.9806	91.8582	0.806106	0.13069	69.651	80.3087	0.812563	0.127272	68.8167	84.5627
697	0.792528	0.153019	149.979	327.171	0.790717	0.154202	155.836	338.674	0.791909	0.154332	154.067	331.719	0.791336	0.152892	151.748	334.24	0.793639	0.151654	146.185	321.124	0.789607	0.155523	159.631	344.307	0.793156	0.154186	156.016	374.247	0.790089	0.153025	149.798	285.779	0.793959	0.151786	145.988	305.781	0.789286	0.155386	159.828	357.999
698	0.80518	0.129456	71.5857	90.126	0.810478	0.133373	75.0802	100.032	0.806184	0.133257	69.7127	89.6427	0.809474	0.129608	76.9532	100.365	0.802477	0.134853	76.2829	94.1834	0.813181	0.127744	70.3831	96.1631	0.809535	0.130546	70.5301	87.6353	0.806123	0.132337	76.1359	102.174	0.799429	0.133875	79.9443	104.943	0.816229	0.128441	66.7216	83.8726
699	0.818398	0.140571	111.679	241.687	0.823449	0.138539	100.171	167.978	0.821714	0.14017	110.528	254.118	0.820129	0.138987	101.323	148.566	0.819367	0.136332	108.747	188.672	0.822479	0.142744	103.105	226.054	0.818159	0.141348	104.602	176.27	0.823688	0.137736	107.254	235.887	0.815372	0.141958	102.326	149.241	0.826476	0.136938	109.532	253.821
700	0.778647	0.161589	66.0552	88.5797	0.774106	0.153925	66.2111	96.9353	0.78051	0.156258	66.8487	97.6771	0.772239	0.159269	65.416	87.7354	0.772632	0.157803	70.4479	98.4451	0.780133	0.157755	61.8094	86.6613	0.784655	0.159263	62.3108	83.8627	0.768085	0.155928	69.9631	100.907	0.777033	0.160574	63.9325	86.762	0.775723	0.155016	68.3381	98.5196
701	0.804064	0.138499	65.1538	79.1215	0.807323	0.129676	69.1039	90.0257	0.802515	0.11693	63.7051	68.9041	0.808893	0.149607	70.5714	98.0861	0.814205	0.121169	74.7949	99.9865	0.797051	0.145707	59.3377	64.842	0.812477	0.122011	73.1795	97.2941	0.798802	0.145182	60.974	69.199	0.814845	0.133431	66.3205	92.9795	0.796403	0.134328	67.9221	75.4647
702	0.782253	0.168408	89.2942	153.461	0.773743	0.171596	91.6912	149.406	0.777442	0.169168	89.3437	152.268	0.778555	0.17095	91.6416	150.622	0.777287	0.170997	91.2682	154.863	0.778711	0.16912	89.7165	147.957	0.775327	0.170199	90.2055	147.287	0.780672	0.169884	90.7795	155.506	0.772742	0.171993	90.0284	146.664	0.783257	0.167945	90.9567	156.093
703	0.804744	0.13743	93.0292	152.822	0.796736	0.138005	105.655	171.609	0.793963	0.141885	102.201	167.425	0.807548	0.13318	96.4561	157.554	0.794009	0.142404	101.251	168.939	0.807503	0.132629	97.4094	155.953	0.806117	0.134112	103.09	183.673	0.795359	0.14115	95.5643	138.167	0.798758	0.129333	100.041	169.052	0.80274	0.145726	98.6228	155.852
704	0.774255	0.164339	72.9961	123.688	0.767873	0.164265	77.3693	123.812	0.769054	0.167092	76.9048	139.167	0.773077	0.161501	73.4585	106.123	0.774926	0.162906	69.9878	106.133	0.767202	0.165659	80.3793	139.003	0.769096	0.16335	75.0061	115.393	0.773035	0.165288	75.3583	131.618	0.769431	0.16643	76.3857	132.101	0.7727	0.162191	73.9779	114.818
705	0.837426	0.117511	50.1679	49.1144	0.841582	0.117525	49.0738	46.7741	0.837921	0.122639	51.2232	51.1314	0.841087	0.112181	48.0185	44.5094	0.83797	0.118599	48.8137	46.9274	0.841038	0.116444	50.428	48.9608	0.835797	0.118156	49.2694	48.0699	0.843211	0.116797	49.9723	47.8507	0.841348	0.118943	49.5351	46.3839	0.83766	0.116084	49.7066	49.489
706	0.824979	0.128112	59.944	69.0689	0.808245	0.126368	64.3104	72.1948	0.814424	0.123912	66.4148	74.3056	0.818801	0.130988	57.8397	66.588	0.81195	0.127807	64.7735	74.4381	0.821274	0.127057	59.4809	66.6113	0.812594	0.128182	61.1985	67.4572	0.82063	0.126724	63.056	73.756	0.813519	0.128238	65.1578	76.3694	0.819706	0.126719	59.0967	64.3541
707	0.779623	0.152582	67.3773	97.9232	0.77682	0.147213	66.5204	87.3978	0.775175	0.150685	66.7472	93.7685	0.781268	0.149106	67.1506	91.8428	0.770775	0.15723	73.1394	110.013	0.785669	0.141861	60.7584	71.0502	0.772505	0.154088	70.1654	98.575	0.783939	0.145425	63.7323	86.5445	0.777785	0.150384	67.5074	93.0642	0.778658	0.14947	66.3903	92.5534
708	0.788717	0.176022	162.139	419.4	0.788367	0.177232	164.759	396.043	0.788241	0.176484	165.708	421.862	0.788843	0.176771	161.189	393.409	0.789834	0.176221	163.762	397.29	0.78725	0.177025	163.136	418.226	0.790176	0.175378	163.649	406.861	0.786908	0.177855	163.249	408.92	0.787754	0.176469	166.907	438.78	0.789331	0.176784	159.99	374.427
709	0.765967	0.172402	189.745	448.125	0.761541	0.174922	215.624	626.116	0.764226	0.174105	204.473	596.282	0.763282	0.173253	200.89	487.402	0.764007	0.173533	205.745	582.739	0.763502	0.173827	199.618	503.508	0.765218	0.173062	205.96	538.663	0.76229	0.174284	199.403	550.42	0.764806	0.173449	203.579	521.743	0.762702	0.173904	201.785	566.507
710	0.762563	0.190427	93.6029	190.498	0.762233	0.190783	88.2994	177.584	0.760799	0.190222	88.9782	166.272	0.763997	0.190974	92.924	200.463	0.760846	0.189991	90.2231	184.14	0.76395	0.191204	91.6791	184.204	0.763358	0.189807	92.5353	192.124	0.761438	0.191395	89.3669	175.85	0.763343	0.189859	89.8861	182.482	0.761453	0.191343	92.0162	185.843
711	0.806519	0.132778	69.7627	111.408	0.811602	0.129418	63.5646	76.9656	0.809548	0.13222	66.8834	94.2987	0.808569	0.130037	66.4478	97.2994	0.810993	0.129916	67.048	97.785	0.807122	0.132315	66.283	93.7891	0.810983	0.130878	69.417	99.2909	0.807132	0.131363	63.9107	92.1103	0.812854	0.125722	62.4993	79.3794	0.805259	0.136233	70.8379	109.668
712	0.767198	0.165496	163.186	381.551	0.766468	0.168609	188.237	737.398	0.765771	0.165709	182.138	721.044	0.767894	0.168394	169.286	411.901	0.763181	0.168663	187.743	712.417	0.770485	0.165361	163.681	426.406	0.765562	0.168797	184.43	668.924	0.768104	0.165295	166.994	491.974	0.768823	0.167542	178.103	692.587	0.764843	0.166553	173.321	458.216
713	0.789736	0.167938	98.5973	166.309	0.787683	0.168115	96.7135	152.657	0.78868	0.167846	98.2133	160.894	0.788739	0.168212	97.0974	158.357	0.790553	0.16718	97.1828	163.043	0.786866	0.168854	98.128	156.144	0.787743	0.168003	99.1029	162.97	0.789676	0.16805	96.2079	156.209	0.788274	0.167465	96.0754	152.75	0.789146	0.16859	99.2354	166.214
714	0.819303	0.131082	65.9228	78.4112	0.815512	0.12973	67.5522	85.602	0.821624	0.128515	63.1747	73.3142	0.813189	0.132168	70.302	89.8745	0.814975	0.13256	67.2272	82.0756	0.819843	0.128201	66.2471	82.0981	0.82098	0.130808	64.5889	78.6257	0.813833	0.129936	68.887	85.3586	0.816739	0.133546	68.258	83.7783	0.818078	0.127215	65.2156	80.3329
715	0.785315	0.163778	114.149	186.749	0.779849	0.163387	115.688	197.587	0.780056	0.164368	116.933	198.635	0.785109	0.162801	112.904	185.615	0.780672	0.165144	117.286	205.374	0.784493	0.16203	112.551	178.122	0.7808	0.1643	116.461	205.203	0.784364	0.162889	113.376	178.337	0.784347	0.162033	114.779	181.563	0.780818	0.165144	115.058	202.365
716	0.782109	0.147173	75.2304	98.4427	0.783143	0.151834	76.4315	106.989	0.777361	0.151209	79.0723	101.816	0.787893	0.147627	72.588	103.684	0.782003	0.150496	75.8307	101.745	0.78325	0.148539	75.831	103.855	0.786076	0.147983	75.0715	99.0223	0.779174	0.150967	76.5906	106.45	0.781773	0.149288	77.5799	113.821	0.78348	0.149751	74.081	90.4192
717	0.777756	0.188335	121.619	347.025	0.779364	0.182962	101.302	237.985	0.775215	0.191353	107.563	279.451	0.781905	0.179744	115.358	314.875	0.780119	0.185723	107.56	284.847	0.777002	0.185603	115.362	310.002	0.779499	0.187402	115.057	335.235	0.777622	0.183916	107.864	254.679	0.780338	0.184504	114.553	318.837	0.776782	0.186811	108.368	274.943
718	0.797351	0.139823	100.23	161.899	0.79683	0.139512	102.318	172.463	0.799484	0.138201	99.9512	171.155	0.794696	0.141079	102.597	163.274	0.794921	0.139277	103.551	176.53	0.799261	0.140024	98.996	157.423	0.797486	0.140658	101.641	166.937	0.796694	0.138669	100.906	167.595	0.796433	0.141438	102.537	175.907	0.797747	0.137872	100.01	158.142
719	0.800007	0.149353	162.041	319.708	0.80446	0.151461	153.274	280.281	0.798858	0.151506	166.88	330.431	0.805609	0.149264	148.435	267.307	0.801118	0.152282	159.212	306.861	0.803349	0.14854	156.104	294.352	0.800682	0.150569	161.163	313.313	0.803786	0.15027	154.153	287.439	0.799971	0.150331	156.985	296.794	0.804497	0.150489	158.332	304.508
720	0.814199	0.127644	57.2071	62.3258	0.80404	0.13933	55.6246	70.3188	0.811936	0.133996	56.5663	67.8905	0.806303	0.133366	56.2654	64.9718	0.807807	0.13029	56.0922	62.3241	0.810432	0.137034	56.7395	70.3278	0.80774	0.136161	56.3139	63.8347	0.810499	0.131202	56.5178	68.9609	0.808827	0.13492	55.6845	60.0568	0.809411	0.132491	57.1472	72.2676
721	0.775826	0.165186	147.163	330.891	0.775137	0.165357	144.952	340.022	0.776501	0.16443	146.077	342.957	0.774461	0.166103	146.038	327.847	0.773969	0.166303	150.138	356.734	0.776995	0.16422	141.976	312.741	0.777197	0.165603	146.96	344.563	0.773765	0.164922	145.155	326.156	0.776312	0.165868	143.299	323.218	0.774651	0.164669	148.817	347.308
722	0.817139	0.160602	79.598	114.397	0.818334	0.157553	87.6593	112.58	0.816617	0.15774	83.5343	109.54	0.818855	0.160413	83.723	117.449	0.818991	0.156593	85.299	97.2116	0.816481	0.161531	81.9583	127.819	0.821747	0.15728	83.5907	118.218	0.813726	0.160772	83.6667	108.71	0.819892	0.15043	77.7574	99.5257	0.81558	0.167266	89.5	125.773
723	0.812838	0.136123	89.605	153.427	0.812161	0.130998	94.5376	116.045	0.812581	0.130539	89.2736	108.128	0.812418	0.136565	94.869	159.095	0.811421	0.130673	98.1638	159.34	0.813578	0.136428	85.9788	107.494	0.80414	0.135256	89.9538	109.33	0.820859	0.131363	94.1888	158.292	0.813313	0.134578	96.4104	156.402	0.811686	0.132582	87.7322	111.889
724	0.789413	0.181089	101.543	139.814	0.784254	0.186716	112.121	183.333	0.781567	0.187738	109.097	147.498	0.792099	0.179913	104.567	177.339	0.788828	0.181492	104.808	161.446	0.784839	0.186339	108.857	164.748	0.780631	0.183611	104.722	145.397	0.793035	0.184064	108.943	179.069	0.785711	0.184034	109.573	168.913	0.787955	0.183844	104.092	157.061
725	0.74119	0.217645	58.1429	101.76	0.741895	0.186975	62.7143	88.0018	0.781074	0.176667	36.2381	31.4943	0.702011	0.218715	84.619	126.054	0.722209	0.222381	75	119.626	0.760876	0.17914	45.8571	57.9148	0.696058	0.163537	66.7143	118.781	0.787027	0.226363	54.1429	62.5974	0.757402	0.230513	66.5238	124.682	0.725683	0.169307	54.3333	49.8662
726	0.837134	0.113315	48.1042	46.4556	0.832013	0.124475	49.3611	51.9713	0.83568	0.120845	51.2917	55.8463	0.833467	0.117225	46.1736	41.5684	0.839985	0.108624	48.5347	47.769	0.829162	0.128412	48.9306	50.7738	0.832561	0.125292	45.9514	45.1145	0.836586	0.112434	51.5139	53.0003	0.831549	0.124232	49.0764	49.1331	0.837598	0.113559	48.3889	49.4534
727	0.784998	0.150456	172.548	633.519	0.793977	0.14816	188.717	951.57	0.79225	0.147745	177.399	665.261	0.786719	0.150949	183.863	929.699	0.789931	0.149804	191.852	1030.29	0.78904	0.148954	169.399	494.692	0.784323	0.149869	204.983	1016.68	0.794653	0.148711	156.258	521.212	0.794468	0.150629	187.255	1021.28	0.7845	0.147953	173.999	513.218
728	0.774373	0.156321	113.336	209.878	0.775704	0.159265	118.045	233.134	0.775195	0.157571	113.258	205.978	0.774883	0.158031	118.122	236.586	0.775955	0.156675	118.183	228.339	0.774122	0.158914	113.196	215.076	0.775782	0.15788	117.155	216.11	0.774295	0.157718	114.224	227.382	0.774771	0.159619	117.597	238.984	0.775306	0.155962	113.782	203.191
729	0.787241	0.139837	80.7949	101.455	0.785874	0.14301	85.2542	108.851	0.788498	0.138417	76.9567	94.9768	0.784615	0.144363	89.096	114.274	0.783939	0.141016	85.9219	111.23	0.789179	0.1418	80.1224	98.7963	0.788173	0.138902	86.6058	107.785	0.784941	0.143904	79.4379	102.504	0.78825	0.140247	83.4516	109.493	0.784864	0.14259	82.5951	100.802
730	0.793833	0.144105	113.546	176.824	0.793747	0.145751	113.077	178.067	0.796095	0.143398	110.147	178.116	0.791485	0.14641	116.476	176.719	0.798827	0.144675	112.784	180.42	0.788753	0.145011	113.838	174.421	0.791464	0.144772	116.108	186.745	0.796116	0.145051	110.515	167.586	0.79469	0.144693	116.571	190.125	0.79289	0.145162	110.052	163.724
731	0.73343	0.175772	76.4108	103.925	0.749877	0.171939	73.1369	97.3742	0.739116	0.175438	74.8054	94.85	0.744192	0.172635	74.7423	106.259	0.756527	0.170114	71.0126	97.8708	0.72678	0.176669	78.5351	103.347	0.736849	0.172648	72.418	88.3246	0.746459	0.17533	77.1297	111.692	0.73207	0.16865	72.9874	101.581	0.751238	0.178794	76.5604	99.812
732	0.829415	0.108068	41.2947	32.7154	0.817777	0.115213	44.3263	42.0735	0.828665	0.105273	42.3474	35.9366	0.818527	0.117842	43.2737	39.4112	0.826982	0.116404	39.9474	32.9895	0.82021	0.106996	45.6737	41.7162	0.813894	0.108869	42.1789	37.5417	0.833298	0.113923	43.4421	37.8805	0.825519	0.11452	40.5263	32.7241	0.821672	0.109082	45.0947	41.9965
733	0.809954	0.137589	77.1424	110.657	0.811508	0.137131	76.7475	109.007	0.811924	0.138747	78.2955	116.937	0.809538	0.135953	75.5944	102.224	0.801946	0.14105	78.3982	111.015	0.819517	0.132994	75.4917	108.623	0.814014	0.135038	75.1432	109.253	0.807448	0.139571	78.7467	110.385	0.811119	0.134329	73.6523	98.8697	0.810343	0.140329	80.2376	119.711
734	0.785537	0.153026	81.0494	111.671	0.783367	0.14796	74.0526	100.034	0.785738	0.148709	77.6084	110.179	0.783166	0.1523	77.4973	101.797	0.786364	0.15393	75.6363	104.641	0.782539	0.147002	79.4715	107.453	0.787592	0.151703	72.8541	92.749	0.78131	0.14926	82.2567	117.725	0.779072	0.153985	77.4721	104.283	0.789838	0.146771	77.6337	107.836
735	0.792971	0.135215	73.2211	97.3486	0.792436	0.132846	77.7411	101.806	0.792943	0.135174	76.7546	98.2052	0.792464	0.132888	74.2076	101.014	0.789392	0.132063	73.7532	92.2436	0.796015	0.135899	77.209	106.473	0.789976	0.135162	79.8352	107.14	0.795431	0.132844	71.127	91.2935	0.790013	0.132265	77.6598	100.571	0.795395	0.13573	73.3024	98.6277
736	0.79019	0.150571	89.9027	137.297	0.798149	0.150128	92.3905	144.628	0.789826	0.154517	94.4784	141.154	0.798513	0.146039	87.811	140.794	0.798596	0.151147	90.2912	146.711	0.789736	0.149522	92.0017	135.066	0.798453	0.149848	90.7854	144.893	0.789879	0.150833	91.5071	137.02	0.793096	0.148202	94.4052	154.568	0.79524	0.152566	87.8843	125.912
737	0.784112	0.14196	86.6453	145.491	0.783343	0.13965	72.6453	103.6	0.787554	0.143566	79.1487	125.231	0.7799	0.137893	80.1419	127.733	0.78739	0.137206	73.6705	101.722	0.780065	0.14423	85.6201	146.901	0.780529	0.144234	84.3661	134.696	0.786926	0.137226	74.9245	117.521	0.783569	0.137014	72.9153	105.426	0.783885	0.144506	86.3753	144.2
738	0.774575	0.145076	106.539	198.782	0.791968	0.143862	104.61	237.671	0.783791	0.14812	100.63	204.218	0.782752	0.141263	110.519	232.915	0.788449	0.141543	101.339	192.112	0.778093	0.147672	109.81	243.024	0.787903	0.146419	116.818	262.967	0.778639	0.142876	94.3316	163.09	0.777328	0.146973	106.443	199.583	0.789214	0.142208	104.706	236.999
739	0.790212	0.150732	110.053	160.575	0.791005	0.149909	114.815	179.817	0.791299	0.147871	110.023	160.022	0.789918	0.152729	114.845	180.309	0.790676	0.150788	116.808	188.573	0.790541	0.149853	108.06	150.106	0.790238	0.149709	108.092	161.04	0.790979	0.15093	116.776	179.327	0.790048	0.152011	110.334	152.829	0.791169	0.14861	114.534	186.452
740	0.782119	0.150154	104.03	162.026	0.78741	0.141293	97.3151	135.234	0.782516	0.147234	100.654	140.023	0.787014	0.144347	100.691	157.977	0.780588	0.147199	104.103	154.834	0.788941	0.144297	97.2417	143.408	0.781967	0.148023	103.888	157.035	0.787562	0.143518	97.4568	141.005	0.783116	0.144983	99.1813	144.005	0.786414	0.146624	102.164	154.341
741	0.754936	0.190479	63.0085	101.61	0.74584	0.177308	53.2521	79.7645	0.734788	0.184462	59.6581	94.9283	0.765987	0.182338	56.6026	87.8556	0.743064	0.181868	64.4744	99.8742	0.757711	0.185953	51.7863	81.7251	0.752641	0.180062	57.2094	91.6776	0.748135	0.187962	59.0513	91.2589	0.746377	0.187011	46.4744	64.3861	0.754399	0.180987	69.7863	110.978
742	0.83225	0.123153	44.9579	38.6209	0.832127	0.127866	46.7652	50.2735	0.840385	0.125542	44.1947	39.6585	0.823971	0.124975	47.5303	49.417	0.840327	0.125885	45.1368	46.3114	0.824029	0.124637	46.5858	43.2795	0.826741	0.130936	46.1816	43.5192	0.837651	0.119613	45.5383	46.1026	0.837013	0.122418	43.05	40.0715	0.827352	0.12839	48.6781	48.9766
743	0.795244	0.133637	73.5568	89.5486	0.787444	0.140155	74.4727	86.0176	0.797463	0.130801	68.0727	79.1121	0.785225	0.142649	79.9568	95.3357	0.790732	0.141166	74.2591	92.3208	0.791956	0.132681	73.7705	83.0371	0.784182	0.139013	73.9068	90.5894	0.798506	0.134556	74.1227	84.9231	0.790043	0.133905	74.65	85.1334	0.792645	0.139995	73.3795	90.3874
744	0.798041	0.143413	88.56	107.432	0.799348	0.144383	94.2591	147.142	0.802801	0.139424	99.3818	145.495	0.79457	0.148141	83.3978	108.978	0.79413	0.145417	90.5273	116.492	0.803273	0.142212	92.2847	140.105	0.805216	0.145541	94.6764	136.409	0.792147	0.14193	88.1204	120.64	0.787274	0.143567	107.127	159.633	0.810154	0.143317	75.6241	84.7122
745	0.784638	0.152579	82.4623	112.002	0.792785	0.150695	78.8226	110.937	0.78841	0.151363	79.393	105.752	0.789013	0.152025	81.8919	116.925	0.791163	0.152177	79.973	109.212	0.786259	0.151171	81.3119	113.71	0.788485	0.151378	79.9251	114.23	0.788937	0.152011	81.3598	108.667	0.793604	0.148705	77.6841	100.812	0.783818	0.154471	83.6008	121.15
746	0.805198	0.143836	126.426	196.564	0.800419	0.145721	128.456	199.44	0.805266	0.144492	127.591	204.501	0.800351	0.145068	127.29	191.295	0.801947	0.14645	129.609	212.671	0.803672	0.143128	125.271	182.139	0.802175	0.143071	124.201	194.304	0.803444	0.146509	130.682	201.596	0.80087	0.145319	130.591	207.383	0.80475	0.144256	124.289	188.112
747	0.781746	0.154018	60.2843	88.723	0.786359	0.153123	62.0759	153.296	0.788647	0.148415	56.7857	80.7407	0.779447	0.158468	65.5796	157.535	0.784311	0.152192	54.8265	67.1572	0.783789	0.154975	67.5416	163.667	0.781665	0.158306	62.4388	94.6324	0.786439	0.148677	59.9182	149.71	0.786003	0.155193	59.8615	155.25	0.782095	0.151941	62.4993	85.107
748	0.799809	0.140782	66.0704	88.9618	0.797868	0.140566	68.0183	100.43	0.797692	0.14237	68.0522	95.6517	0.799984	0.138955	66.0365	94.0793	0.793328	0.139842	66.0753	89.4763	0.804349	0.141293	68.0134	99.9715	0.800149	0.141075	67.2141	98.4717	0.797528	0.140267	66.8745	91.1343	0.796724	0.142471	66.4143	91.2949	0.800952	0.138829	67.6744	98.3191
749	0.78139	0.14785	101.775	167.953	0.791231	0.146699	99.3836	200.445	0.775559	0.149704	110.416	193.949	0.797069	0.14417	90.7333	174.84	0.777554	0.148412	104.89	200.465	0.795071	0.145769	96.2656	167.787	0.787498	0.151283	98.5557	177.518	0.785117	0.143311	102.607	192.003	0.790516	0.14502	97.1889	176.034	0.782096	0.149543	103.975	193.326
750	0.798138	0.149573	93.6208	146.661	0.796356	0.146826	94.714	145.462	0.798677	0.147505	94.3811	151.38	0.795817	0.148895	93.9537	140.547	0.797812	0.148236	92.7508	152.093	0.796682	0.148179	95.584	139.761	0.7969	0.146137	92.5042	144.851	0.797594	0.150251	95.8307	147.249	0.797161	0.146835	93.0826	140.435	0.797333	0.149569	95.2522	151.476
751	0.790715	0.142607	90.9627	136.656	0.789668	0.144751	100.385	145.031	0.791986	0.141664	96.4342	139.48	0.788396	0.145654	94.9099	142.468	0.788461	0.144946	96.0447	145.879	0.791923	0.142388	95.2996	135.907	0.788068	0.144487	98.3323	136.903	0.792317	0.142844	93.0106	144.901	0.793333	0.141771	93.0224	143.412	0.787048	0.145504	98.3238	138.459
752	0.785119	0.139872	69.5678	91.2634	0.797191	0.146293	74.2083	102.834	0.789176	0.141501	72.1369	101.581	0.793134	0.144942	71.6391	92.7143	0.784716	0.144975	72.7561	99.4688	0.797594	0.141202	71.02	94.9693	0.793202	0.146328	76.7603	108.187	0.789108	0.140066	67.0157	84.6333	0.788968	0.145402	72.6947	93.1316	0.793342	0.141022	71.0813	101.192
753	0.801033	0.147636	106.841	166.434	0.797857	0.144945	104.487	156.635	0.799717	0.146072	106.843	163.157	0.799174	0.146538	104.485	160.047	0.800843	0.146486	103.817	153.256	0.798047	0.146111	107.512	169.542	0.799215	0.147654	107.394	168.074	0.799675	0.144943	103.933	154.864	0.801393	0.143483	103.779	157.587	0.797497	0.14905	107.549	165.522
754	0.761544	0.181106	100.663	198.441	0.76367	0.180262	99.5711	181.325	0.761681	0.18203	98.4473	201.095	0.763533	0.179331	101.788	178.362	0.762536	0.181529	100.014	184.873	0.762677	0.179842	100.221	195.148	0.760845	0.18035	102.476	194.773	0.764369	0.181008	97.7572	185.233	0.759437	0.179748	104.501	192.571	0.765778	0.181568	95.7308	187.45
755	0.785426	0.160336	108.435	162.055	0.790914	0.159272	109.625	167.694	0.791083	0.158414	106.069	162.786	0.785257	0.161179	111.991	166.935	0.791786	0.162381	109.799	171.718	0.784554	0.157151	108.261	157.784	0.790562	0.158058	107.546	160.649	0.785778	0.161544	110.514	169.031	0.786811	0.160894	111.367	171.64	0.789529	0.158744	106.693	157.838
756	0.777128	0.16056	95.6515	147.652	0.783088	0.162359	73.7172	101.8	0.768842	0.164256	86.8283	118.708	0.791374	0.157869	82.5404	135.297	0.788215	0.16403	89.8535	154.882	0.772001	0.158492	79.5152	91.4554	0.786557	0.158609	90.8283	153.446	0.773658	0.164065	78.5404	93.7255	0.7713	0.164046	87.3636	154.221	0.788915	0.158401	82.0051	92.7769
757	0.786743	0.144252	62.5794	80.7704	0.784633	0.144606	59.5939	79.0171	0.777607	0.151486	62.1336	76.5204	0.793768	0.13654	60.0397	83.1532	0.791777	0.145529	64.0343	94.3922	0.779598	0.143069	58.139	62.0059	0.788855	0.143406	64.6787	92.9018	0.782521	0.145384	57.4946	64.1516	0.79339	0.133924	54.3809	59.9481	0.777985	0.153842	67.7924	95.3318
758	0.830785	0.117013	52.5116	51.3713	0.804928	0.133058	54.986	60.7975	0.824956	0.12525	49.9209	50.9835	0.810756	0.126267	57.5767	60.9069	0.809553	0.12841	53.9488	58.4853	0.826159	0.122901	53.5488	54.0168	0.822933	0.117746	53.5256	54.0794	0.812779	0.133478	53.9721	58.4272	0.813817	0.132442	60.4419	68.5016	0.821895	0.118991	47.0558	39.4453
759	0.78131	0.147795	75.7327	183.182	0.766721	0.151327	75.9172	106.258	0.778306	0.146106	73.384	158.136	0.769725	0.153186	78.2659	140.809	0.77142	0.146928	72.8589	98.7908	0.776611	0.152475	78.791	187.267	0.77012	0.150483	77.8372	140.229	0.777911	0.14891	73.8128	158.663	0.771199	0.150975	78.9593	187.254	0.776832	0.14846	72.6906	98.8059
760	0.776013	0.177323	99.6081	171.339	0.777263	0.17589	103.075	188.554	0.785504	0.17407	96.0437	166.019	0.767765	0.178675	106.643	193.128	0.776354	0.177355	102.754	186.396	0.776921	0.175859	99.9276	173.678	0.773045	0.178932	99.4514	164.615	0.780233	0.17418	103.232	194.453	0.773726	0.17713	100.17	168.251	0.779552	0.176039	102.514	191.324
761	0.797724	0.133948	73.509	84.2675	0.808831	0.134207	68.445	82.5245	0.803633	0.129756	68.4322	78.8781	0.802923	0.138487	73.5217	87.6894	0.811398	0.132651	70.2097	79.3662	0.795158	0.135229	71.7442	87.3154	0.809073	0.138249	69.9616	83.4055	0.797482	0.129751	71.9923	83.4602	0.80353	0.136	69.7545	81.2801	0.803026	0.132361	72.1995	85.526
762	0.797441	0.1457	67.0234	94.9242	0.793022	0.145521	70.0391	102.511	0.793973	0.144667	69.877	106.668	0.79649	0.14657	67.1855	90.2319	0.7958	0.142146	69.4461	104.257	0.794663	0.149024	67.6164	93.0186	0.795571	0.14473	66.6402	91.638	0.794892	0.146518	70.4223	105.446	0.792555	0.146866	69.5716	99.6935	0.797908	0.144328	67.4909	97.8909
763	0.754007	0.172437	60.2471	83.725	0.769378	0.160933	57.5992	75.8798	0.772138	0.163364	57.8137	80.9652	0.751178	0.16987	60.042	78.8355	0.765374	0.168404	61.6616	90.1883	0.757968	0.16544	56.1794	67.9544	0.758283	0.167579	60.7338	76.8853	0.765086	0.166293	57.1107	82.8095	0.76637	0.169104	54.9886	71.2502	0.756968	0.164671	62.8779	87.5823
764	0.801633	0.135985	92.1139	139.5	0.799009	0.131263	95.7996	144.14	0.803354	0.128045	90.6097	134.54	0.797288	0.138965	97.3038	148.728	0.799723	0.135075	96.2194	145.042	0.800919	0.13221	91.6941	138.55	0.801341	0.133219	99.519	154.319	0.799301	0.134074	88.3945	127.934	0.799436	0.129027	87.5781	139.215	0.801206	0.138115	100.335	144.157
765	0.818083	0.139097	96.5753	138.83	0.81666	0.138388	99.2714	141.373	0.815645	0.137602	97.8162	135.387	0.819098	0.139858	98.0305	144.686	0.816245	0.139534	98.1674	145.685	0.818498	0.137942	97.6793	134.312	0.817646	0.137893	97.4562	133.569	0.817097	0.139591	98.3905	146.365	0.819947	0.136149	95.3997	139.346	0.814796	0.141246	100.447	140.832
766	0.793455	0.144286	148.27	256.831	0.800228	0.143216	141.135	255.147	0.794225	0.144316	151.574	270.61	0.799457	0.143218	137.831	240.34	0.794881	0.142714	141.755	244.863	0.798801	0.144834	147.65	266.669	0.797754	0.143235	146.526	258.299	0.795929	0.14434	142.879	253.698	0.797664	0.143261	141.478	247.856	0.796018	0.144316	147.927	263.883
767	0.803846	0.164897	131.223	255.852	0.801619	0.162817	131.047	247.383	0.801909	0.164429	132.649	262.042	0.803556	0.163293	129.621	240.806	0.802352	0.164097	129.478	243.228	0.803113	0.16363	132.793	259.796	0.800162	0.164587	135.229	271.183	0.805304	0.163097	127.04	230.397	0.802687	0.163062	130.759	263.478	0.802778	0.164662	131.511	239.242
768	0.780546	0.15119	131.237	209.429	0.783419	0.152764	129.833	193.646	0.780901	0.152759	131.862	208.018	0.783064	0.1512	129.208	195.153	0.782826	0.149787	134.681	203.977	0.781139	0.154148	126.389	199.296	0.781191	0.151194	129.933	198.853	0.782774	0.152769	131.137	204.491	0.783725	0.151935	131.555	203.446	0.78024	0.152016	129.515	199.919
769	0.776125	0.183446	78.9004	145.189	0.778383	0.184427	74.7805	135.015	0.778074	0.183803	77.8128	145.337	0.776433	0.184074	75.8684	134.88	0.775265	0.184491	77.1251	148.157	0.779242	0.183366	76.5562	131.783	0.776626	0.183363	76.548	143.399	0.777882	0.184514	77.1335	136.946	0.77712	0.184178	76.5769	145.79	0.777388	0.183702	77.1046	134.398
770	0.79283	0.156939	153.456	305.812	0.790814	0.158604	145.485	285.916	0.791526	0.157358	154.031	305.714	0.792118	0.158194	144.91	286.003	0.792932	0.157306	150.082	312.969	0.790712	0.158239	148.859	278.119	0.793446	0.156975	148.503	280.709	0.790198	0.158559	150.438	310.646	0.791592	0.15754	149.876	299.916	0.792052	0.158013	149.066	292.149
771	0.765075	0.177984	66.0239	99.6907	0.75886	0.178147	71.2937	107.049	0.763927	0.17708	68.1655	104.483	0.760008	0.179077	69.1521	102.442	0.762736	0.178304	67.0231	97.8409	0.761198	0.177877	70.2945	108.782	0.759786	0.177407	69.4962	108.304	0.764148	0.178748	67.8214	98.3897	0.758238	0.178869	70.663	105.707	0.765697	0.177234	66.6546	101.142
772	0.781858	0.149531	79.7326	123.144	0.772382	0.147599	80.5193	105.083	0.779361	0.148265	80.3144	123.891	0.774882	0.148989	79.9368	104.201	0.774994	0.150755	82.8973	128.265	0.779254	0.146469	77.3512	98.6837	0.773923	0.153038	79.8	103.193	0.780325	0.14404	80.4518	124.752	0.777937	0.149375	82.4642	108.309	0.776307	0.147904	77.7848	120.287
773	0.776338	0.183485	167.264	324.04	0.773164	0.184037	181.163	423.442	0.773672	0.183952	175.492	388.406	0.77583	0.183577	172.933	365.416	0.772414	0.183579	175.541	387.346	0.777089	0.183928	172.884	366.54	0.774299	0.184415	177.637	383.134	0.775203	0.183117	170.788	370.914	0.77472	0.183363	180.856	419.467	0.774782	0.184172	167.568	329.158
774	0.779624	0.152423	88.47	141.648	0.769895	0.155378	89.7981	150.827	0.773208	0.154265	88.5752	130.227	0.776315	0.153686	89.6929	160.799	0.776553	0.152102	84.988	148.955	0.772968	0.155824	93.2825	143.494	0.772303	0.155177	91.978	137.092	0.777221	0.152742	86.2878	154.933	0.778724	0.153694	86.3109	152.367	0.770795	0.154172	91.9587	139.929
775	0.760112	0.167781	71.641	106.972	0.805893	0.126977	40.2105	24.559	0.793244	0.148994	62.3846	104.913	0.771889	0.151948	49.7105	38.4918	0.771917	0.160094	51.1026	43.0445	0.793778	0.139833	61.2895	104.463	0.750651	0.151508	68.4615	106.46	0.815603	0.142671	43.4737	30.0753	0.795386	0.132794	46.2564	32.4943	0.769691	0.166345	66.2632	107.595
776	0.789693	0.132967	76.0503	98.3835	0.780298	0.141365	69.8762	89.806	0.792446	0.134472	68.9884	89.2608	0.777545	0.139694	76.9381	98.8149	0.779055	0.137773	70.6673	88.3412	0.790936	0.136588	75.2592	99.7436	0.779061	0.134334	73.1528	95.9902	0.79093	0.139973	72.7737	92.4627	0.785518	0.130268	73.677	94.1248	0.784473	0.144008	72.2495	94.3559
777	0.76489	0.172699	177.676	419.033	0.772067	0.169479	184.495	584.404	0.770987	0.169512	186.517	504.831	0.765967	0.172707	175.651	512.049	0.769874	0.172	182.803	508.782	0.76708	0.170253	179.366	508.175	0.764031	0.172362	172.632	469.659	0.772926	0.169782	189.542	544.426	0.769532	0.171466	180.906	463.516	0.767423	0.170796	181.264	549.798
778	0.798994	0.149262	79.1259	107.495	0.811381	0.133867	81.2296	227.591	0.797373	0.149989	76.8148	104.835	0.813002	0.13288	83.5407	228.784	0.810315	0.12209	84.437	224.621	0.80006	0.159116	75.9185	113.419	0.814129	0.134638	66.9852	86.4189	0.796246	0.148285	93.3704	235.661	0.812608	0.133609	68.7259	89.3927	0.797767	0.14938	91.6296	234.734
779	0.739899	0.187003	76.5705	121.447	0.732138	0.188729	81.573	131.965	0.731339	0.186479	79.7643	117.383	0.740712	0.18921	78.3742	135.641	0.72941	0.186719	84.5411	136.501	0.742644	0.188858	73.5901	116.095	0.748194	0.18568	78.4791	133.173	0.723831	0.189328	79.6615	120.151	0.73443	0.191753	78.5395	124.393	0.737616	0.183961	79.6009	129.233
780	0.776882	0.148393	68.9721	110.992	0.780932	0.140934	66.6935	84.4883	0.779519	0.147449	67.8006	78.66	0.778295	0.141948	67.8651	115.207	0.786045	0.146569	68.0528	115.509	0.771769	0.142501	67.6129	78.2163	0.77235	0.142712	63.8343	104.316	0.785464	0.146418	71.8314	92.4459	0.774095	0.144842	68.0191	111.124	0.783719	0.144449	67.6466	84.33
781	0.803128	0.142233	83.6334	192.763	0.795286	0.140147	84.2845	155.962	0.798109	0.145393	84.7453	197.287	0.800313	0.136964	83.1707	150.185	0.794164	0.142242	85.136	214.689	0.804265	0.140065	82.7793	123.985	0.803835	0.140889	86.7005	201.702	0.794577	0.141457	81.2121	144.142	0.799369	0.144246	84.0878	156.895	0.79905	0.138182	83.8293	192.061
782	0.749002	0.176127	107.554	174.855	0.746587	0.180556	104.929	147.137	0.753037	0.180174	105.266	162.576	0.742553	0.17637	107.216	160.606	0.747272	0.176513	106.002	159.421	0.748317	0.180186	106.481	163.743	0.74297	0.172893	106.002	164.838	0.752619	0.183536	106.481	158.288	0.746662	0.175588	103.857	152.041	0.748928	0.181082	108.625	170.585
783	0.786201	0.152531	86.3355	122.024	0.781459	0.158108	74.5561	99.0368	0.779504	0.156909	78.7289	114.495	0.788157	0.153679	82.1627	107.947	0.785026	0.15221	81.6121	111.859	0.782634	0.158444	79.2794	110.69	0.785177	0.155087	80.091	110.432	0.782483	0.155627	80.8006	112.126	0.785834	0.154695	78.3851	104.576	0.781826	0.156002	82.5064	117.571
784	0.78488	0.159202	109.404	209.996	0.775225	0.158846	110.764	190.59	0.778133	0.161499	112.879	206.592	0.78198	0.156633	107.284	194.241	0.785896	0.158613	107.011	193.45	0.774209	0.159366	113.159	207.339	0.782613	0.157688	118.839	222.63	0.777495	0.160455	101.318	175.215	0.787693	0.157748	106.7	195.753	0.772409	0.160072	113.471	205.154
785	0.785475	0.16551	115.042	215.107	0.788028	0.162529	117.007	250.189	0.786522	0.16337	114.514	217.1	0.786981	0.16469	117.535	248.456	0.784713	0.164082	116.579	226.769	0.78879	0.163956	115.469	239.669	0.785905	0.166099	119.099	236.605	0.787597	0.161932	112.949	229.922	0.787769	0.163425	117.122	236.375	0.785733	0.164629	114.926	230.195
786	0.788217	0.161244	77.793	103.641	0.789609	0.160309	75.8349	110.922	0.787565	0.159937	79.3064	105.995	0.790262	0.161606	74.3204	108.625	0.790396	0.157374	74.2795	103.006	0.787428	0.164103	79.3508	111.463	0.786728	0.163307	75.4734	100.359	0.791099	0.158179	78.1561	113.895	0.787825	0.162063	79.7026	115.523	0.790001	0.159476	73.924	98.4017
787	0.80212	0.144038	89.636	135.705	0.806065	0.143982	89.6631	134.414	0.802621	0.146036	92.3401	138.403	0.805563	0.141968	86.9591	131.579	0.805362	0.14208	89.7128	135.752	0.802823	0.14593	89.5863	134.366	0.80423	0.144915	91.2985	138.303	0.803955	0.143127	88.0006	131.718	0.805229	0.142793	87.0466	127.323	0.802956	0.145235	92.2525	142.331
788	0.775576	0.181142	212.023	1119.22	0.789375	0.189693	187.82	730.17	0.782382	0.186201	216.264	1246.46	0.782565	0.184984	183.577	481.385	0.784698	0.185088	201.634	1195.92	0.780248	0.186072	198.216	596.461	0.786553	0.185385	172.313	425.929	0.778392	0.185712	227.554	1266.41	0.778412	0.18496	222.587	1226.73	0.786538	0.186137	177.25	529.198
789	0.796232	0.151584	68.7888	113.118	0.79938	0.152891	67.5843	132.184	0.798401	0.152922	61.8365	96.1188	0.797211	0.151568	74.5366	144.739	0.797264	0.150752	61.2504	91.1108	0.798348	0.153726	75.1227	147.89	0.797425	0.15369	67.2198	106.788	0.798186	0.15079	69.1533	137.344	0.786214	0.156562	71.0528	117.809	0.809398	0.146894	65.3203	127.96
790	0.781947	0.177652	121.161	209.462	0.776628	0.177142	120.093	181.381	0.773184	0.177677	126.59	213.582	0.7854	0.176946	114.658	176.307	0.782081	0.176658	124.332	202.087	0.776494	0.17813	116.919	189.5	0.782297	0.177866	123.443	203.42	0.776278	0.176916	117.809	188.099	0.783237	0.179129	121.785	217.052	0.775336	0.175598	119.468	172.212
791	0.771091	0.152402	77.4843	101.81	0.752966	0.143025	79.7468	93.3519	0.767861	0.141172	70.3522	84.9045	0.756216	0.154504	86.9241	108.421	0.771896	0.143419	79.8491	100.252	0.752156	0.151986	77.3671	95.0305	0.760945	0.15026	73.7358	78.0922	0.763175	0.14585	83.519	113.855	0.752112	0.150987	74.5094	93.246	0.772065	0.144406	82.7405	101.804
792	0.770216	0.155359	127.462	320.115	0.779892	0.153342	129.399	298.562	0.775298	0.153348	127.247	300.286	0.774808	0.155504	129.615	318.504	0.777547	0.153093	120.311	238.326	0.772558	0.155716	136.553	367.016	0.774945	0.155197	128.191	291.006	0.775161	0.153659	128.67	327.012	0.777362	0.156634	125.689	285.014	0.772743	0.152157	131.172	332.227
793	0.79062	0.13831	88.7146	143.338	0.787592	0.139412	97.9528	162.572	0.786834	0.137777	97.2444	162.7	0.791381	0.139919	89.4164	143.218	0.789031	0.139858	92.2738	139.803	0.789182	0.137874	94.3909	165.746	0.791991	0.134907	88.5901	127.554	0.786219	0.142668	98.0774	175.232	0.787351	0.138582	92.6265	153.312	0.790864	0.139135	94.0379	153.33
794	0.752418	0.177257	93.6444	205.552	0.758918	0.175075	87.9962	174.822	0.754276	0.176828	88.5831	191.104	0.757059	0.175557	93.0592	190.529	0.755676	0.176105	95.6248	206.846	0.755659	0.176294	86.0152	173.201	0.758805	0.176057	88.9659	185.454	0.752528	0.176286	92.6763	196.043	0.753374	0.174647	90.5435	186.812	0.757962	0.177709	91.0981	194.766
795	0.798946	0.137915	76.3164	93.0352	0.798129	0.133782	75.4722	92.6557	0.794418	0.133905	77.8964	92.6643	0.802661	0.137676	73.8907	92.9858	0.802651	0.134777	75.0132	95.2916	0.794419	0.136822	76.7766	90.3247	0.804693	0.130723	72.1064	82.6165	0.792375	0.140555	79.6861	101.924	0.793294	0.136713	77.0075	94.1997	0.803786	0.134808	74.7804	91.4589
796	0.78201	0.15173	106.666	174.535	0.78832	0.149999	97.6956	150.332	0.788526	0.15059	99.9853	161.737	0.781803	0.151134	104.378	164.119	0.782167	0.152494	104.415	169.132	0.788164	0.149228	99.9474	156.484	0.785111	0.148918	101.524	162.707	0.785219	0.152857	102.839	163.185	0.785139	0.152094	102.578	165.338	0.785191	0.149696	101.785	160.519
797	0.807061	0.128581	72.1578	100.15	0.814091	0.128408	69.8325	88.4772	0.807672	0.128132	72.248	95.0872	0.813479	0.128888	69.7421	93.8999	0.806961	0.127044	72.4294	94.4146	0.81419	0.129926	69.5605	94.5715	0.809744	0.128923	68.8869	83.8644	0.811405	0.128157	73.1061	104.027	0.812484	0.125738	68.3865	95.8325	0.808663	0.131263	73.607	93.0821
798	0.830683	0.127996	73.3708	108.887	0.831928	0.132517	69.1315	97.2656	0.830119	0.12963	72.8007	107.261	0.832493	0.13091	69.7023	99.0795	0.831745	0.129861	70.2862	104.273	0.830865	0.13069	72.2196	102.237	0.835257	0.13015	70.7784	104.229	0.827349	0.130283	71.7269	102.289	0.831067	0.132467	68.3252	100.048	0.831544	0.128046	74.1828	106.308
799	0.795509	0.148604	108.053	181.615	0.793004	0.147893	114.59	194.569	0.790014	0.149743	111.643	192.437	0.798504	0.146626	110.995	183.917	0.791584	0.152693	124.576	222.622	0.796933	0.143624	98.0467	144.671	0.794446	0.149931	109.477	199.394	0.794068	0.146557	113.164	176.323	0.794258	0.147269	113.455	195.082	0.794256	0.149235	109.181	181.08
800	0.801503	0.135485	148.385	219.114	0.800327	0.13632	156.821	234.993	0.809004	0.135119	150.733	234.588	0.792826	0.136205	154.473	219.613	0.799556	0.140094	160.56	247.985	0.802274	0.131567	144.646	204.072	0.805182	0.137381	142.281	219.268	0.796648	0.134276	162.925	234.471	0.806491	0.135963	150.089	223.964	0.795339	0.135616	155.117	230.425
801	0.780478	0.143628	80.2873	101.061	0.7851	0.141478	81.8097	104.487	0.7833	0.144895	80.1608	108.137	0.782278	0.140216	81.9363	97.1433	0.782278	0.141596	81.4244	97.1311	0.7833	0.143547	80.6727	108.154	0.779452	0.143722	81.7774	98.9159	0.786126	0.141341	80.3197	106.52	0.783058	0.142952	79.4691	102.154	0.78252	0.142198	82.628	103.399
802	0.754382	0.172025	182.862	359.742	0.748878	0.172313	194.889	395.25	0.747957	0.177475	198.995	402.114	0.755304	0.166659	178.755	351.865	0.753494	0.17425	188.829	379.933	0.749766	0.170088	188.921	375.979	0.754794	0.169833	184.714	355.98	0.748467	0.174461	193.036	398.689	0.756784	0.170238	179.61	345.566	0.746476	0.17397	198.141	407.579
803	0.756758	0.16433	74.75	94.1011	0.756036	0.167072	73.373	98.192	0.750063	0.164069	75.367	97.5092	0.762743	0.167088	72.7549	94.7892	0.762946	0.164353	72.9574	93.2732	0.749837	0.166792	75.1687	98.9725	0.754954	0.165044	76.0603	98.6659	0.757844	0.166354	72.0604	93.5579	0.756207	0.168875	75.6791	92.0957	0.756588	0.162469	72.4423	100.057
804	0.800787	0.131424	79.0913	110.497	0.807106	0.1474	87.3626	190.749	0.812637	0.133315	74.9354	115.712	0.79521	0.145229	91.5344	187.341	0.798087	0.145416	95.4297	200.55	0.809816	0.133376	70.9618	89.4449	0.817481	0.129874	76.7034	109.988	0.790348	0.147591	89.7595	190.909	0.799034	0.137415	81.0076	97.163	0.808866	0.141708	85.4389	197.962
805	0.76573	0.158764	88.3333	140.66	0.780584	0.136557	71.0903	91.8551	0.769071	0.150789	84.9252	123.904	0.777244	0.145579	74.4984	113.864	0.775958	0.15027	81.8255	124.964	0.770357	0.146176	77.5981	112.901	0.766959	0.15139	85.6604	121.647	0.779356	0.144804	73.7632	116.2	0.783744	0.143719	76.8847	123.413	0.76257	0.151935	82.5389	114.564
806	0.77044	0.168682	88.5489	123.815	0.771421	0.165304	82.41	128.375	0.773429	0.167668	84.2828	129.111	0.768431	0.166295	86.6761	123.113	0.771632	0.167711	87.2528	136.25	0.770229	0.166288	83.7061	115.147	0.770442	0.168398	86.3128	130.703	0.771419	0.165593	84.6461	121.428	0.774143	0.16718	83.2872	121.496	0.767718	0.166762	87.6717	130.608
807	0.774159	0.124822	68.0278	50.63	0.819773	0.12067	62.8333	56.999	0.806245	0.112236	67.8889	59.7049	0.787686	0.135786	62.9722	47.4242	0.77981	0.12331	68.6111	50.5808	0.814121	0.124101	62.25	56.9819	0.792296	0.124062	58.8333	35.4187	0.801635	0.125601	72.0278	66.9488	0.815311	0.115964	59.8889	36.8896	0.77862	0.13066	70.9722	66.3486
808	0.790472	0.14892	150.013	335.648	0.791172	0.151502	133.304	331.2	0.789601	0.151226	154.763	416.455	0.792042	0.149191	128.554	220.713	0.790464	0.151617	144.534	345.315	0.791179	0.148802	138.783	321.3	0.78989	0.151254	147.435	329.06	0.791753	0.149166	135.882	337.854	0.787938	0.15299	149.415	363.162	0.793706	0.147335	133.902	300.809
809	0.804108	0.15347	160.864	298.35	0.795856	0.155778	155.533	240.837	0.80249	0.153845	155.748	269.048	0.797475	0.155477	160.653	273.212	0.796727	0.155399	159.424	250.453	0.803244	0.153893	156.974	290.383	0.80424	0.1562	160.376	291.883	0.795724	0.15303	156.021	248.652	0.80493	0.150888	147.382	212.769	0.795034	0.158235	169.026	318.687
810	0.82756	0.126435	66.1579	90.1366	0.82432	0.128848	61.3758	72.2226	0.825006	0.129794	62.9561	74.9293	0.826879	0.12547	64.5846	87.9885	0.825467	0.126643	60.9539	68.1241	0.826417	0.128661	66.5912	93.2899	0.831504	0.130355	58.0329	69.2737	0.820367	0.124643	69.5187	92.1655	0.821498	0.124666	61.2982	67.9896	0.830395	0.130431	66.2462	93.4079
811	0.808062	0.120891	77.9394	95.0788	0.820698	0.119209	86.6954	125.422	0.817426	0.114502	84.2778	125.971	0.811287	0.125634	80.3249	94.3283	0.814509	0.124976	89.8788	122.188	0.814219	0.115247	74.6954	98.6569	0.809269	0.124435	81.4293	120.007	0.819485	0.115606	83.1878	101.876	0.815007	0.116878	91	137.394	0.813719	0.123489	73.5685	75.6896
812	0.777297	0.167538	126.566	257.989	0.780679	0.164715	126.18	302.612	0.782038	0.166876	128.995	265.014	0.775936	0.165347	123.75	296.453	0.777423	0.170227	127.486	251.035	0.780553	0.161935	125.26	308.405	0.775238	0.167324	131.985	325.672	0.782739	0.164864	120.758	228.006	0.777733	0.166319	132.645	317.513	0.780243	0.165954	120.098	239.209
813	0.777704	0.151269	100.47	142.838	0.79347	0.150035	98.383	135.946	0.782225	0.153047	94.9103	136.114	0.788944	0.148562	103.949	142.55	0.788004	0.152769	101.06	141.967	0.783158	0.148885	97.792	136.845	0.789076	0.147704	101.996	143.741	0.782085	0.153875	96.8546	134.949	0.788234	0.150081	99.8642	136.745	0.782928	0.151589	98.9894	142.087
814	0.769606	0.166413	85.5415	154.479	0.770883	0.160052	75.8024	105.106	0.780533	0.15978	73.0395	130.734	0.759955	0.166038	88.3043	133.23	0.758596	0.160852	81.4862	120.511	0.781892	0.164818	79.8577	142.949	0.782521	0.16047	71.6561	107.907	0.757968	0.165099	89.6877	152.157	0.7672	0.16368	80.6996	132.779	0.773288	0.162791	80.6443	131.637
815	0.801051	0.128748	76.6425	103.781	0.807411	0.122585	69.7227	76.6215	0.80124	0.124784	71.9864	92.4135	0.807221	0.126645	74.4	90.1798	0.809624	0.127956	68.8552	87.6698	0.798799	0.123259	77.5455	94.6334	0.806544	0.129546	72.276	85.6597	0.801894	0.121776	74.1091	96.653	0.788634	0.129021	73.3394	81.9104	0.819885	0.120354	73.0409	99.8728
816	0.771488	0.155657	86.8397	117.909	0.763594	0.160614	97.4379	168.976	0.76446	0.16074	94.1348	150.377	0.770626	0.155563	90.1384	141.015	0.770452	0.157407	91.6722	156.713	0.76463	0.158943	92.6025	133.962	0.775123	0.154858	90.0362	146.967	0.759957	0.161125	94.2395	144.565	0.768636	0.159249	90.3593	137.018	0.766448	0.157143	93.9162	154.04
817	0.795313	0.123159	114.728	568.452	0.785794	0.136014	46.216	58.6732	0.793109	0.135254	110.488	568.13	0.787998	0.124125	50.456	66.0131	0.779317	0.137225	113.32	567.925	0.801791	0.120947	47.624	65.0549	0.787262	0.125717	101.448	562.45	0.793845	0.133743	59.496	108.207	0.78859	0.133647	61.48	116.843	0.792517	0.125875	99.464	560.862
818	0.782148	0.157999	91.2863	149.867	0.770341	0.158775	80.6282	118.96	0.782076	0.155842	83.0298	125.005	0.770413	0.160898	88.8847	144.999	0.776191	0.156955	77.2863	120.55	0.776298	0.160026	94.6282	148.275	0.777861	0.155607	88.33	130.932	0.774628	0.161321	83.5845	139.692	0.782555	0.159316	81.5686	119.584	0.769934	0.157422	90.3459	149.43
819	0.732137	0.173168	118.801	237.466	0.730348	0.176447	134.722	367.804	0.732397	0.174834	125.846	348.477	0.730089	0.174792	127.675	265.227	0.731837	0.174241	123.654	258.354	0.730649	0.175389	129.867	353.594	0.732379	0.175498	129.902	343.099	0.730107	0.174126	123.618	272.116	0.734358	0.17322	124.735	264.589	0.728128	0.176345	128.786	348.968
820	0.808752	0.13578	71.8035	113.188	0.813049	0.132958	69.9723	105.892	0.812398	0.135632	68.9205	96.6725	0.809402	0.133127	72.8553	121.132	0.807629	0.135565	71.1201	108.852	0.814172	0.133131	70.6557	110.352	0.810502	0.134535	73.1426	111.436	0.811298	0.134251	68.6331	107.695	0.809294	0.135713	74.0718	127.058	0.812507	0.133042	67.704	88.6705
821	0.798723	0.141306	65.4543	85.1605	0.795592	0.142885	63.0836	78.3046	0.791087	0.145309	67.107	90.6416	0.803228	0.138564	61.4308	71.7963	0.801591	0.13847	61.2206	81.8704	0.792724	0.145517	67.3172	81.6417	0.797127	0.1424	64.3225	82.4766	0.797188	0.141812	64.2154	81.1439	0.790862	0.143087	66.1084	87.8634	0.803454	0.140837	62.4295	75.2329
822	0.782613	0.158414	109.991	199.465	0.784481	0.158141	96.5683	158.069	0.783324	0.15516	100.246	178.868	0.783769	0.16134	106.313	181.246	0.780623	0.161043	102.951	161.187	0.786471	0.155413	103.608	197.182	0.784748	0.155947	106.322	190.46	0.782346	0.16057	100.237	169.022	0.78218	0.156913	104.907	174.799	0.784914	0.159624	101.652	185.208
823	0.797561	0.141093	122.743	186.954	0.797646	0.1384	125.008	177.578	0.79409	0.142165	120.727	159.164	0.801117	0.137208	127.024	202.819	0.796909	0.142421	121.693	175.254	0.798298	0.137029	126.058	189.116	0.79915	0.140715	126.166	199.469	0.796057	0.138766	121.585	163.371	0.794099	0.14164	127.089	170.244	0.801108	0.137751	120.661	193.61
824	0.775277	0.148233	80.605	126.614	0.77742	0.14822	84.4557	166.006	0.775475	0.152902	83.8834	161.882	0.777222	0.143401	81.1773	131.861	0.77217	0.153671	85.5459	162.398	0.780527	0.14246	79.5148	131.169	0.77845	0.149015	80.1804	148.221	0.774247	0.147412	84.8802	147.024	0.780359	0.146974	76.8849	124.43	0.772338	0.149369	88.1757	167.482
825	0.776295	0.165423	100.829	205.319	0.779771	0.161838	98.8458	194.242	0.778103	0.161343	102.631	185.84	0.777963	0.165924	97.0438	212.922	0.777613	0.1637	101.225	197.266	0.778454	0.163598	98.4498	202.411	0.774758	0.164796	104.668	220.149	0.781309	0.16243	95.007	177.131	0.776847	0.164165	97.0488	170.406	0.779219	0.163125	102.626	225.464
826	0.765676	0.159212	63.4474	84.2807	0.768249	0.163803	83.8095	143.421	0.77152	0.156034	76.6737	122.359	0.762373	0.166733	70.5132	113.353	0.749208	0.169627	84.0895	144.033	0.784804	0.150842	63.0582	82.7084	0.7726	0.160027	71.2947	107.611	0.761288	0.162815	75.9206	127.542	0.760321	0.162808	83.1895	136.038	0.773632	0.159942	63.963	95.5427
827	0.816493	0.14596	61.2698	85.3912	0.802443	0.134645	60.5968	66.7382	0.803816	0.134025	67.6667	91.6856	0.815324	0.14683	54.0968	56.8068	0.807119	0.146605	60.3333	83.1747	0.811968	0.134263	61.5484	69.5212	0.815235	0.146732	67.9524	93.1922	0.803721	0.133913	53.8065	54.1824	0.822426	0.126392	60.8571	67.3682	0.796414	0.152645	61.0161	85.1617
828	0.819206	0.118137	49.0594	54.9215	0.816713	0.125031	50.983	49.2867	0.819513	0.1239	47.0849	46.3795	0.816406	0.119316	52.9575	57.2631	0.814825	0.121768	49.6667	48.5543	0.821094	0.12143	50.3758	55.5844	0.818602	0.118848	50.1996	46.625	0.817317	0.124366	49.8429	57.2141	0.812077	0.124874	48.9915	53.5268	0.823842	0.118024	51.051	50.7953
829	0.760417	0.183077	142.702	413.482	0.76274	0.184042	143.686	573.247	0.763738	0.182596	140.763	398.639	0.759419	0.184501	145.626	583.658	0.760696	0.183712	145.608	570.651	0.76246	0.183411	140.78	417.022	0.763756	0.182292	142.51	562.979	0.7594	0.184801	143.879	427.336	0.759534	0.182608	142.355	568.461	0.763623	0.184492	144.033	420.014
830	0.771374	0.16592	76.6253	114.244	0.775925	0.162275	65.4038	85.7034	0.77365	0.162136	68.0024	94.0274	0.773649	0.166086	74.0267	107.706	0.774474	0.163252	68.9329	95.9686	0.772826	0.164986	73.0962	106.024	0.768984	0.16509	73.6526	107.097	0.778315	0.163017	68.3765	94.7429	0.772365	0.16418	71.8124	106.045	0.774934	0.164056	70.2167	95.9842
831	0.790395	0.147608	79.5744	106.936	0.785965	0.145216	81.1954	109.89	0.78768	0.145141	81.8069	112.903	0.788682	0.147714	78.9617	103.734	0.787634	0.148186	81.6981	111.675	0.788728	0.144658	79.0705	105.058	0.788353	0.145192	79.8946	103.963	0.788009	0.147666	80.8751	112.713	0.789244	0.148699	82.6032	115.509	0.787117	0.144124	78.1649	100.793
832	0.778067	0.169339	117.32	210.388	0.781536	0.165856	117.309	215.585	0.778688	0.168941	113.744	189.426	0.780914	0.166273	120.886	234.171	0.779948	0.166591	119.987	231.978	0.779654	0.168636	114.64	192.114	0.783822	0.164505	114.813	202.298	0.775779	0.170577	119.817	223.169	0.779323	0.165037	115.566	195.357	0.780279	0.170155	119.063	229.287
833	0.779136	0.165239	81.2038	130.364	0.773996	0.166582	82.6982	143.72	0.77774	0.165376	81.5438	140.993	0.775392	0.166478	82.3582	133.312	0.779502	0.166276	77.8139	130.818	0.77363	0.165534	86.0882	143.192	0.777247	0.164505	81.2449	132.566	0.775885	0.167344	82.6572	141.692	0.77463	0.164586	82.6297	137.957	0.778502	0.167245	81.2724	136.449
834	0.750271	0.173498	112.488	241.749	0.74767	0.1805	101.615	179.568	0.744844	0.174755	106.294	181.146	0.753096	0.179197	107.808	240.69	0.750757	0.178233	105.702	234.063	0.747183	0.175818	108.4	189.624	0.745378	0.178282	107.443	177.092	0.752562	0.175713	106.66	243.689	0.749162	0.179025	103.137	176.437	0.748779	0.175029	110.965	244.102
835	0.779203	0.154334	87.4125	132.692	0.779892	0.156597	88.8802	135.435	0.780304	0.153958	87.0027	136.902	0.778791	0.156964	89.29	131.172	0.782558	0.155675	91.6345	143.427	0.776538	0.155207	84.6582	123.916	0.779466	0.156638	88.5027	142.319	0.77963	0.154293	87.79	125.283	0.778004	0.156269	88.2963	139.837	0.781091	0.154652	87.9965	128.048
836	0.778232	0.158294	72.5162	102.182	0.78248	0.158963	73.3688	112.705	0.777076	0.155798	71.4025	98.4173	0.783636	0.16137	74.4825	115.989	0.78244	0.15898	72.195	100.009	0.778272	0.158277	73.69	114.635	0.776743	0.163463	74.3263	115.775	0.783969	0.153586	71.5588	98.6734	0.778308	0.158064	74.5312	107.481	0.782404	0.159193	71.3538	107.642
837	0.789312	0.143578	75.1538	119.639	0.788477	0.142046	72.8203	97.5807	0.785277	0.145029	74.0499	101.082	0.792517	0.140471	73.9258	116.733	0.788645	0.138563	75.8604	97.2868	0.789145	0.14695	72.1127	119.889	0.793058	0.134632	71.7407	99.6852	0.784725	0.15045	76.2382	117.886	0.786101	0.142736	76.9672	121.331	0.791692	0.14284	71.0043	95.3869
838	0.76002	0.155896	93.6799	150.797	0.769115	0.151962	86.8501	139.548	0.762982	0.154538	88.4543	137.675	0.766153	0.153461	92.0757	152.564	0.76697	0.154022	86.5523	134.706	0.762164	0.153958	93.9777	155.124	0.761718	0.154653	91.5645	144.775	0.767417	0.153309	88.9655	145.854	0.765966	0.156365	93.8497	147.043	0.763168	0.151604	86.6803	143.49
839	0.761989	0.16152	91.387	131.583	0.765486	0.165538	90.2541	137.534	0.765141	0.159708	88.8804	128.496	0.762333	0.167294	92.7617	140.4	0.765596	0.163779	87.8253	129.647	0.761878	0.1633	93.8171	139.299	0.762915	0.162725	88.7196	126.382	0.76456	0.164368	92.9224	142.301	0.7634	0.163553	92.4891	142.685	0.764074	0.163547	89.1516	125.955
840	0.807687	0.135501	60.8359	69.5203	0.795977	0.133253	61.7961	77.1577	0.802458	0.134953	56.0938	68.5327	0.801227	0.134064	66.5569	77.6891	0.802068	0.139409	60.2578	68.9869	0.801618	0.129409	62.3765	77.6254	0.799822	0.133647	62.6211	76.4011	0.803874	0.135343	60.0039	70.3017	0.805313	0.143014	53.5039	62.0896	0.798361	0.1253	69.1569	82.537
841	0.761852	0.165809	76.7229	95.3909	0.765402	0.15946	70.4811	92.9757	0.755266	0.167111	78.3728	99.3241	0.771988	0.157671	68.8312	88.6147	0.766408	0.164578	73.83	97.3808	0.760845	0.160702	73.3741	90.996	0.761631	0.163385	74.1914	95.9377	0.765623	0.161938	73.0126	92.513	0.758522	0.168862	76.4798	99.6587	0.768732	0.156077	70.7242	88.4023
842	0.830004	0.12763	49.3725	52.5854	0.827314	0.119242	54.0839	64.3218	0.822717	0.12618	53.2584	60.1797	0.834601	0.120497	50.198	57.3355	0.829534	0.119853	53.8188	63.6664	0.827785	0.127065	49.6376	53.3992	0.825087	0.128631	52.8792	63.7781	0.832231	0.118069	50.5772	53.323	0.828568	0.127491	53.3926	64.6693	0.82875	0.119406	50.0638	52.2108
843	0.770531	0.165749	210.032	572.094	0.775358	0.163812	193.923	539.739	0.775601	0.164136	207.076	601.485	0.770286	0.165422	196.88	506.846	0.769847	0.165261	201.983	538.048	0.776043	0.164282	201.975	573.809	0.774687	0.165262	201.927	642.852	0.771201	0.164321	202.031	453.269	0.772007	0.16457	196.224	530.552	0.773882	0.165027	207.736	580.692
844	0.799264	0.143768	112.005	674.097	0.792142	0.144602	88.4495	213.347	0.795783	0.142721	85.8766	201.202	0.795623	0.145722	114.578	677.722	0.793552	0.144946	109.726	671.504	0.797853	0.143477	90.729	221.593	0.797418	0.142637	96.7445	461.293	0.793988	0.145785	103.71	536.084	0.795577	0.144681	81.8611	123.545	0.795829	0.143777	118.594	695.891
845	0.803157	0.130908	59.0294	64.2285	0.834407	0.126883	56.8529	54.3335	0.817397	0.134022	62.7941	67.2664	0.820167	0.125591	53.0882	50.0656	0.828863	0.143249	66.0294	67.92	0.808701	0.114059	49.8529	48.2902	0.823902	0.13304	46.8824	56.6803	0.813663	0.126434	69	60.1266	0.825535	0.131837	56.8824	62.2594	0.812029	0.127531	59	56.5803

## Sheet: TRACERx421_Aci_morph_random10
Patient.ID	soli_meanQ1	soli_sdQ1	area_meanQ1	area_sdQ1	soli_meanQ2	soli_sdQ2	area_meanQ2	area_sdQ2	soli_meanQ3	soli_sdQ3	area_meanQ3	area_sdQ3	soli_meanQ4	soli_sdQ4	area_meanQ4	area_sdQ4	soli_meanQ5	soli_sdQ5	area_meanQ5	area_sdQ5	soli_meanQ6	soli_sdQ6	area_meanQ6	area_sdQ6	soli_meanQ7	soli_sdQ7	area_meanQ7	area_sdQ7	soli_meanQ8	soli_sdQ8	area_meanQ8	area_sdQ8	soli_meanQ9	soli_sdQ9	area_meanQ9	area_sdQ9	soli_meanQ10	soli_sdQ10	area_meanQ10	area_sdQ10
CRUK0034	0.816435	0.13948	107.45	192.495	0.810608	0.144638	122.332	368.375	0.814168	0.141577	118.076	372.436	0.812877	0.142642	111.7	184.636	0.816216	0.140668	117.447	348.525	0.810827	0.143491	112.33	226.592	0.813094	0.140241	122.133	378.644	0.813951	0.143958	107.642	171.29	0.809115	0.143947	110.826	181.943	0.817931	0.140112	118.954	373.806
CRUK0159	0.810856	0.136759	82.9432	118.113	0.811224	0.138771	84.6304	122.492	0.812217	0.136852	86.1626	125.905	0.809862	0.138669	81.4098	114.422	0.808498	0.13935	81.9789	114.716	0.813582	0.136121	85.595	125.659	0.809531	0.136999	82.7508	112.783	0.812549	0.138517	84.8228	127.415	0.813046	0.13678	83.1293	117.796	0.809032	0.138721	84.4442	122.799
CRUK0045	0.8143	0.146498	84.3363	142.582	0.8085	0.147587	100.489	259.246	0.812125	0.147666	92.8308	239.864	0.810677	0.146472	91.9882	173.511	0.810049	0.146727	88.323	176.646	0.812754	0.147404	96.4993	237.536	0.810203	0.145864	91.3297	222.569	0.8126	0.148261	93.4904	195.213	0.812897	0.143862	88.5372	168.085	0.809904	0.150201	96.285	243.681
CRUK0005	0.817705	0.133851	87.6437	141.586	0.81671	0.135808	87.8453	170.097	0.816531	0.136242	91.0876	158.668	0.817884	0.133407	84.4014	154.214	0.81646	0.135847	88.3834	147.797	0.817955	0.133808	87.1056	164.728	0.815357	0.137094	88.4098	157.073	0.819058	0.132509	87.0792	155.907	0.814431	0.135987	88.4334	143.977	0.819984	0.133613	87.0555	168.076
CRUK0028	0.810201	0.144873	93.4745	296.143	0.803647	0.160775	121.93	500.946	0.805522	0.150572	80.874	133.949	0.808325	0.155507	134.531	565.392	0.802541	0.156908	121.89	527.169	0.811307	0.148996	93.5147	246.461	0.808533	0.151647	103.558	357.588	0.805315	0.154455	111.847	459.511	0.808201	0.15259	100.054	456.057	0.805646	0.15353	115.351	361.868
CRUK0015	0.790517	0.158835	162.457	453.953	0.792553	0.165017	180.666	616.923	0.789695	0.16531	172.386	520.627	0.793374	0.158515	170.738	561.944	0.790946	0.161488	160.25	518.534	0.792123	0.162426	182.874	563.649	0.789763	0.165718	172.958	566.406	0.793306	0.15809	170.166	515.766	0.79309	0.160215	159.529	450.752	0.789979	0.163668	183.594	619.166
CRUK0117	0.811522	0.147122	62.2	77.4324	0.816184	0.144345	62.6947	114.869	0.814585	0.146537	57.0105	74.9017	0.813121	0.144973	67.8842	116.279	0.798923	0.152771	74.9789	123.072	0.828782	0.136755	49.9158	61.0468	0.807229	0.141885	59.4105	74.3823	0.820477	0.149236	65.4842	116.788	0.809245	0.156891	71.7158	120.492	0.818461	0.133542	53.1789	67.0738
CRUK0024	0.794413	0.15352	157.338	438.742	0.7865	0.160391	177.259	363.462	0.791273	0.157405	163.826	440.783	0.78964	0.156676	170.77	361.226	0.790729	0.156705	176.854	470.989	0.790184	0.15738	157.742	320.6	0.79246	0.155058	168.559	355.591	0.788453	0.158978	166.038	445.365	0.791773	0.157132	169.951	461.393	0.78914	0.156943	164.645	334.515
CRUK0051	0.816673	0.139706	88.6262	172.123	0.804692	0.145242	92.6603	166.188	0.816878	0.137961	85.1502	124.879	0.804486	0.146889	96.1474	204.065	0.80005	0.14927	100.173	176.727	0.821368	0.134783	81.0769	160.724	0.807798	0.143645	91.8147	167.716	0.813595	0.141531	89.4615	170.664	0.813916	0.136155	90.2204	131.268	0.807458	0.148759	91.0609	200.153
CRUK0004	0.811405	0.144304	145.495	318.301	0.811203	0.143228	134.374	271.96	0.811099	0.145172	142.066	317.117	0.811508	0.142348	137.803	273.435	0.812716	0.143101	137.902	254.303	0.809891	0.144417	141.968	332.668	0.811115	0.143977	138.921	304.255	0.811492	0.143557	140.948	287.694	0.810292	0.14404	141.26	312.551	0.812316	0.143486	138.609	278.654
CRUK0057	0.815676	0.130749	74.1342	115.606	0.815076	0.132796	72.3736	108.951	0.814041	0.133479	72.8479	111.221	0.81671	0.130039	73.66	113.429	0.815379	0.132172	75.1909	114.291	0.815373	0.131381	71.3169	110.302	0.813664	0.130688	73.2177	116.946	0.817088	0.132835	73.2901	107.519	0.817961	0.13166	69.9963	109.654	0.81279	0.131843	76.5116	114.854
CRUK0003	0.80895	0.156852	194.74	340.806	0.810456	0.158824	193.508	323.051	0.811627	0.156663	177.66	278.385	0.807777	0.158991	210.599	377.485	0.809921	0.156778	199.488	347.411	0.809484	0.1589	188.758	315.843	0.813043	0.157556	200.973	358.426	0.806361	0.158058	187.271	303.217	0.813813	0.156663	192.467	345.254	0.80559	0.158908	195.783	318.282
CRUK0026	0.790723	0.170849	288.014	584.153	0.79424	0.174606	327.345	1032.54	0.796666	0.171233	291.521	645.826	0.788297	0.174146	323.838	995.253	0.793295	0.17354	295.072	684.27	0.791668	0.171946	320.287	969.329	0.795278	0.172878	298.106	768.284	0.789685	0.17257	317.253	904.267	0.791793	0.171759	300.536	679.257	0.79317	0.173726	314.823	972.959
CRUK0039	0.803731	0.149638	86.9945	152.615	0.801172	0.148202	90.194	176.205	0.800948	0.146406	83.4046	138.943	0.803955	0.151391	93.7839	187.045	0.801339	0.149302	81.9846	142.045	0.803565	0.148542	95.204	184.609	0.80268	0.150943	96.8247	187.827	0.802223	0.146882	80.3638	137.586	0.799272	0.148695	86.6406	142.04	0.805632	0.14909	90.548	184.829
CRUK0016	0.809105	0.145349	146.185	279.96	0.80554	0.145978	160.175	415.604	0.80611	0.147101	150.844	292.625	0.808535	0.144225	155.516	406.893	0.809298	0.146012	160.03	417.697	0.805347	0.14531	146.33	276.836	0.808041	0.143872	143.725	274.33	0.806604	0.147452	162.635	419.245	0.805319	0.144178	148.592	278.009	0.809326	0.147129	157.768	416.978
CRUK0018	0.772673	0.166272	108.115	221.944	0.7559	0.176062	89.6728	126.499	0.783249	0.162511	91.4908	201.024	0.745275	0.17792	106.373	157.959	0.763889	0.174191	105.083	199.399	0.764724	0.168614	92.7189	160.123	0.762906	0.169903	109.537	210.307	0.765712	0.172943	88.2442	144.909	0.77076	0.156899	84.2936	136.691	0.757822	0.184658	113.604	215.539
CRUK0053	0.810381	0.143475	88.352	130.773	0.799282	0.153279	90.0935	148.46	0.802097	0.150031	91.6396	151.532	0.807566	0.147027	86.8059	127.16	0.803297	0.15126	91.0477	144.548	0.806367	0.145798	87.3978	135.065	0.807421	0.14724	90.3559	145.168	0.802243	0.149827	88.0896	134.414	0.805172	0.147157	89.8678	141.127	0.804492	0.149953	88.5777	138.657
CRUK0017	0.837742	0.117592	93.9856	156.854	0.83446	0.135888	97.0725	126.49	0.838222	0.124131	104.442	166.983	0.833977	0.129898	86.5652	112.016	0.829864	0.126773	103.841	173.91	0.842376	0.127035	87.1691	100.974	0.837102	0.119822	90.601	157.043	0.835103	0.133928	100.473	126.079	0.826944	0.136634	100.26	120.942	0.84531	0.115916	90.7681	161.195
CRUK0021	0.823414	0.139003	73.4741	115.381	0.832625	0.136522	73.1249	95.168	0.826364	0.139444	76.1471	104.714	0.829671	0.136207	70.4488	106.73	0.82731	0.136215	71.7482	106.814	0.828724	0.139456	74.8528	104.68	0.827897	0.142006	76.9012	121.01	0.828136	0.133551	69.6938	87.7433	0.832189	0.134083	72.8329	102.687	0.823839	0.14139	73.7668	108.757
CRUK0060	0.803259	0.152926	121.644	185.795	0.818728	0.141215	98.9651	117.789	0.802611	0.15077	132.437	197.12	0.819384	0.143467	88.0465	93.5187	0.814967	0.14107	104.759	125.35	0.806884	0.153482	116.047	181.933	0.794524	0.162645	106.287	154.254	0.827565	0.128081	114.5	157.966	0.824895	0.143221	97.2299	176.119	0.79684	0.150236	123.663	131.619
CRUK0032	0.787104	0.153136	147.835	548.627	0.789824	0.151755	137.834	300.907	0.789217	0.15226	137.478	287.088	0.787711	0.152642	148.191	555.977	0.788569	0.15378	141.505	315.69	0.78836	0.151114	144.163	540.299	0.787805	0.152428	146.75	539.204	0.789124	0.152475	138.919	317.515	0.786484	0.151489	142.368	289.294	0.790444	0.153385	143.301	554.884
CRUK0055	0.822709	0.148559	160.915	488.451	0.835025	0.143206	147.868	336.297	0.828981	0.14594	155.543	355.389	0.828753	0.146134	153.24	474.828	0.829325	0.148078	158.863	464.18	0.828409	0.143966	149.92	369.137	0.831564	0.146078	156.336	488.469	0.826171	0.145946	152.447	336.386	0.828646	0.145586	141.648	288.882	0.829088	0.146486	167.136	517.675
CRUK0020	0.814119	0.130516	90.0996	146.469	0.806801	0.130842	97.0815	157.582	0.808553	0.132045	93.4411	141.533	0.812378	0.129371	93.7332	162.114	0.810532	0.128532	97.4858	166.218	0.810395	0.132896	89.6802	136.522	0.809696	0.128501	95.5772	147.648	0.811233	0.132922	91.5927	156.528	0.813212	0.127801	90.5244	160.524	0.80771	0.133544	96.6558	143.227
CRUK0027	0.83613	0.130089	58.6833	92.5158	0.817434	0.139757	74.9732	148.019	0.828032	0.132102	73.14	149.155	0.825559	0.138474	60.4682	90.7103	0.826524	0.133371	66.7067	126.21	0.827072	0.137258	66.9231	121.03	0.828049	0.139695	71.81	151.675	0.825542	0.130783	61.8027	86.5912	0.820449	0.137817	71.3733	140.977	0.833168	0.132473	62.2408	103.188
CRUK0124	0.785715	0.16642	107.721	194.742	0.793041	0.162513	105.145	208.022	0.787101	0.165345	103.993	203.746	0.791655	0.163657	108.873	199.19	0.796709	0.163772	101.054	202.992	0.782047	0.164936	111.812	199.843	0.787878	0.164341	110.72	208.803	0.790878	0.164683	102.146	193.819	0.781248	0.16776	103.636	186.197	0.797508	0.160801	109.23	215.676
CRUK0008	0.775826	0.182872	154.526	707.479	0.768646	0.18256	205.767	1730.1	0.775602	0.180569	177.278	920.888	0.768871	0.184847	183.015	1626.98	0.771623	0.181561	173.981	799.439	0.77285	0.183932	186.312	1689.95	0.775782	0.180509	155.301	745.877	0.76869	0.184899	204.992	1713.92	0.7678	0.184183	166.212	733.058	0.776673	0.1812	194.081	1719.69
CRUK0199	0.801185	0.160338	144.349	307.859	0.80327	0.157107	127.593	217.605	0.799019	0.159488	138.755	270.86	0.805438	0.157911	133.191	262.491	0.802601	0.158776	138.301	273.762	0.801854	0.158692	133.645	259.47	0.803159	0.158325	139.789	295.884	0.801296	0.159137	132.156	233.874	0.805213	0.157025	126.277	210.173	0.79924	0.160371	145.676	312.952
CRUK0182	0.811338	0.153976	153.931	444.974	0.804383	0.164189	131.049	356.492	0.810244	0.162041	143.229	423.792	0.805478	0.156276	141.751	381.772	0.807271	0.159324	137.951	386.027	0.80845	0.15908	147.029	419.872	0.801123	0.166744	154.043	453.917	0.814599	0.150985	130.937	345.025	0.801205	0.165524	158.069	455.251	0.814516	0.152328	126.911	342.943
CRUK0029	0.827381	0.136635	77.6519	120.751	0.818809	0.134119	77.4826	135.646	0.821148	0.132011	76.2126	122.235	0.825042	0.138777	78.9219	134.296	0.821599	0.13506	75.4092	118.446	0.82459	0.135824	79.7253	137.629	0.824091	0.134575	75.7056	124.169	0.822099	0.136313	79.429	132.497	0.825375	0.130834	73.7103	114.48	0.820815	0.139877	81.4243	140.872
CRUK0061	0.786037	0.172002	125.482	388.511	0.781662	0.173136	137.17	478.835	0.785608	0.172033	127.649	486.053	0.782091	0.173115	135.003	379.477	0.785134	0.171767	132.92	428.506	0.782566	0.173388	129.731	443.468	0.785092	0.172516	137.745	510.41	0.782607	0.172643	124.905	345.938	0.784421	0.17178	130.416	426.674	0.783278	0.173382	132.236	445.235
CRUK0035	0.835927	0.138376	83.2708	170.249	0.843966	0.126414	80.5601	159.128	0.839268	0.135951	83.1884	159.279	0.840623	0.129143	80.6426	170.117	0.842934	0.131183	84.5628	177.693	0.836954	0.133923	79.2671	150.729	0.838148	0.134732	82.2433	162.787	0.841744	0.130393	81.5884	166.77	0.836073	0.133174	83.4262	163.461	0.84382	0.131896	80.4046	166.096
CRUK0044	0.80095	0.144316	76.7	119.218	0.794877	0.148483	70.8067	84.7443	0.79282	0.149286	78.1303	120.053	0.803007	0.143369	69.3764	83.431	0.797987	0.145694	74.4663	94.878	0.79784	0.147194	73.0404	111.396	0.800209	0.14904	77.0764	116.642	0.795618	0.143768	70.4303	88.2298	0.794349	0.150016	72.618	92.4663	0.801478	0.142697	74.8888	113.399
CRUK0030	0.785946	0.145484	79.4254	127.026	0.802206	0.146774	78.3657	118.71	0.789601	0.147385	78.8246	100.339	0.798551	0.145184	78.9664	141.987	0.782947	0.147541	85.6269	141.358	0.805205	0.144304	72.1642	100.773	0.79075	0.154717	83.6828	134.042	0.797402	0.137409	74.1082	110.521	0.787026	0.154475	80.0485	133.798	0.801126	0.137399	77.7425	111.012
CRUK0043	0.816581	0.155039	119.495	218.697	0.82303	0.155724	125.7	244.638	0.81672	0.154954	130.376	264.265	0.82289	0.155815	114.819	194.262	0.817261	0.157927	118.389	203.703	0.82235	0.15282	126.806	257.225	0.821064	0.152859	123.261	237.336	0.818547	0.157921	121.934	226.64	0.818656	0.155377	123.244	223.476	0.820955	0.155445	121.951	240.318
CRUK0038	0.791735	0.170032	84.7326	156.216	0.789769	0.17016	79.1545	121.414	0.792458	0.169356	80.8125	140.001	0.789047	0.170822	83.0746	139.849	0.792019	0.169123	79.1725	120.163	0.789486	0.17106	84.7146	157.182	0.789558	0.169464	81.647	142.354	0.791946	0.170723	82.2401	137.461	0.793654	0.16613	82.2888	141.007	0.787851	0.173929	81.5983	138.843
CRUK0157	0.850971	0.125997	63.7675	100.56	0.851119	0.133724	60.9328	101.655	0.841243	0.136599	64.6275	105.212	0.860848	0.122088	60.0728	96.7996	0.853419	0.127908	61.2941	108.839	0.848672	0.131854	63.4062	92.7468	0.8526	0.121255	61.986	102.831	0.849491	0.138021	62.7143	99.3762	0.849523	0.12731	63.437	102.558	0.852567	0.132457	61.2633	99.6479
CRUK0052	0.848877	0.11236	50.8612	71.4148	0.845162	0.122531	49.4796	86.3175	0.844967	0.117091	50.0322	74.6133	0.849072	0.118011	50.3086	83.5737	0.848984	0.118495	50.1908	84.5955	0.845055	0.116604	50.1499	73.453	0.850647	0.115017	49.513	88.4822	0.843393	0.119958	50.8278	68.7152	0.844773	0.116082	54.3234	95.2317	0.849266	0.118997	46.0173	58.7208
CRUK0058	0.816131	0.150236	131.302	252.781	0.813813	0.151036	140.553	367.556	0.815653	0.149534	135.176	343.853	0.814291	0.151736	136.678	284.258	0.816263	0.148705	135.705	253.201	0.813681	0.152541	136.149	367.324	0.811513	0.150488	134.139	225.726	0.818431	0.150714	137.715	384.811	0.816903	0.150587	142.133	395.61	0.813041	0.15067	129.722	206.044
CRUK0010	0.785571	0.168074	220.254	724.617	0.786479	0.169467	225.561	755.296	0.783895	0.170241	221.057	751.461	0.788155	0.167264	224.758	728.596	0.786458	0.168716	214.855	678.894	0.785592	0.168828	230.96	796.578	0.786187	0.169183	224.66	744.856	0.785863	0.168361	221.155	735.348	0.785941	0.169639	224.53	767.001	0.786108	0.167902	221.285	712.217
CRUK0002	0.826068	0.134953	99.2885	226.635	0.82469	0.134039	96.8987	224.522	0.825029	0.134087	95.9263	192.867	0.825729	0.134907	100.261	254.105	0.825549	0.13489	96.0118	181.731	0.825209	0.134106	100.175	262.186	0.828444	0.131697	94.0284	222.714	0.822315	0.137174	102.159	228.345	0.824797	0.134611	97.6666	211.063	0.825961	0.134383	98.5206	239.225
CRUK0046	0.802532	0.161676	421.465	7674.6	0.80438	0.156199	270.332	2949.38	0.798708	0.161201	462.124	7936.62	0.808205	0.156551	229.662	2142.83	0.804095	0.158051	301.036	3521.93	0.802816	0.15987	390.793	7430.62	0.806809	0.158394	417.652	7911.43	0.800101	0.159461	274.145	2237.8	0.802358	0.158788	292.515	3147.16	0.804553	0.159132	399.316	7596.87
CRUK0142	0.803203	0.149778	142.749	261.131	0.804229	0.14994	140.011	241.583	0.807121	0.14908	138.114	251.08	0.800311	0.15056	144.646	251.979	0.806517	0.148284	140.826	257.297	0.800914	0.151368	141.935	245.67	0.806116	0.149925	143.842	265.984	0.801315	0.149757	138.918	236.212	0.801939	0.151633	144.225	256.519	0.805492	0.148044	138.536	246.451
CRUK0115	0.82957	0.135919	82.3477	160.402	0.823623	0.142821	82.5617	188.089	0.823708	0.138264	73.393	121.598	0.829485	0.140555	91.5165	214.839	0.821337	0.140102	91.214	208.054	0.831856	0.138583	73.6955	132.914	0.82108	0.14025	84.2181	181.989	0.832113	0.138414	80.6914	167.273	0.822507	0.148428	83.3745	178.511	0.830685	0.129711	81.535	170.993
CRUK0041	0.850378	0.118969	51.5711	81.76	0.850568	0.118712	54.5023	95.6227	0.850782	0.121286	50.1727	58.4978	0.850163	0.116343	55.9007	111.33	0.848282	0.118998	54.5564	90.728	0.852663	0.118642	51.5169	87.158	0.851201	0.11903	50.9503	60.9775	0.849744	0.118646	55.123	110.026	0.84903	0.117756	53.9718	94.2776	0.851915	0.119898	52.1016	83.3228
CRUK0036	0.834099	0.12589	66.983	125.741	0.835108	0.12764	72.6288	244.185	0.837451	0.123298	61.7111	105.853	0.831756	0.130086	77.9007	253.213	0.832764	0.125567	77.4065	251.196	0.836443	0.127934	62.2052	110.624	0.83154	0.126402	69.3438	134.793	0.837668	0.127061	70.268	239.339	0.839024	0.122751	66.0614	124.84	0.830184	0.130515	73.5503	244.622
CRUK0012	0.801317	0.177557	105.48	167.747	0.803532	0.18023	105.763	170.743	0.80166	0.177564	105.903	178.841	0.803189	0.180227	105.34	159.081	0.800436	0.178631	103.529	150.719	0.804413	0.179151	107.714	185.928	0.803927	0.176889	104.398	179.26	0.80092	0.180881	106.845	158.6	0.80445	0.179087	103.657	154.053	0.800397	0.178693	107.586	183.177
CRUK0001	0.8344	0.137008	119.815	227.193	0.833012	0.13587	112.922	183.691	0.83319	0.137051	118.907	221.912	0.834222	0.135828	113.83	190.066	0.837438	0.134238	113.691	189.543	0.829974	0.13851	119.046	222.355	0.833855	0.137383	118.669	226.97	0.833557	0.135494	114.068	184.002	0.833044	0.137678	115.932	183.438	0.834368	0.135191	116.804	227.448
CRUK0040	0.808761	0.167073	127.55	286.787	0.799985	0.165191	124.584	265.815	0.797932	0.170248	129.345	282.482	0.81083	0.161774	122.786	270.361	0.804737	0.165468	126.29	268.668	0.804015	0.166917	125.846	284.151	0.796875	0.170685	125.669	252.995	0.811889	0.16122	126.468	298.212	0.80507	0.163165	116.963	254.505	0.803681	0.169171	135.187	296.642
CRUK0033	0.832229	0.150976	58.4585	138.745	0.816274	0.154326	61.2806	96.8705	0.831922	0.147316	48.6759	68.3509	0.816582	0.157854	71.0632	153.996	0.830147	0.153178	56.4427	93.4295	0.818357	0.15233	63.2964	141.016	0.813938	0.156778	64.6324	135.049	0.834565	0.148138	55.1067	101.756	0.840809	0.157325	54.253	126.709	0.807694	0.146411	65.4862	111.891
CRUK0009	0.797523	0.153323	102.676	214.762	0.797156	0.157386	110.721	229.93	0.797762	0.154956	107.564	231.43	0.796916	0.155777	105.833	213.213	0.796367	0.155897	103.022	201.764	0.798312	0.154831	110.376	241.431	0.798475	0.154559	103.717	218.089	0.796203	0.156164	109.681	226.808	0.798546	0.154091	104.407	199.877	0.796132	0.156625	108.991	243.029
CRUK0178	0.824357	0.129521	53.2951	61.4154	0.830244	0.123549	47.7166	56.5105	0.83159	0.125751	50.1311	56.6085	0.822996	0.127315	50.8871	61.4594	0.828157	0.117246	47.1803	51.4951	0.826436	0.135335	53.8439	65.6444	0.832376	0.121886	48.7561	57.2197	0.822208	0.130971	52.2649	60.8412	0.827306	0.127747	50.4508	59.9345	0.827288	0.125456	50.5667	58.2161
CRUK0049	0.80022	0.16426	92.0064	131.817	0.80095	0.166103	92.7474	151.399	0.798724	0.166789	94.149	142.373	0.802445	0.163542	90.6049	141.496	0.799828	0.165858	92.8639	132.806	0.801342	0.164504	91.89	150.531	0.797975	0.164928	90.8716	147.142	0.803194	0.165398	93.8823	136.537	0.800256	0.16271	92.899	131.638	0.800914	0.167621	91.8549	151.553
CRUK0054	0.797757	0.172758	97.5637	136.32	0.812765	0.167363	93.8967	153.721	0.80947	0.17191	101.408	167.866	0.801041	0.168464	90.0486	118.186	0.804219	0.169885	96.8482	152.489	0.806297	0.170605	94.6128	137.697	0.801631	0.175473	102.123	167.015	0.808888	0.164774	89.3333	119.315	0.802504	0.169619	93.5594	140.456	0.808014	0.170832	97.9045	149.938
CRUK0025	0.805123	0.160152	106.889	241.195	0.821836	0.118522	41.25	30.7342	0.788502	0.160524	97.75	240.217	0.838458	0.113085	50.3889	49.7716	0.802248	0.121009	59.0556	82.7533	0.824711	0.157915	89.0833	232.429	0.824174	0.121459	51.3611	53.2815	0.802786	0.157646	96.7778	239.657	0.836717	0.116516	44.4722	60.8443	0.790243	0.158597	103.667	236.286
CRUK0006	0.820037	0.142117	116.331	193.197	0.831315	0.134317	107.481	175.681	0.823439	0.140097	114.629	193.548	0.827913	0.136619	109.184	175.363	0.823267	0.141495	115.856	199.103	0.828086	0.135165	107.956	168.983	0.82569	0.137301	115.168	199.019	0.825662	0.139464	108.644	169.111	0.826003	0.137434	105.73	161.36	0.82535	0.139332	118.082	205.219
CRUK0202	0.826119	0.13399	73.8547	110.742	0.838054	0.126658	66.3442	82.0574	0.828559	0.134871	72.7932	102.375	0.835614	0.125904	67.4058	92.3596	0.831373	0.128242	70.3364	93.0184	0.8328	0.13274	69.8626	101.848	0.83473	0.124186	68.4149	87.7265	0.829443	0.136495	71.784	106.414	0.828995	0.132685	72.1479	93.8127	0.835178	0.128228	68.051	101.076
CRUK0007	0.804025	0.166001	128.041	354.003	0.801734	0.16827	201.689	1363.26	0.805666	0.165501	174.132	1025.02	0.800093	0.168724	155.598	967.302	0.806794	0.165347	141.648	940.257	0.798965	0.16883	188.082	1049.45	0.800747	0.16686	167.106	991.936	0.805012	0.1674	162.624	1001.28	0.806143	0.168073	155.094	971.571	0.799616	0.166145	174.637	1020.97
CRUK0259	0.806756	0.145799	98.575	171.164	0.818471	0.13304	87.7335	126.534	0.813096	0.13819	93.7702	162.234	0.81213	0.141169	92.5383	138.007	0.814144	0.138506	94.0917	159.778	0.811083	0.140845	92.2168	140.84	0.813997	0.137993	92.7379	136.488	0.811229	0.14135	93.5707	163.515	0.815069	0.136313	93.0588	135.009	0.810158	0.142942	93.2497	164.74
CRUK0270	0.823447	0.125239	52.9726	90.8507	0.817899	0.131534	60.4256	103.571	0.825892	0.12355	53.5783	81.9361	0.815454	0.132975	59.82	110.795	0.819303	0.12795	55.999	100.843	0.822043	0.128943	57.3992	94.0124	0.82311	0.127162	53.544	80.5295	0.818237	0.129689	59.8542	111.82	0.824098	0.123561	55.3542	101.679	0.817248	0.133081	58.044	93.093
CRUK0048	0.796116	0.180364	158.188	686.871	0.80382	0.178047	159.244	772.563	0.8026	0.177295	154.732	723.219	0.797336	0.181147	162.701	738.627	0.79654	0.182957	164.466	756.767	0.803396	0.175399	152.966	704.19	0.796393	0.178963	144.866	589.764	0.803543	0.179467	172.566	848.788	0.802958	0.175789	158.147	643.717	0.796978	0.182598	159.286	808.872
CRUK0296	0.805958	0.16702	97.5491	268.078	0.798162	0.165853	78.4755	184.039	0.815861	0.157889	83.0547	255.881	0.788259	0.173558	92.9698	200.983	0.796444	0.169814	95.5094	262.008	0.807676	0.16289	80.5151	192.763	0.800762	0.164483	84.8849	207.798	0.803358	0.168449	91.1396	250.437	0.814612	0.163244	72.5321	172.945	0.789509	0.168727	103.492	274.824
CRUK0253	0.79638	0.157692	148.725	537.464	0.796929	0.155365	137.309	587.417	0.795867	0.155381	144.718	561.775	0.797442	0.157673	141.315	564.265	0.797179	0.156065	137.435	476.851	0.79613	0.156999	148.599	637.607	0.795135	0.15825	150.349	615.755	0.798174	0.154783	135.685	504.708	0.795751	0.157337	149.893	596.94	0.797558	0.15572	136.14	526.839
CRUK0019	0.822084	0.157411	181.571	414.58	0.8227	0.158872	184.698	532.294	0.822384	0.15698	175.942	465.239	0.8224	0.159299	190.327	488.526	0.82038	0.158984	181.161	408.273	0.824404	0.157273	185.107	537.145	0.825487	0.153977	175.266	413.032	0.819296	0.162145	191.004	533.385	0.824525	0.158131	174.939	414.61	0.820258	0.158127	191.33	532.149
CRUK0285	0.826837	0.125836	79.8535	184.401	0.810474	0.129949	59.7564	85.8808	0.829802	0.117544	63.4904	90.2646	0.807489	0.137119	76.2244	183.086	0.80755	0.141344	73.9427	177.187	0.829885	0.112249	65.7051	100.849	0.825232	0.13174	62.1656	93.4492	0.812088	0.124113	77.5577	181.366	0.812495	0.136186	68.6115	144.063	0.824907	0.119225	71.0705	144.608
CRUK0272	0.837036	0.1315	74.5709	183.594	0.830659	0.1368	71.3249	142.894	0.836842	0.132089	65.355	154.814	0.830854	0.13624	80.5531	173.38	0.833984	0.131996	75.8344	190.262	0.833716	0.136397	70.0597	133.831	0.834867	0.136103	79.5775	207.617	0.832832	0.132285	66.3117	104.524	0.831066	0.13307	75.1457	162.673	0.836638	0.13529	70.7493	166.338
CRUK0011	0.803335	0.176315	145.062	269.527	0.799484	0.178585	145.729	248.6	0.800546	0.177527	145.856	259.786	0.802273	0.177398	144.935	258.762	0.801588	0.177692	146.415	267.449	0.801231	0.177237	144.377	250.831	0.801937	0.178087	147.273	269.355	0.800883	0.176838	143.518	248.773	0.80103	0.17934	146.947	266.658	0.80179	0.175568	143.844	251.666
CRUK0037	0.785089	0.162688	242.416	971.914	0.785836	0.162933	233.714	841.172	0.785285	0.162707	241.167	871.423	0.78564	0.162915	234.963	944.9	0.785484	0.162245	232.468	757.169	0.785441	0.163375	243.662	1038.69	0.78517	0.162613	241.279	1023.92	0.785756	0.163008	234.85	777.04	0.786753	0.161122	235.839	956.75	0.784173	0.164473	240.291	858.396
CRUK0279	0.772349	0.175303	112.665	191.079	0.773409	0.177572	112.221	183.407	0.772182	0.178839	115.247	194.648	0.773576	0.174008	109.639	179.57	0.773962	0.17416	111.281	188.02	0.771796	0.178688	113.606	186.536	0.770052	0.178225	113.078	192.516	0.775706	0.174594	111.808	181.896	0.771114	0.177277	115.555	197.06	0.774644	0.175585	109.331	176.909
CRUK0287	0.84238	0.140683	53.4667	43.7687	0.744332	0.211744	93	103.757	0.770573	0.241098	92.2	105.578	0.821268	0.0864483	51.5	27.7897	0.782185	0.17016	68.8667	80.3829	0.808826	0.199819	76.5	81.904	0.806432	0.183039	68.2	79.4681	0.782848	0.187389	77.2143	82.7825	0.764946	0.215137	84.6	102.985	0.827297	0.139625	59.6429	43.9381
CRUK0276	0.833663	0.128432	73.0569	107.319	0.838527	0.127198	69.4236	100.611	0.837989	0.127582	68.7435	98.7452	0.834197	0.128069	73.7413	109.019	0.83515	0.12868	70.495	103.812	0.837039	0.126986	71.988	104.255	0.839466	0.128559	69.1407	106.28	0.832718	0.127026	73.3437	101.698	0.829209	0.134143	76.004	115.351	0.842986	0.120811	66.4735	91.0686
CRUK0242	0.790943	0.158553	158.797	373.514	0.786717	0.158848	163.361	342.984	0.787878	0.158933	166.913	388.183	0.789783	0.158491	155.242	326.195	0.788724	0.160562	160.344	379.957	0.788937	0.156845	161.813	335.845	0.788534	0.160349	160.364	335.103	0.789127	0.157063	161.793	380.626	0.786759	0.160102	170.306	359.716	0.790903	0.157288	151.848	357.211
CRUK0056	0.804959	0.141299	128.854	213.477	0.815715	0.136509	124.716	219.25	0.806552	0.139711	130.194	231.057	0.814121	0.138241	123.375	200.588	0.812534	0.138249	120.702	188.407	0.808135	0.139772	132.873	241.013	0.80659	0.141701	134.483	231.61	0.814082	0.136201	119.083	199.711	0.810941	0.136354	127.576	218.002	0.809729	0.141654	125.995	214.765
CRUK0022	0.820041	0.14784	150.569	338.394	0.818248	0.147739	151.152	345.12	0.819819	0.147514	148.861	342.136	0.818471	0.148067	152.859	341.399	0.819124	0.148574	155.678	379.301	0.819165	0.147006	146.042	299.504	0.81844	0.14868	150.869	341.781	0.819849	0.146896	150.851	341.766	0.818903	0.147633	147.268	347.922	0.819386	0.147951	154.453	335.474
CRUK0267	0.819225	0.159545	191.54	462.736	0.819589	0.159101	195.664	465.876	0.820592	0.157263	189.432	483.206	0.818222	0.161349	197.773	444.58	0.82154	0.158048	189.279	398.096	0.817274	0.16056	197.926	522.164	0.820508	0.159054	189.622	418.446	0.818306	0.159585	197.583	506.009	0.819148	0.16001	192.102	478.515	0.819666	0.158633	195.102	449.659
CRUK0206	0.809947	0.133944	69.1214	91.0182	0.811947	0.134378	72.8398	130.587	0.811413	0.133507	74.4476	126.199	0.810482	0.134818	67.5136	96.9222	0.814663	0.129985	72.6178	120.12	0.807232	0.138118	69.3434	104.452	0.809219	0.135677	70.449	105.307	0.812676	0.132613	71.5122	119.391	0.80821	0.132607	71.7478	106.317	0.813685	0.13565	70.2134	118.489
CRUK0278	0.816563	0.139981	77.0923	95.3391	0.812988	0.138456	78.9661	114.332	0.810403	0.139675	79.2448	97.184	0.819149	0.138651	76.8136	112.763	0.809344	0.143867	82.1431	116.374	0.820207	0.134218	73.9153	92.6625	0.81809	0.137488	77.9171	114.072	0.811461	0.140877	78.1412	95.6596	0.810552	0.146231	81.113	111.823	0.818999	0.131727	74.9454	98.1822
CRUK0269	0.836818	0.125623	103.003	127.721	0.82548	0.132965	108.637	153.852	0.83316	0.124351	105.319	135.164	0.829138	0.134365	106.321	147.408	0.830121	0.136086	111.358	164.034	0.832177	0.122489	100.282	114.152	0.834806	0.12876	109.037	141.752	0.827492	0.130075	102.603	141.013	0.830556	0.129333	103.153	138.042	0.831742	0.129606	108.487	144.669
CRUK0249	0.822798	0.140918	101.519	190.828	0.821004	0.138507	96.4864	167.885	0.823441	0.139962	97.7578	166.172	0.820361	0.139461	100.248	192.352	0.824974	0.138788	100.704	173.941	0.818827	0.140581	97.3018	185.347	0.818774	0.140331	101.482	193.646	0.825029	0.139037	96.5238	164.627	0.82107	0.14031	99.9481	180.604	0.822732	0.139124	98.0576	178.871
CRUK0297	0.811403	0.152513	157.549	472.453	0.811956	0.154926	153.816	406.203	0.812371	0.153097	156.231	474.747	0.810988	0.154347	155.133	403.528	0.81056	0.155188	161.834	451.402	0.8128	0.152239	149.53	429.396	0.812222	0.154217	159.963	480.019	0.811137	0.153229	151.402	397.196	0.811214	0.154114	160.054	468.101	0.812146	0.153332	151.311	411.173
CRUK0284	0.810797	0.140798	90.9845	141.22	0.807645	0.141841	95.9404	182.133	0.809606	0.140238	92.1603	157.05	0.808836	0.142411	94.7647	168.7	0.804988	0.142795	95.7913	166.135	0.813453	0.13972	91.1337	159.737	0.809044	0.14072	94.1993	159.89	0.809398	0.141936	92.7257	166.018	0.809548	0.141088	92.6153	147.403	0.808894	0.141569	94.3097	177.196
CRUK0233	0.82645	0.135573	83.9021	153.558	0.820538	0.141091	98.5297	178.019	0.81882	0.139474	97.1985	196.927	0.828188	0.137129	85.199	128.4	0.817442	0.140923	105.08	195.974	0.82957	0.135526	77.2972	128.633	0.824872	0.143147	88.5593	139.973	0.82212	0.13343	93.8605	189.161	0.827506	0.132822	83.2706	156.05	0.81948	0.143639	99.1628	175.778
CRUK0280	0.817185	0.152688	103.278	161.965	0.81124	0.1598	105.147	193.359	0.815579	0.15424	104.995	187.977	0.812846	0.158346	103.43	168.175	0.813621	0.158267	102.691	190.913	0.814805	0.15433	105.734	164.823	0.813799	0.155571	103.881	192.986	0.814626	0.15705	104.544	162.404	0.811678	0.156828	104.627	166.985	0.816749	0.155754	103.798	189.044
CRUK0247	0.805787	0.166185	116.653	158.835	0.8065	0.165227	119.783	163.782	0.80678	0.167399	119.343	163.873	0.805507	0.163995	117.091	158.746	0.804627	0.168469	115.472	157.675	0.807662	0.162883	120.965	164.869	0.807771	0.167028	115.669	152.832	0.804516	0.164359	120.768	169.376	0.806626	0.163667	115.781	158.604	0.805661	0.167722	120.655	163.984
CRUK0274	0.812423	0.13617	87.2556	160.417	0.815706	0.132853	84.3226	139.775	0.814906	0.133251	81.4422	121.824	0.813222	0.135794	90.136	174.345	0.813402	0.134689	83.53	151.913	0.814726	0.13437	88.0482	148.954	0.812285	0.136359	85.799	138.45	0.815844	0.132654	85.7792	161.576	0.815129	0.134326	86.6964	161.85	0.812999	0.134728	84.8818	138.124
CRUK0212	0.813451	0.163564	84.6275	199.361	0.797894	0.17486	105.806	259.327	0.803044	0.173098	103.019	261.364	0.808301	0.165752	87.415	196.944	0.804192	0.1664	90.0875	200.317	0.807154	0.172503	100.346	258.921	0.80301	0.171248	99.7537	239.78	0.808335	0.167661	90.68	222.899	0.806191	0.17164	93.9062	210.979	0.805154	0.167301	96.5275	250.408
CRUK0299	0.800882	0.162493	171.932	438.974	0.801627	0.158859	165.552	356.308	0.8044	0.159294	155.73	346.191	0.798107	0.162009	181.766	446.695	0.804322	0.15834	162.614	319.872	0.798185	0.162944	174.877	466.2	0.798354	0.159106	166.407	411.431	0.804157	0.162203	171.081	387.819	0.797207	0.16406	180.556	428.099	0.805305	0.157136	156.923	368.961
CRUK0246	0.833058	0.149588	163.533	319.886	0.83487	0.146293	155.952	274.911	0.8348	0.146278	160.443	299.167	0.833128	0.149604	159.043	297.378	0.834662	0.149815	166.494	319.162	0.833265	0.146062	152.99	275.638	0.836402	0.147565	152.209	268.768	0.831524	0.148299	167.279	324.948	0.833616	0.14739	160.049	298.769	0.834312	0.148512	159.438	297.78
CRUK0372	0.810178	0.154308	83.5103	140.644	0.810082	0.147147	78.9272	138.668	0.812148	0.152128	80.8533	142.841	0.808111	0.149373	81.5858	136.439	0.810035	0.149185	84.1168	154.299	0.810225	0.152341	78.3203	123.257	0.808906	0.149466	78.6731	133.915	0.811355	0.152055	83.7674	145.172	0.808668	0.146496	77.3797	123.462	0.811593	0.154917	85.0616	154.112
CRUK0361	0.792554	0.157682	188.035	509.771	0.788313	0.154148	182.663	491.647	0.786357	0.153614	200.09	539.707	0.794515	0.158128	170.6	458.104	0.784345	0.161807	191.6	512.746	0.796527	0.149592	179.096	488.476	0.784877	0.15842	197.614	547.85	0.795996	0.153216	173.078	448.477	0.792422	0.152404	181.543	500.187	0.788445	0.159374	189.159	501.386
CRUK0380	0.793742	0.149078	183.955	520.384	0.792347	0.150616	177.637	445.238	0.794139	0.149451	183.275	541.772	0.79195	0.150241	178.318	418.959	0.793778	0.150305	178.484	476.751	0.792311	0.149391	183.109	491.685	0.794116	0.148845	175.62	459.136	0.791974	0.150842	185.973	508.131	0.790934	0.150986	182.969	498.276	0.795156	0.148676	178.624	469.86
CRUK0352	0.827356	0.136473	73.9927	139.712	0.827632	0.134964	71.7062	122.921	0.828183	0.135296	75.6287	150.633	0.826805	0.136141	70.0695	109.201	0.826172	0.135924	73.6426	138.939	0.828817	0.135504	72.0563	123.8	0.82779	0.136351	74.1664	142.562	0.827198	0.135086	71.5324	119.599	0.830697	0.13448	69.8939	132.398	0.82429	0.136875	75.8064	130.712
CRUK0344	0.821914	0.147006	105.847	285.274	0.817466	0.145213	102.182	199.82	0.817631	0.147678	101.596	184.885	0.821749	0.144533	106.433	295.165	0.821838	0.144781	103.771	217.811	0.817543	0.147433	104.257	271.799	0.819722	0.147441	108.291	299.787	0.819658	0.144804	99.738	177.222	0.817998	0.147504	107.729	298.287	0.821382	0.144721	100.299	179.76
CRUK0366	0.793997	0.155221	137.291	310.963	0.789881	0.154803	127.128	257.622	0.788982	0.155566	135.986	298.549	0.794896	0.154427	128.434	271.954	0.79169	0.155092	139.695	308.523	0.792187	0.154959	124.725	260.424	0.792187	0.153246	133.626	279.435	0.791691	0.156785	130.794	291.6	0.792502	0.154287	133.28	291.518	0.791376	0.155759	131.14	279.525
CRUK0369	0.825215	0.123648	46.415	47.8518	0.824144	0.12974	61.2603	83.1365	0.82659	0.122213	54.1293	62.9814	0.822759	0.131076	53.4932	73.0367	0.823789	0.13368	54.8912	71.412	0.82558	0.119298	52.726	64.7408	0.814218	0.132901	55.4354	65.6739	0.835216	0.119248	52.1781	70.5721	0.826735	0.130849	55.449	69.6259	0.822613	0.122389	52.1644	66.6478
CRUK0375	0.850099	0.124926	58.0839	106.615	0.852075	0.121859	64.6226	179.083	0.846618	0.127733	64.887	158.539	0.855562	0.118749	57.8079	135.187	0.850436	0.125991	66.8322	169.741	0.851737	0.120761	55.8593	120.651	0.852183	0.119856	57.0719	102.802	0.849987	0.126856	65.6364	181.26	0.851144	0.124866	56.2603	75.5513	0.851029	0.121929	66.4494	194.187
CRUK0388	0.842812	0.131013	53.3364	77.7102	0.837902	0.142862	58.7281	86.6595	0.84678	0.13298	53.6452	81.7144	0.833934	0.140781	58.4194	82.9136	0.82402	0.152776	64.7097	102.826	0.856694	0.117086	47.3548	53.2809	0.838639	0.138836	53.0783	79.6933	0.842075	0.135295	58.9862	84.8222	0.837874	0.127201	58.4055	68.3608	0.84284	0.146265	53.659	94.2276
CRUK0370	0.783361	0.167381	145.132	409.836	0.788891	0.16754	139.06	369.325	0.786475	0.167849	140.584	367.418	0.785776	0.167116	143.609	411.576	0.78747	0.166776	136.079	379.31	0.784781	0.168177	148.115	400.555	0.787099	0.167207	143.905	379.938	0.785153	0.167753	140.287	400.042	0.784743	0.169781	138.138	342.028	0.787509	0.165141	146.056	432.883
CRUK0386	0.784954	0.166437	146.279	261.986	0.793624	0.148883	113	175.004	0.782826	0.157586	142.694	242.669	0.795758	0.1581	116.595	201.533	0.794327	0.150139	118.216	207.753	0.784226	0.165307	141.14	237.621	0.791167	0.15325	121.525	203.152	0.787395	0.162554	137.822	241.848	0.797502	0.152887	117.533	192.035	0.781042	0.162501	141.825	250.465
CRUK0322	0.798697	0.151061	98.8497	165.491	0.81295	0.146107	91.8904	182.287	0.802244	0.156374	99.1721	188.418	0.809394	0.140662	91.5671	158.39	0.802186	0.152993	96.5874	146.747	0.809451	0.144339	94.1589	197.784	0.808093	0.152297	98.0492	202.104	0.803528	0.14513	92.6932	140.508	0.810737	0.142108	92.8251	154.518	0.800877	0.155024	97.9315	191.73
CRUK0301	0.816019	0.138321	86.4089	140.786	0.835072	0.125836	70.9712	120.194	0.826863	0.138196	79.5879	136.79	0.824193	0.126682	77.8141	125.209	0.827023	0.137215	80.8754	133.596	0.824032	0.127744	76.5224	128.592	0.824613	0.137935	87.7412	156.454	0.826451	0.126975	69.6346	98.6384	0.826234	0.130843	83.7891	153.368	0.824824	0.134296	73.5994	103.929
CRUK0333	0.787391	0.160656	158.254	376.397	0.791818	0.157889	141.756	305.821	0.792961	0.161209	147.359	339.028	0.786248	0.157285	152.65	346.963	0.785663	0.162733	152.947	349.263	0.793545	0.15568	147.063	336.653	0.791476	0.159648	151.087	357.79	0.787733	0.158917	148.923	327.599	0.791999	0.158678	152.412	385.218	0.78721	0.159872	147.597	294.843
CRUK0305	0.778499	0.174321	79.2759	110.049	0.78415	0.175345	78.3214	96.4753	0.780285	0.174765	81.1289	107.626	0.782363	0.174942	76.4675	99.1206	0.781638	0.17835	77.1455	101.178	0.781009	0.17129	80.4529	105.722	0.778297	0.174028	76.3781	98.6228	0.784352	0.17563	81.2207	108.083	0.778593	0.175825	79.8494	103.698	0.784056	0.17384	77.7476	103.266
CRUK0379	0.831312	0.122123	58.9613	73.3423	0.830776	0.127696	57.7377	72.608	0.835112	0.119665	55.5753	65.4339	0.826977	0.129875	61.1237	79.7167	0.828549	0.129018	61.5037	78.3458	0.833539	0.120674	55.1952	67.0356	0.835338	0.12476	59.2846	75.4499	0.826751	0.124973	57.4143	70.4083	0.836121	0.119596	56.4903	68.9323	0.825968	0.129867	60.2086	76.7671
CRUK0367	0.819652	0.156981	75.3764	168.726	0.823458	0.150794	66.155	149.433	0.815632	0.161154	73.7908	146.8	0.82748	0.146109	67.7415	171.105	0.8224	0.153861	71.1391	162.427	0.820709	0.153998	70.3947	156.396	0.818664	0.151576	73.6067	174.903	0.824447	0.156199	67.9257	142.242	0.823673	0.153353	68.8819	157.507	0.819435	0.154479	72.6532	161.332
CRUK0349	0.808963	0.159459	109.23	264.959	0.802752	0.156681	95.6304	199.298	0.803803	0.158789	98.8591	220.163	0.807916	0.157394	106.009	248.061	0.806581	0.159703	105.055	243.62	0.805136	0.15649	99.8079	225.077	0.806626	0.161124	99.9453	212.13	0.805091	0.155025	104.922	254.996	0.81146	0.149334	94.4737	217.076	0.800254	0.166235	110.397	250.567
CRUK0377	0.815053	0.141986	54.5725	59.0529	0.815163	0.136542	52.0714	58.6535	0.812575	0.139295	54.7557	64.6063	0.817647	0.139246	51.8878	52.4477	0.819656	0.13845	52.1145	58.1234	0.810548	0.139986	54.5357	59.5787	0.817381	0.139336	52.6514	57.4645	0.812828	0.139214	53.9974	60.233	0.813644	0.138499	55.1221	63.6332	0.816575	0.14007	51.5204	53.605
CRUK0394	0.838091	0.129515	73.7081	269.162	0.837466	0.133788	70.8871	147.996	0.845055	0.126334	70.9875	260.022	0.830496	0.136411	73.6102	163.537	0.839432	0.128904	71.9024	247.373	0.836124	0.134358	72.6944	182.13	0.837483	0.131711	75.9239	260.934	0.838074	0.131626	68.6694	162.006	0.839085	0.130005	74.6392	266.071	0.836471	0.1333	69.9552	153.466
CRUK0382	0.814093	0.145565	79.0785	131.333	0.80927	0.144104	90.601	145.165	0.807464	0.145471	84.1587	135.218	0.8159	0.144116	85.5208	141.784	0.812089	0.147667	87.5897	150.726	0.811274	0.141989	82.0897	125.117	0.809749	0.145954	88.1378	142.833	0.813614	0.143724	81.5417	134.032	0.8188	0.144712	81.4022	127.851	0.804563	0.14465	88.2772	148.385
CRUK0319	0.819789	0.154911	137.427	265.455	0.818461	0.157983	145.238	337.052	0.819349	0.155729	140.301	295.024	0.818901	0.157179	142.364	311.541	0.819253	0.157955	142.908	303.585	0.818997	0.154942	139.757	303.198	0.819262	0.157248	140.038	287.553	0.818988	0.15566	142.627	318.448	0.820248	0.155027	137.973	289.03	0.818002	0.157863	144.692	317.078
CRUK0350	0.784238	0.167136	249.777	619.349	0.793599	0.162559	229.686	410.335	0.791344	0.161393	231.872	518.675	0.786487	0.168362	247.604	532.078	0.792232	0.164834	227.63	435.91	0.785599	0.164961	251.849	601.665	0.790393	0.16605	251.695	568.213	0.787439	0.16379	227.767	478.605	0.79098	0.163994	226.364	467.508	0.786852	0.165838	253.116	577.381
CRUK0337	0.814239	0.135503	96.4096	139.516	0.821465	0.129339	95.1502	133.808	0.815604	0.133971	97.2696	138.223	0.820101	0.130987	94.2901	135.129	0.813137	0.13552	92.8055	125.955	0.822567	0.12925	98.7543	146.586	0.825146	0.125969	84.587	116.561	0.810559	0.138351	106.973	153.402	0.825542	0.134223	102.491	155.176	0.810163	0.130313	89.0683	114.89
CRUK0324	0.840222	0.14015	132.091	200.334	0.833547	0.143503	130.667	204.838	0.835879	0.143841	130.202	194.086	0.837892	0.139875	132.556	210.765	0.835967	0.142482	132.125	195.939	0.837803	0.14126	130.632	209.047	0.841924	0.139928	126.916	188.096	0.831844	0.14362	135.843	216.043	0.836352	0.143133	131.254	207.21	0.837418	0.140604	131.504	197.88
CRUK0359	0.835928	0.145773	46.6066	68.8439	0.764037	0.195901	94.7705	130.147	0.793826	0.194648	76.1967	115.364	0.806139	0.15585	65.1803	97.3986	0.801821	0.17703	75.7377	106.993	0.798145	0.175806	65.6393	106.572	0.775105	0.19213	72.9016	101.03	0.82486	0.155184	68.4754	112.427	0.815728	0.185377	71.7541	100.561	0.784238	0.165486	69.623	112.881
CRUK0343	0.823957	0.133272	64.2724	153.84	0.822779	0.137278	60.7979	105.528	0.824763	0.135177	63.0512	139.83	0.821974	0.135391	62.0191	123.515	0.821976	0.137836	62.8237	139.272	0.824761	0.132684	62.2466	124.145	0.82466	0.136382	62.0954	124.663	0.822077	0.13418	62.9749	138.808	0.825139	0.133511	61.9869	124.591	0.821598	0.137026	63.0834	138.871
CRUK0385	0.814104	0.155152	46.8403	53.0452	0.805202	0.155207	48.2521	57.9455	0.818815	0.147956	49.4118	60.0517	0.800491	0.161682	45.6807	50.5891	0.807812	0.154648	39.8235	45.8187	0.811494	0.155815	55.2689	62.8716	0.823368	0.13875	47.7143	53.8186	0.795938	0.169027	47.3782	57.2362	0.801611	0.151267	50.2185	54.8826	0.817695	0.158711	44.8739	56.089
CRUK0460	0.80459	0.156875	92.0211	173.272	0.799863	0.160346	99.0277	182.515	0.804828	0.157623	94.8747	162.058	0.799625	0.159604	96.1734	192.605	0.80327	0.15989	91.7216	156.782	0.801183	0.157369	99.3273	196.853	0.800781	0.15663	97.3364	174.611	0.803673	0.160608	93.7111	181.284	0.803562	0.159733	96.1681	188.767	0.800891	0.157523	94.8797	166.506
CRUK0430	0.799364	0.154126	82.246	123.795	0.793282	0.157402	85.9103	130.603	0.799449	0.154318	81.864	121.387	0.793197	0.15721	86.2923	132.832	0.798066	0.154561	83.9001	126.287	0.79458	0.157015	84.2562	128.221	0.796561	0.156285	85.0602	132.126	0.796085	0.155319	83.0961	122.188	0.798678	0.154906	84.2017	126.833	0.793969	0.156658	83.9547	127.681
CRUK0492	0.794013	0.153055	88.9497	146.961	0.784752	0.155768	100.329	197.516	0.788763	0.153627	94.2478	182.695	0.790004	0.15534	95.029	165.204	0.789802	0.154308	93.527	154.947	0.788964	0.154665	95.7501	191.476	0.785445	0.155479	96.5024	187.366	0.793323	0.153387	92.7734	159.864	0.791012	0.15242	87.327	144.367	0.787753	0.15651	101.953	199.315
CRUK0487	0.79589	0.165313	199.864	693.458	0.789823	0.16922	207.401	727.641	0.79219	0.166619	209.488	752.258	0.793523	0.167986	197.776	666.636	0.793357	0.166244	201.288	686.596	0.792356	0.168359	205.977	734.132	0.793139	0.166635	199.209	685.117	0.792574	0.167973	208.056	735.494	0.792084	0.167804	200.622	669.576	0.793629	0.166801	206.643	749.684
CRUK0408	0.805331	0.150426	102.965	161.171	0.804491	0.154271	100.162	186.161	0.809221	0.149921	102.7	191.106	0.800602	0.154643	100.427	155.28	0.80032	0.155148	99.5624	176.319	0.809502	0.149381	103.564	171.871	0.803488	0.15318	100.71	162.345	0.806334	0.151524	102.416	185.145	0.805446	0.14997	98.9148	178.686	0.804376	0.154714	104.211	169.391
CRUK0497	0.827877	0.134567	74.4598	137.236	0.827207	0.133804	76.8393	166.404	0.829403	0.133699	75.3021	162.984	0.825681	0.134646	75.997	141.289	0.82437	0.136044	76.9103	162.77	0.830714	0.132227	74.3888	141.525	0.828046	0.13384	72.962	126.644	0.827038	0.13453	78.3371	174.567	0.827697	0.132925	75.0569	151.358	0.827387	0.135436	76.2422	153.677
CRUK0456	0.836356	0.11746	58.729	88.3	0.840013	0.121851	50.9663	53.9978	0.842688	0.11863	53.0657	75.8935	0.833681	0.120572	56.6296	70.5453	0.834771	0.121732	55.3114	84.1855	0.841598	0.117513	54.3838	60.4583	0.831918	0.120621	55.0842	61.1709	0.844452	0.11842	54.6111	83.671	0.844717	0.116931	51.2357	57.9782	0.831653	0.122037	58.4596	85.7625
CRUK0410	0.825807	0.143662	143.363	432.269	0.82392	0.141798	149.689	383.712	0.824875	0.143924	141.101	414.455	0.824853	0.141537	151.951	402.846	0.830018	0.138788	140.14	353.663	0.819707	0.146397	152.912	457.137	0.826341	0.143356	135.257	318.418	0.823386	0.142097	157.797	482.18	0.822938	0.143222	146.17	345.279	0.826791	0.142222	146.88	463.591
CRUK0401	0.808197	0.144279	110.015	228.706	0.809592	0.141364	101.87	162.756	0.804187	0.145131	108.374	219.305	0.813604	0.140334	103.512	175.285	0.806482	0.144614	103.768	176.939	0.811307	0.140984	108.121	218.001	0.811153	0.144968	104.566	206.466	0.806634	0.140624	107.323	190.27	0.808151	0.141532	105.759	217.519	0.809638	0.144115	106.129	177.531
CRUK0415	0.826244	0.134656	124.499	182.685	0.828057	0.1346	127.336	189.732	0.825901	0.135126	126.385	179.723	0.828401	0.134123	125.45	192.55	0.828588	0.133591	123.339	174.472	0.825714	0.135648	128.496	197.289	0.826903	0.134031	126.778	188.215	0.827398	0.135228	125.057	184.253	0.828774	0.133708	127.132	190.82	0.825527	0.135529	124.703	181.549
CRUK0413	0.771129	0.179252	190.935	394.192	0.79533	0.169603	92.8462	157.497	0.788162	0.178695	153.63	320.125	0.778111	0.170918	130.56	287.96	0.773482	0.170389	134.587	260.617	0.792952	0.178895	149.813	343.535	0.780657	0.183056	164.75	354.512	0.785698	0.166301	119.319	242.251	0.780993	0.177424	153.402	321.831	0.785358	0.172373	130.791	286.049
CRUK0496	0.792771	0.179412	198.652	497.162	0.799981	0.179638	195.777	514.986	0.796028	0.179546	197.884	490.83	0.796725	0.179575	196.545	521.027	0.796551	0.182352	198.426	514.158	0.796201	0.176725	196.003	498.019	0.798628	0.179046	194.249	513.449	0.794125	0.180046	200.179	498.736	0.796171	0.178923	192.427	444.298	0.796582	0.180197	202.002	561.194
CRUK0441	0.794133	0.178353	104.141	214.168	0.803009	0.151666	75.747	140.062	0.793954	0.171294	99.4458	201.368	0.803188	0.159586	80.4418	158.618	0.790985	0.160436	87.5582	156.47	0.806157	0.170284	92.3293	203.459	0.799938	0.166398	86.2369	189.074	0.797205	0.164803	93.6506	173.531	0.80945	0.159082	91.1526	216.193	0.787693	0.171194	88.7349	138.374
CRUK0447	0.790405	0.17117	264.205	734.849	0.786787	0.175385	270.496	749.038	0.788137	0.171443	261.941	679.566	0.789056	0.175136	272.76	799.521	0.789005	0.173924	267.505	712.176	0.788187	0.172671	267.196	770.646	0.786118	0.174337	273.131	825.487	0.791075	0.172219	261.567	647.724	0.787893	0.173322	284.174	809.287	0.7893	0.173274	250.522	667.486
CRUK0404	0.807306	0.157547	126.507	190.904	0.807613	0.159194	127.193	198.539	0.804551	0.158871	133.005	205.779	0.810367	0.15782	120.695	182.87	0.80594	0.15964	127.441	192.835	0.808979	0.157081	126.26	196.663	0.808539	0.157185	127.757	195.38	0.80638	0.159544	125.943	194.132	0.807215	0.158843	126.867	194.95	0.807703	0.157901	126.833	194.568
CRUK0450	0.846322	0.117234	83.04	162.602	0.856031	0.120666	193.23	495.207	0.850059	0.12335	137.12	359.502	0.852243	0.114518	138.419	383.684	0.852383	0.117433	165.373	447.007	0.849888	0.120656	109.784	272.209	0.857446	0.122417	179.587	455.366	0.844757	0.115183	95.3784	253.791	0.854669	0.123052	114.2	316.74	0.847571	0.114741	161.649	418.783
CRUK0428	0.836279	0.141927	55.5584	77.4146	0.816404	0.134727	74.3026	148.383	0.819259	0.137222	52.3766	75.2786	0.833647	0.139922	77.5263	149.012	0.838152	0.142035	76.5974	151.536	0.814506	0.1343	52.9868	68.6732	0.808989	0.133328	74.6494	140.699	0.844052	0.14186	54.9605	89.5078	0.80372	0.146801	76.0909	149.722	0.849391	0.125948	53.5	72.758
CRUK0462	0.793455	0.164367	142.863	249.101	0.79709	0.162204	142.667	248.32	0.796748	0.161563	142.176	250.424	0.793797	0.165004	143.354	246.984	0.794625	0.162674	138.31	235.032	0.79592	0.163919	147.22	261.6	0.792814	0.164574	142.817	247.663	0.797732	0.161976	142.713	249.755	0.795119	0.16305	143.021	252.251	0.795426	0.163547	142.51	245.119
CRUK0418	0.804212	0.161094	104.437	181.835	0.805831	0.159925	100.572	155.318	0.804284	0.161248	102.554	168.033	0.805759	0.15977	102.455	170.177	0.804722	0.161104	103.953	176.05	0.805321	0.159919	101.056	161.856	0.805176	0.160666	102.536	172.377	0.804867	0.160359	102.474	165.775	0.804549	0.160712	102.974	173.829	0.805494	0.160312	102.035	164.251
CRUK0471	0.816688	0.155637	115.932	200.889	0.812293	0.161072	122.568	189.339	0.817922	0.156081	116.518	194.431	0.811058	0.160598	121.982	195.986	0.813833	0.157796	116.48	178.556	0.815148	0.158984	122.02	210.554	0.815578	0.154484	115.765	200.137	0.813403	0.162201	122.735	190.129	0.819148	0.156947	120.165	205.663	0.809831	0.159689	118.334	184.196
CRUK0406	0.80968	0.138131	126.678	239.218	0.812647	0.134269	127.285	254.967	0.80756	0.137429	130.642	279.58	0.814768	0.134908	123.32	209.84	0.810417	0.135691	122.255	216.417	0.811909	0.136748	131.71	274.513	0.809965	0.137623	119.751	203.74	0.812362	0.134796	134.216	283.947	0.81131	0.135408	127.047	257.806	0.811016	0.137032	126.916	236.148
CRUK0453	0.788281	0.151965	117.14	197.535	0.795229	0.154317	114.955	199.829	0.79156	0.149	116.702	204.313	0.791947	0.157263	115.393	192.889	0.792643	0.151264	123.074	219.846	0.790862	0.155079	109.014	174.676	0.786411	0.155584	116.404	191.188	0.797101	0.150554	115.691	205.922	0.793468	0.152075	107.381	162.804	0.790036	0.154268	124.725	228.72
CRUK0542	0.824186	0.138286	81.2857	201.143	0.827115	0.129446	70.1385	111.642	0.825478	0.126085	78.0216	194.086	0.825823	0.141372	73.4026	123.713	0.818546	0.135707	76.974	149.584	0.832754	0.131779	74.4502	174.947	0.824315	0.124944	84.7879	208.596	0.826986	0.142369	66.6364	96.4735	0.82347	0.145591	87.2424	212.639	0.827831	0.12115	64.1818	86.6175
CRUK0525	0.802189	0.152403	93.0738	250.975	0.81501	0.144179	89.2718	129.369	0.813104	0.151906	88.8136	134.092	0.804095	0.144846	93.532	248.476	0.806092	0.156105	98.6544	255.735	0.811107	0.14041	83.6913	119.246	0.804733	0.147398	97.8408	253.423	0.812466	0.149467	84.5049	124.176	0.807705	0.154204	96.3553	248.984	0.809494	0.142534	85.9903	132.985
CRUK0541	0.816797	0.135835	95.8882	145.81	0.812792	0.143932	120.562	236.824	0.8138	0.138559	109.478	212.4	0.815792	0.141331	106.961	180.316	0.813056	0.140828	107.399	202.819	0.816536	0.139054	109.042	191.042	0.820405	0.136845	104.918	186.37	0.809181	0.142779	111.525	207.084	0.816416	0.137134	101.769	177.591	0.813174	0.142704	114.676	214.523
CRUK0592	0.801572	0.16929	141.603	352.84	0.79857	0.170658	138.405	320.195	0.802851	0.168317	133.027	294.91	0.797291	0.171587	146.981	374.108	0.798004	0.168799	141.507	347.116	0.802138	0.171133	138.501	326.393	0.797805	0.172903	144.432	356.061	0.802338	0.16698	135.575	316.556	0.805271	0.167529	135.494	375.491	0.794872	0.172244	144.514	293.244
CRUK0578	0.796903	0.16503	110.745	143.715	0.802948	0.160639	123.958	186.769	0.797795	0.161612	114.19	158.843	0.802056	0.164106	120.513	174.279	0.797423	0.161148	122.956	174.016	0.802428	0.164552	111.747	158.996	0.800696	0.165212	117.073	173.769	0.799155	0.160505	117.63	159.462	0.786122	0.169711	122.11	173.577	0.813729	0.154515	112.593	159.53
CRUK0519	0.804193	0.148439	107.686	214.54	0.811383	0.141316	127.125	299.967	0.807359	0.141911	117.631	244.077	0.808217	0.147957	117.181	276.809	0.811206	0.14196	119.495	286.325	0.80437	0.147831	115.317	232.822	0.806373	0.146806	104.144	198.256	0.809203	0.143088	130.668	310.707	0.814895	0.140489	108.051	200.412	0.800681	0.148969	126.761	309.607
CRUK0533	0.786356	0.166507	193.437	628.101	0.787432	0.16708	212.366	855.678	0.787503	0.166543	204.573	778.891	0.786285	0.167044	201.229	721.24	0.788708	0.165748	197.181	725.144	0.78508	0.167816	208.621	775.222	0.787508	0.166203	200.578	701.226	0.78628	0.167382	205.224	796.957	0.786851	0.166177	203.649	778.663	0.786937	0.16741	202.153	721.488
CRUK0581	0.782685	0.155877	107.57	266.875	0.790268	0.163249	106.806	184.766	0.784194	0.159171	113.215	268.975	0.788752	0.160083	101.137	181.481	0.778188	0.149582	107.254	171.756	0.794785	0.168737	107.123	275.764	0.776116	0.164275	96.3816	150.478	0.796866	0.15415	118.044	287.57	0.780776	0.162928	111.614	260.925	0.792186	0.156064	102.744	193.013
CRUK0537	0.809333	0.13698	49.2357	45.9916	0.818752	0.136535	42.5357	34.3755	0.821043	0.132818	43.6643	40.7998	0.807041	0.140395	48.1071	40.5579	0.818648	0.139468	43.5714	39.6187	0.809437	0.134	48.2	41.7023	0.820735	0.139607	46.8643	45.0809	0.80735	0.133677	44.9071	35.851	0.818479	0.136365	46.55	41.9672	0.809605	0.137167	45.2214	39.4637
CRUK0572	0.81088	0.150105	147.748	312.409	0.818232	0.135316	121.813	192.852	0.815104	0.140791	135.92	237.216	0.814001	0.145089	133.66	280.931	0.815344	0.145487	140.044	279.78	0.813761	0.14037	129.529	238.386	0.824186	0.136655	117.223	203.216	0.804904	0.148373	152.388	305.458	0.809492	0.141645	128.149	229.369	0.819622	0.144078	141.443	287.234
CRUK0555	0.8281	0.137467	76.78	129.033	0.817222	0.144587	69.5556	97.5578	0.820976	0.143269	79.8467	130.628	0.824346	0.139033	66.4889	95.0793	0.824713	0.134997	74.1556	130.208	0.820609	0.147069	72.18	96.1097	0.826617	0.138952	72.2244	114.568	0.818706	0.143258	74.1111	114.304	0.833701	0.137576	68.5689	109.482	0.811621	0.143842	77.7667	119.015
CRUK0586	0.83747	0.122332	55.8674	82.8346	0.828913	0.1283	51.9659	68.7872	0.840166	0.115756	52.2008	71.0833	0.826217	0.134037	55.6326	80.8835	0.832822	0.123165	52.2348	70.6779	0.833561	0.127644	55.5985	81.2394	0.831496	0.123474	54.5568	80.4306	0.834887	0.127323	53.2765	71.6308	0.830948	0.130446	55.2235	78.3905	0.835435	0.120153	52.6098	73.8403
CRUK0530	0.821862	0.133669	73.5856	130.951	0.832055	0.134266	64.0741	92.6684	0.826464	0.132157	65.3819	103.786	0.827453	0.135944	72.2778	122.416	0.829148	0.13393	65.3449	95.8315	0.824769	0.134164	72.3148	128.736	0.828087	0.129668	64.5	101.146	0.825829	0.138313	73.1597	124.551	0.823782	0.133658	69.0532	106.191	0.830135	0.134396	68.6065	120.434
CRUK0559	0.829588	0.120922	54.0486	61.4893	0.826495	0.123258	54.9944	74.3764	0.827869	0.119779	53.9819	66.1034	0.828217	0.12439	55.0612	70.3006	0.829901	0.121636	56.3653	77.9652	0.826182	0.122544	52.6745	56.7859	0.828115	0.122674	56.7375	70.7108	0.82797	0.121532	52.3018	65.5871	0.832879	0.121244	53.9472	66.2786	0.8232	0.122769	55.096	70.1347
CRUK0570	0.793915	0.152591	128.165	359.82	0.79686	0.152348	122.677	250.312	0.798115	0.153492	125.738	363.6	0.792659	0.151404	125.105	244.818	0.795884	0.151539	125.499	372.537	0.794891	0.153406	125.344	230.988	0.794123	0.153023	133.355	382.647	0.796652	0.151917	117.486	213.525	0.795775	0.151183	122.848	241.13	0.794999	0.153758	127.995	366.063
CRUK0513	0.734118	0.202381	182.959	456.057	0.73681	0.201471	180.382	408.052	0.734334	0.20067	187.465	463.086	0.736594	0.203179	175.875	399.975	0.73198	0.203202	179.739	389.753	0.73895	0.200591	183.602	471.798	0.735456	0.201536	182.338	455.362	0.735473	0.202325	181.003	408.83	0.736236	0.202435	185.562	464.24	0.734692	0.201423	177.778	398.682
CRUK0504	0.805099	0.137459	98.8966	177.878	0.810354	0.142203	97.1827	145.238	0.808253	0.140679	99.6335	166.295	0.807195	0.13906	96.4444	158.382	0.810032	0.136177	92.8947	142.939	0.805412	0.143444	103.196	179.645	0.80577	0.142115	95.4944	139.561	0.809682	0.137564	100.591	182.397	0.803767	0.139331	94.7256	135.626	0.81169	0.140303	101.362	185.324
CRUK0569	0.773983	0.174772	133.479	354.804	0.773781	0.170135	118.192	233.38	0.771617	0.174573	135.013	351.803	0.776149	0.170309	116.657	237.774	0.779331	0.170532	127.162	328.288	0.768429	0.174217	124.512	269.637	0.776632	0.170357	128.328	321.276	0.771131	0.174515	123.346	277.943	0.765528	0.175031	134.126	353.255	0.782241	0.169457	117.544	235.676
CRUK0548	0.795827	0.175347	189.57	409.253	0.795264	0.176344	209.865	888.833	0.7955	0.175691	199.676	866.963	0.795591	0.176001	199.759	453.975	0.793529	0.175918	207.07	888.76	0.797563	0.175751	192.365	409.531	0.792642	0.177212	209.671	877.116	0.798449	0.174421	189.764	433.805	0.797499	0.173318	186.331	399.77	0.793593	0.178316	213.104	893.053
CRUK0512	0.814376	0.134389	141.086	249.935	0.810073	0.137538	154.337	316.852	0.809829	0.138824	154.177	314.953	0.814622	0.13305	141.242	252.314	0.813848	0.135048	148.615	293.45	0.810601	0.136904	146.806	277.182	0.813556	0.134101	145.394	289.948	0.810894	0.137839	150.027	280.828	0.810912	0.135508	149.405	303.525	0.813538	0.136456	146.016	266.101
CRUK0543	0.802075	0.149758	156.093	618.035	0.802029	0.154278	174.878	826.145	0.804224	0.151145	168.591	858.75	0.799878	0.152887	162.373	571.828	0.801081	0.153854	181.485	893.233	0.803024	0.150184	149.471	515.796	0.802957	0.151209	153.501	529.583	0.801147	0.15285	177.471	885.422	0.802169	0.154851	161.921	559.29	0.801935	0.149162	169.046	867.103
CRUK0520	0.802755	0.151129	93.1795	140.109	0.800053	0.152012	94.2509	146.615	0.79975	0.154011	95.0056	145.049	0.803058	0.149084	92.4244	141.718	0.803929	0.151565	92.8379	140.869	0.798878	0.151547	94.5926	145.881	0.800015	0.152451	94.8934	150.198	0.802793	0.150685	92.5366	136.25	0.800878	0.150669	94.9706	144.763	0.80193	0.152478	92.4594	142.011
CRUK0567	0.814216	0.145506	128.352	407.6	0.813319	0.141848	127.132	429.461	0.814014	0.144475	126.882	331.494	0.813521	0.142899	128.602	490.612	0.812809	0.14574	126.035	464.808	0.814726	0.141602	129.449	366.757	0.812671	0.142441	129.663	480.717	0.814864	0.144918	125.82	345.634	0.814435	0.141966	133.647	488.187	0.8131	0.145389	121.835	334.905
CRUK0511	0.768996	0.182052	203.316	455.025	0.765185	0.181994	205.094	548.426	0.76911	0.180577	204.085	500.16	0.765071	0.183455	204.324	507.593	0.767362	0.182603	214.998	577.793	0.766819	0.18146	193.409	416.791	0.766572	0.180985	207.117	546.385	0.76761	0.183074	201.292	457.435	0.76958	0.182576	210.317	560.075	0.764601	0.181454	198.091	440.499
CRUK0552	0.801238	0.14573	77.1989	108.613	0.798253	0.149431	74.6673	113.178	0.799651	0.147927	72.5986	93.8425	0.799839	0.147272	79.2676	125.621	0.794409	0.147404	73.9437	112.533	0.805082	0.147602	77.9225	109.26	0.809575	0.13831	69.2835	88.6452	0.789916	0.155718	82.5827	129.084	0.796719	0.149438	79.0915	121.959	0.802772	0.145675	72.7746	98.5669
CRUK0684	0.802513	0.157519	145.988	285.676	0.802741	0.156302	166.661	452.168	0.800894	0.155707	155.466	317.442	0.80436	0.158088	157.183	430.708	0.804062	0.154096	158.067	428.123	0.801192	0.159665	154.581	320.913	0.802351	0.15659	167.82	441.714	0.802903	0.157232	144.829	301.504	0.802003	0.157612	156.334	417.664	0.803251	0.156206	156.315	334.42
CRUK0610	0.828041	0.129082	50.3269	54.0272	0.815783	0.135829	54.8799	65.2783	0.823073	0.132349	51.5394	57.6177	0.820757	0.132917	53.6659	62.1937	0.822892	0.133335	53.8274	62.7246	0.820938	0.13193	51.3753	57.0267	0.826234	0.12933	52.7234	62.0952	0.817593	0.135732	52.4805	57.738	0.818811	0.132085	52.3737	58.8896	0.825024	0.133118	52.8307	61.0072
CRUK0620	0.845963	0.126546	56.2351	110.774	0.853143	0.124368	54.1251	99.1525	0.849344	0.124341	52.9088	96.0516	0.849762	0.126674	57.4515	113.438	0.852665	0.124899	51.7819	89.6726	0.846441	0.126046	58.5784	118.491	0.849028	0.125145	56.0129	106.712	0.850078	0.125877	54.3474	103.516	0.844636	0.128999	59.9205	124.972	0.85447	0.121728	50.4398	80.2583
CRUK0667	0.837599	0.140119	105.967	424.419	0.855617	0.122468	64.4191	182.611	0.846976	0.130626	105.868	411.883	0.846201	0.1332	64.5187	209.481	0.847081	0.134723	68.5372	184.856	0.846096	0.129037	102.004	424.523	0.848746	0.131113	106.806	439.848	0.844424	0.132685	63.5768	141.013	0.849269	0.132059	85.3967	290.774	0.843899	0.13172	85.0747	360.826
CRUK0666	0.823185	0.128655	49.7397	37.6512	0.84442	0.120647	50.8356	50.2386	0.847008	0.120599	50.1644	40.5648	0.820597	0.128213	50.411	47.9229	0.839187	0.118676	51.6575	42.5461	0.828418	0.131124	48.9178	46.132	0.831603	0.133792	49.863	40.9686	0.836003	0.115872	50.7123	47.5746	0.803178	0.137531	56.6575	48.3656	0.864428	0.102565	43.9178	38.9953
CRUK0633	0.82416	0.146083	105.538	205.891	0.822171	0.143409	105.995	176.655	0.826461	0.143728	101.929	202.07	0.81987	0.145701	109.604	180.933	0.822563	0.143969	110.531	194.302	0.823768	0.145535	101.002	189.208	0.822651	0.141393	106.251	180.674	0.82368	0.14804	105.282	202.373	0.824535	0.144797	100.639	163.468	0.821796	0.144702	110.894	216.388
CRUK0687	0.807562	0.172976	193.407	474.235	0.827271	0.162297	169.524	475.822	0.807828	0.17018	190.614	468.626	0.827005	0.165259	172.316	481.469	0.819063	0.167566	176.27	435.375	0.815769	0.168439	186.661	511.845	0.821838	0.167648	172.651	391.013	0.812995	0.168258	190.28	546.391	0.817628	0.167303	169.249	482.656	0.817204	0.168717	193.682	467.263
CRUK0625	0.807789	0.137606	79.121	146.721	0.815517	0.134977	80.39	154.016	0.811111	0.131686	75.2675	117.69	0.812191	0.14087	84.2478	177.105	0.807849	0.136058	81.4417	141.46	0.815457	0.136543	78.0667	158.852	0.815295	0.134197	72.1032	91.7616	0.808002	0.138382	87.4156	191.64	0.807903	0.138435	77.1998	129.358	0.815403	0.134133	82.3133	168.842
CRUK0696	0.795555	0.158072	95.1479	165.885	0.793283	0.160039	95.4428	151.865	0.796589	0.15611	93.4865	150.272	0.79225	0.161932	97.1042	167.31	0.794754	0.162274	93.5668	153.441	0.794084	0.155784	97.024	164.411	0.7953	0.161007	96.5317	170.038	0.793539	0.157089	94.059	147.19	0.792618	0.159985	94.9557	150.883	0.79622	0.158114	95.635	166.778
CRUK0693	0.82573	0.129365	61.1424	93.8155	0.827077	0.130439	65.6776	133.296	0.825643	0.127563	60.9424	100.76	0.827164	0.132201	65.8776	128.12	0.827497	0.129311	62.7	114.087	0.82531	0.130487	64.12	116.458	0.827607	0.126696	62.9933	106.948	0.825201	0.133025	63.8267	123.05	0.827509	0.131512	62.3564	107.639	0.825299	0.128268	64.4636	122.438
CRUK0642	0.803368	0.147655	93.2028	171.745	0.797121	0.14979	94.9783	137.959	0.797281	0.152361	100.301	178.595	0.803213	0.145004	87.8747	128.668	0.80159	0.148717	89.4287	119.886	0.798901	0.148789	98.7551	184.729	0.800812	0.146931	92.7385	132.992	0.79968	0.150564	95.443	175.637	0.806286	0.148238	92.4629	137.826	0.794201	0.149034	95.7187	171.862
CRUK0678	0.809862	0.162152	89.4389	132.348	0.818781	0.154347	87.5934	152.436	0.821025	0.156694	91.0055	167.484	0.807606	0.159733	86.0251	112.604	0.813451	0.158423	88.631	126.614	0.815188	0.158297	88.4022	157.242	0.813293	0.15865	86.0513	113.091	0.815346	0.158066	90.9847	167.206	0.809372	0.159406	85.631	114.94	0.819271	0.157154	91.4055	165.926
CRUK0643	0.804703	0.158944	79.3415	100.93	0.805272	0.162891	90.4615	222.088	0.802249	0.158044	86.0764	134.325	0.807727	0.163719	83.7266	203.779	0.800819	0.16405	89.0631	140.175	0.809156	0.157638	80.7399	199.72	0.801899	0.162217	90.0278	211.865	0.808076	0.159573	79.7753	120.964	0.807261	0.158801	85.5139	210.771	0.802714	0.163	84.2891	123.072
CRUK0650	0.882533	0.125838	50.9	71.7478	0.832152	0.101523	49.4483	59.3311	0.840736	0.134396	55.9667	76.0243	0.875391	0.0932983	44.2069	52.8579	0.863688	0.116636	57.2333	74.1186	0.851648	0.117806	42.8966	55.271	0.869205	0.126301	51.7333	67.5701	0.84594	0.106008	48.5862	64.1786	0.865932	0.117142	52.1333	64.0365	0.849326	0.116991	48.1724	67.8049
CRUK0607	0.780208	0.179116	181.028	453.926	0.776329	0.180999	158.583	298.253	0.779558	0.176571	162.386	333.498	0.776978	0.183494	177.225	428.865	0.775104	0.182786	176.864	405.891	0.781433	0.177257	162.747	361.121	0.779257	0.180016	163.213	361.515	0.77728	0.18012	176.398	405.556	0.779277	0.178687	172.602	422.475	0.77726	0.181438	167.009	341.694
CRUK0680	0.793249	0.156729	97.0593	199.997	0.798122	0.148412	99.0551	212.292	0.798765	0.149052	98.1389	205	0.792603	0.156102	97.975	207.468	0.793851	0.152409	103.877	233.439	0.797519	0.152864	92.2342	174.645	0.794745	0.152354	94.2638	200.502	0.796625	0.152935	101.852	211.752	0.796438	0.152051	94.7892	195.799	0.794932	0.153238	101.326	216.126
CRUK0655	0.811496	0.146582	116.674	214.76	0.798333	0.147403	151.757	278.79	0.806262	0.148659	118.762	216.36	0.803567	0.145594	149.669	277.799	0.812631	0.144943	131.539	250.028	0.797197	0.148906	136.892	248.866	0.807476	0.147707	140.556	270.915	0.802352	0.146527	127.875	225.803	0.809186	0.147286	144.971	278.25	0.800643	0.14687	123.459	216.351
CRUK0634	0.820445	0.149183	151.481	295.847	0.825441	0.149235	135.74	271.963	0.823909	0.150159	144.321	297.321	0.821978	0.148288	142.9	270.579	0.820547	0.152062	148.266	275.676	0.825339	0.146304	138.955	292.528	0.824223	0.145616	134.496	242.697	0.821663	0.152747	152.725	320.227	0.822165	0.151093	143.185	301.537	0.823722	0.147339	144.036	265.873
CRUK0709	0.802604	0.153612	154.251	284.045	0.802061	0.150064	159.937	317.878	0.798418	0.152122	158.678	300.809	0.806246	0.151473	155.51	302.082	0.795871	0.15374	164.644	314.169	0.808793	0.149654	149.544	287.973	0.803492	0.151448	156.811	272.513	0.801172	0.152238	157.377	327.843	0.800621	0.151823	157.218	311.209	0.804044	0.151854	156.97	291.365
CRUK0795	0.829141	0.127792	104.208	165.005	0.832396	0.125752	100.022	152.356	0.831166	0.126926	100.799	155.429	0.830371	0.126645	103.431	162.13	0.829449	0.126511	102.693	158.503	0.832088	0.127047	101.538	159.134	0.831975	0.124668	102.05	164.495	0.829562	0.128859	102.18	152.935	0.830946	0.125816	100.673	151.963	0.830591	0.127749	103.557	165.381
CRUK0721	0.814282	0.144216	56.4266	61.2267	0.815779	0.13935	49.7254	56.8501	0.804479	0.144231	55.0699	64.4851	0.825651	0.138523	51.0915	53.2362	0.820326	0.138059	48.1538	47.949	0.809693	0.145302	58.0563	68.3005	0.79991	0.151711	54.8182	62.3147	0.830252	0.129308	51.3451	55.7957	0.810594	0.147402	51.8392	58.7828	0.819493	0.135808	54.3451	59.5552
CRUK0799	0.781483	0.168473	118.345	258.141	0.784363	0.168505	115.443	236.168	0.782539	0.168981	122.614	278.846	0.783307	0.168007	111.174	211.177	0.782842	0.166909	114.148	235.393	0.783004	0.170066	119.64	258.827	0.783157	0.170056	113.222	237.075	0.782689	0.16692	120.565	257.265	0.781869	0.170569	118.592	236.892	0.783977	0.16639	115.195	257.474
CRUK0730	0.810546	0.163014	141.408	203.228	0.812685	0.165782	143.43	283.063	0.813404	0.161695	134.894	228.576	0.809824	0.167058	149.95	262.787	0.820467	0.161848	139.222	278.575	0.802754	0.166458	145.618	209.207	0.810763	0.161138	134.068	186.925	0.812468	0.167611	150.777	293.86	0.80986	0.166372	143.359	278.087	0.813371	0.162397	141.477	209.9
CRUK0787	0.79966	0.170424	77.7057	202.399	0.794992	0.171747	70.8671	133.667	0.799542	0.172186	73.6303	182.541	0.79511	0.169983	74.9454	159.809	0.801283	0.167766	70.6827	136.661	0.793368	0.174288	77.8951	200.423	0.798499	0.170599	73.379	169.755	0.796153	0.171597	75.1968	173.337	0.795079	0.171887	72.1838	150.605	0.799577	0.170285	76.393	190.205
CRUK0748	0.827466	0.132932	115.997	315.445	0.824937	0.131988	113.002	261.84	0.828815	0.130491	112.34	259.239	0.823587	0.134363	116.659	317.578	0.827869	0.132672	112.132	264.364	0.824534	0.13224	116.868	313.322	0.825413	0.134051	110.826	304.97	0.82699	0.130859	118.174	273.928	0.825583	0.131896	114.432	303.785	0.82682	0.133032	114.567	275.291
CRUK0707	0.854377	0.167083	34.7674	81.801	0.845377	0.160292	47.5969	112.25	0.853693	0.159043	30.9302	38.8453	0.84606	0.168306	51.4341	132.867	0.869444	0.165385	31.3876	46.7029	0.830309	0.159772	50.9767	130.383	0.864589	0.15235	39.5814	92.9853	0.835164	0.173217	42.7829	103.552	0.861885	0.151402	43.8217	115.544	0.837868	0.174464	38.5426	77.5244
CRUK0761	0.826011	0.147759	163.556	264.664	0.821396	0.149289	168.402	302.131	0.82337	0.149737	170.725	307.884	0.824038	0.147339	161.231	257.866	0.823781	0.147898	165.798	300.084	0.823627	0.149187	166.159	266.991	0.825591	0.145531	157.747	272.336	0.821816	0.151474	174.213	295.021	0.825687	0.14739	163.047	278.343	0.82172	0.149662	168.912	289.564
CRUK0762	0.81099	0.152736	142.384	325.197	0.809255	0.157757	142.028	292.816	0.806791	0.158773	139.375	261.716	0.813457	0.151607	145.039	350.729	0.808657	0.155674	147.117	348.933	0.811589	0.154848	137.292	263.968	0.810262	0.155596	126.797	236.245	0.809983	0.15494	157.627	367.756	0.807982	0.1578	151.823	318.236	0.812265	0.152663	132.582	300.063
CRUK0736	0.794644	0.16011	218.452	553.603	0.793087	0.168493	199.324	468.231	0.7878	0.164413	225.313	531.234	0.799938	0.164071	192.456	493.127	0.801661	0.159968	196.612	540.373	0.786062	0.168269	221.187	483.331	0.792699	0.168989	201.734	507.329	0.795034	0.159572	216.059	518.136	0.784401	0.166871	231.977	544.441	0.803341	0.161239	185.785	477.938
CRUK0766	0.829868	0.145054	82.1538	255.475	0.817985	0.157303	68.1364	101.916	0.811106	0.162011	84.0995	254.493	0.836833	0.138751	66.1818	104.055	0.827743	0.156858	81.6018	252.314	0.82012	0.145624	68.6909	109.611	0.832272	0.144661	54.9321	76.335	0.81557	0.157447	95.4818	263.382	0.827191	0.14777	67.1176	101.52	0.820674	0.154904	83.2409	256.061
CRUK0794	0.817955	0.146488	113.798	320.467	0.819516	0.147027	113.376	308.38	0.818308	0.146528	112.818	286.817	0.819163	0.14699	114.356	339.906	0.817681	0.146085	111.5	309.97	0.819789	0.147424	115.673	318.917	0.816403	0.148856	115.786	311.736	0.821068	0.144595	111.387	317.19	0.821016	0.146341	115.526	314.543	0.816454	0.147142	111.647	314.409
CRUK0738	0.751002	0.178596	137.722	219.852	0.84389	0.154628	48.8235	68.5258	0.776474	0.179416	119.778	179.38	0.81692	0.165587	67.8235	157.184	0.792373	0.170262	83.1667	162.407	0.800086	0.177993	106.588	179.013	0.75368	0.207628	115.333	182.991	0.841054	0.111981	72.5294	154.241	0.774117	0.167472	84.7222	169.607	0.819415	0.177747	104.941	171.994
CRUK0733	0.795034	0.156115	168.304	369.13	0.79926	0.154174	167.258	396.509	0.797238	0.155773	163.846	358.974	0.797056	0.154547	171.717	405.691	0.794181	0.156137	175.63	413.845	0.800113	0.154122	159.93	349.399	0.79476	0.156821	166.681	347.059	0.799534	0.153446	168.881	415.966	0.799235	0.15466	164.151	376.998	0.795058	0.155634	171.411	389.001
CRUK0722	0.820302	0.140817	81.7316	132.149	0.828377	0.134084	68.926	95.5978	0.824178	0.133055	71.1209	101.761	0.824489	0.141927	79.568	127.729	0.822011	0.140007	80.5074	110.814	0.826662	0.135013	70.1538	119.86	0.824319	0.141554	79.4602	134.213	0.824348	0.133426	71.2041	92.9283	0.837398	0.132348	73.767	107.617	0.811231	0.141378	76.9142	122.947
CRUK0771	0.825267	0.126581	60.1666	90.6589	0.828607	0.123686	54.6449	79.953	0.831209	0.124096	56.2406	86.2684	0.822662	0.126058	58.573	84.748	0.823655	0.12676	58.5106	91.3001	0.830221	0.123438	56.3017	79.3004	0.829084	0.123198	55.7109	75.077	0.824789	0.127043	59.1029	94.7938	0.827331	0.126171	59.1072	87.3612	0.826542	0.124126	55.7048	83.6021
CRUK0741	0.778084	0.171217	132.495	294.719	0.792469	0.17225	110.067	230.269	0.792199	0.168504	117.308	268.841	0.778332	0.17493	125.277	260.481	0.791163	0.171439	125.583	295.716	0.77937	0.172127	116.989	229.455	0.78961	0.167452	112.645	232.304	0.780925	0.176105	129.947	293.377	0.79506	0.168248	116.328	214.326	0.775467	0.174902	126.258	306.94
CRUK0764	0.840361	0.123233	93.8771	161.769	0.83106	0.133677	116.223	244.339	0.837623	0.129932	101.171	188.268	0.833799	0.127313	108.925	225.034	0.832751	0.130335	111.633	230.067	0.838674	0.12686	98.4565	181.898	0.832588	0.133016	110.607	235.352	0.838838	0.124036	99.4829	175.072	0.835098	0.13015	106.931	216.787	0.836326	0.127116	103.162	197.749
CRUK0704	0.800419	0.158535	131.238	213.552	0.798994	0.160702	131.48	243.533	0.799646	0.158884	129.888	213.77	0.799766	0.16036	132.83	243.333	0.800625	0.159453	130.455	224.508	0.798788	0.159789	132.263	233.467	0.801557	0.158067	130.845	220.565	0.797855	0.161144	131.873	237.199	0.800375	0.159438	132.921	238.741	0.799037	0.159806	129.797	218.885
CRUK0745	0.789221	0.157848	320.897	1056.87	0.796963	0.150404	237.003	560.892	0.7918	0.157902	284.084	984.049	0.794381	0.150437	273.854	683.262	0.791761	0.154286	278.639	868.322	0.794419	0.154147	279.305	825.527	0.794905	0.157125	274.448	770.002	0.791272	0.151238	283.501	917.99	0.798592	0.152223	261.355	781.321	0.787581	0.156003	296.608	908.044
CRUK0893	0.803457	0.158249	99.1805	152.74	0.799373	0.163809	93.8218	135.907	0.800927	0.160834	92.5198	141.267	0.801903	0.161296	100.483	147.739	0.801895	0.16162	93.3369	137.078	0.800934	0.160509	99.6654	151.672	0.800863	0.162739	95.3888	131.819	0.801966	0.159373	97.6135	156.32	0.802315	0.161541	99.031	155.947	0.800515	0.160584	93.9713	132.222
CRUK0817	0.825729	0.134231	113.959	213.916	0.821168	0.136484	121.702	256.34	0.827212	0.133847	113.341	228.924	0.819685	0.136796	122.32	243.009	0.824617	0.136353	118.179	233.887	0.822281	0.134393	117.482	238.321	0.819838	0.139624	121.9	236.344	0.82706	0.130902	113.761	235.815	0.823758	0.135098	122.392	254.37	0.82314	0.135664	113.269	216.228
CRUK0864	0.814934	0.151102	66.7667	108.385	0.813012	0.109574	81.2881	114.303	0.81629	0.13954	75.75	138.038	0.811633	0.12416	72.1525	75.7199	0.800718	0.136397	85.25	136.253	0.827469	0.126262	62.4915	77.2835	0.80303	0.135879	74.8167	110.741	0.825118	0.127288	73.1017	112.458	0.812098	0.130334	72.55	103.91	0.815897	0.133965	75.4068	118.893
CRUK0810	0.794509	0.154209	177.735	396.397	0.800686	0.151658	173.914	418.743	0.793366	0.154435	175.38	385.136	0.801829	0.151372	176.268	429.132	0.797283	0.154041	178.494	421.683	0.797911	0.151891	173.155	393.26	0.797782	0.154359	171.944	373.98	0.797413	0.151568	179.705	438.854	0.798499	0.151763	175.863	412.944	0.796696	0.154162	175.785	402.444
CRUK0881	0.790045	0.168389	216.528	761.182	0.779898	0.173001	230.495	806.496	0.785314	0.167738	221.452	857.736	0.78463	0.17378	225.569	702.968	0.787701	0.169273	219.431	722.878	0.782242	0.172242	227.591	841.048	0.78723	0.166619	218.009	873.461	0.782713	0.174825	229.013	683.286	0.786449	0.168687	239.565	956.302	0.783495	0.172847	207.451	561.069
