# Supplementary material for: The artificial intelligence-based model ANORAK improves histopathological grading of lung adenocarcinoma
Source: Nat Cancer. 2024 Jan 10;5(2):347–63. doi: 10.1038/s43018-023-00694-w (PMC10899116; doi:10.1038/s43018-023-00694-w)
Supplement: Supplementary file 5 — The source data analyzed in this study are provided in a single file, with named tabs for each cohort. These data are used across Figs. 1b and 2–5, and Extended Data Figs. 5–8. [file 43018_2023_694_MOESM5_ESM.xlsx]

## Sheet: TRACERx421LUAD
Patient.ID	cri_per	mic_per	sol_per	pap_per	aci_per	lep_per	shannon_ai	predom_ai	IASLC_grade_ai	cri_path	mic_path	sol_path	pap_path	aci_path	lep_path	shannon_path	predom_path	IASLC_grade_path	scattering_continuous	scattering_cutoff	soli_mean	soli_sd	area_mean	area_sd	Age	Sex	Smoking.status	Pack.years	Adjuvant.treatment	Surgery.type	DFS	time_DFS	size_pathology_per_patient	stage
CRUK0034	0.354543	0.000898304	0.160542	0.14311	0.31357	0.0273364	2.03114	cri	Grade3	0.4	0	0	0	0.5	0.1	1.36096	aci	Grade3	0.300361	low	0.813522	0.142095	114.889	293.942	68	Female	Ex-Smoker	35	No adjuvant	lobectomy or greater	0	1849	40	I
CRUK0159	0.0307778	0.00499591	0.267492	0.124781	0.317238	0.254715	2.10433	aci	Grade3	0	0	0.35	0.3	0.35	0	1.58129	sol	Grade3	0.355221	low	0.81104	0.137757	83.7866	120.315	60	Male	Smoker	38	Adjuvant	lobectomy or greater	1	2224	36	I
CRUK0045	0.0487415	0.0638922	0.190209	0.518998	0.0821725	0.0959867	2.03327	pap	Grade3	0	0.05	0.15	0.65	0.1	0.05	1.5789	pap	Grade3	0.411152	high	0.811401	0.147045	92.4096	209.307	85	Male	Ex-Smoker	12.5	No adjuvant	lobectomy or greater	1	917	48	I
CRUK0005	0.300175	0.00196454	0.586984	0.00663749	0.0937888	0.0104501	1.42699	sol	Grade3	0	0.2	0.3	0	0.4	0.1	1.84644	aci	Grade3	0.356309	low	0.817207	0.134826	87.7445	156.484	74	Female	Ex-Smoker	56	No adjuvant	lobectomy or greater	1	649	43	III
CRUK0028	0.00065127	0.0334295	0.00211518	0.57007	0.11021	0.283524	1.51802	pap	Grade2	0	0.05	0	0.15	0.3	0.5	1.64773	lep	Grade1	0.333237	low	0.806924	0.152963	107.702	411.46	78	Female	Ex-Smoker	17.5	No adjuvant	lobectomy or greater	0	1837	22	I
CRUK0015	0.0618652	0.00488474	0.00403096	0.0466558	0.656908	0.225656	1.40715	aci	Grade2	0.1	0	0	0.2	0.5	0.2	1.76096	aci	Grade2	0.324863	low	0.791535	0.161929	171.562	541.581	73	Female	Never Smoked	0	No adjuvant	lobectomy or greater	0	1775	19	I
CRUK0117	0.501087	0.000875919	0.403737	0.00520941	0.0560716	0.0330186	1.47176	cri	Grade3	0	0	0.6	0	0.4	0	0.970951	sol	Grade3	1.78957	high	0.813853	0.145373	62.4474	97.6966	51	Male	Smoker	35	No adjuvant	lobectomy or greater	0	1898	16	I
CRUK0024	0.165658	0.00309721	0.217366	0.0205936	0.592596	0.000689065	1.50402	aci	Grade3	0.1	0	0	0.1	0.8	0	0.921928	aci	Grade2	0.346936	low	0.790457	0.157031	167.298	402.957	68	Male	Smoker	49.5	No adjuvant	lobectomy or greater	0	1833	52	II
CRUK0051	0.394363	0.0407252	0.1341	0.233254	0.185911	0.0116467	2.12209	cri	Grade3	0.4	0.3	0	0	0.3	0	1.57095	cri	Grade3	0.330663	low	0.810692	0.142509	90.64	169.063	76	Male	Ex-Smoker	73.5	No adjuvant	lobectomy or greater	1	1337	50	I
CRUK0004	0.20461	0.00717683	0.0710061	0.022922	0.600759	0.093527	1.67665	aci	Grade3	0.1	0	0	0	0.8	0.1	0.921928	aci	Grade2	0.365591	high	0.811304	0.14376	139.935	296.079	69	Female	Ex-Smoker	13.5	Adjuvant	lobectomy or greater	1	325	47	II
CRUK0057	0.0241805	0.00605538	0.879117	0.0231085	0.0611369	0.00640219	0.756619	sol	Grade3	0	0.15	0.8	0	0.05	0	0.884184	sol	Grade3	0.300211	low	0.815376	0.131753	73.2539	112.31	67	Female	Smoker	53	No adjuvant	lobectomy or greater	1	1268	22	I
CRUK0003	0.108234	0.000951499	0.0174908	0.0663458	0.794323	0.012655	1.06216	aci	Grade2	0	0	0	0	1	0	0	aci	Grade2	0.413933	high	0.809703	0.157817	194.124	331.997	78	Female	Never Smoked	0	Adjuvant	lobectomy or greater	1	217	52	III
CRUK0026	0.0156853	0.000188751	0.0892724	0.0383	0.852275	0.00427869	0.818	aci	Grade2	0	0	0	0	0.9	0.1	0.468996	aci	Grade2	0.395635	high	0.792481	0.172728	307.68	839.001	67	Female	Ex-Smoker	0.05	No adjuvant	lobectomy or greater	0	1889	26	I
CRUK0039	0.00303717	2.84e-05	0.98466	0.00152556	0.00895119	0.00179771	0.139359	sol	Grade3	0	0	1	0	0	0	0	sol	Grade3	0.324943	low	0.802452	0.148886	88.5943	164.795	70	Male	Ex-Smoker	52	No adjuvant	lobectomy or greater	1	935	48	I
CRUK0016	0.108467	0.0409642	0.0434643	0.229105	0.553533	0.0244669	1.8234	aci	Grade2	0	0.05	0	0.1	0.75	0.1	1.19176	aci	Grade2	0.353731	low	0.807322	0.145663	153.18	354.375	70	Male	Ex-Smoker	70	Adjuvant	lobectomy or greater	0	1783	28	I
CRUK0018	0.00677034	0.0120376	0.277918	0.189756	0.146846	0.366672	2.03108	lep	Grade3	0.2	0	0.3	0	0.1	0.4	1.84644	lep	Grade3	0.30529	low	0.764306	0.171234	98.9149	180.773	59	Male	Ex-Smoker	26.25	No adjuvant	lobectomy or greater	0	1848	24	I
CRUK0053	0.239008	0.000985946	0.0384443	0.0270827	0.24499	0.449489	1.84079	lep	Grade3	0.1	0	0	0.15	0.4	0.35	1.80161	aci	Grade2	0.348916	low	0.804832	0.148538	89.2228	139.876	68	Male	Ex-Smoker	76	No adjuvant	lobectomy or greater	0	1849	19	I
CRUK0017	0.0966205	0.000598184	0.842146	0	0.0591579	0.00147746	0.79611	sol	Grade3	0.15	0	0.75	0	0.1	0	1.05402	sol	Grade3	0.326745	low	0.836105	0.126905	95.5253	142.356	77	Female	Smoker	42	No adjuvant	sublobar resection	1	1315	18	I
CRUK0021	0.328226	0.00528178	0.188301	0.0013898	0.408595	0.0682072	1.82611	aci	Grade3	0.1	0	0.8	0	0.1	0	0.921928	sol	Grade3	0.256499	low	0.828017	0.137805	73.2996	105.734	83	Female	Never Smoked	0	No adjuvant	lobectomy or greater	1	537	18	I
CRUK0060	0	0.00352725	0.353722	0.0183263	0.624425	0	1.08905	aci	Grade3	0	0	0	0	0.5	0.5	1	aci	Grade2	0.334715	low	0.810949	0.146997	110.37	155.71	48	Female	Smoker	21.75	No adjuvant	lobectomy or greater	0	1849	10	I
CRUK0032	0.118181	0.00446516	0.161931	0.308354	0.396889	0.0101796	1.94417	aci	Grade3	0.05	0.1	0	0.45	0.4	0	1.59546	pap	Grade2	0.334468	low	0.788464	0.152446	142.834	442.464	73	Male	Smoker	58	No adjuvant	lobectomy or greater	1	734	34	I
CRUK0055	0.551728	0.00682762	0.24221	0.00265591	0.193228	0.00335016	1.5265	cri	Grade3	0.35	0	0.55	0	0.1	0	1.33667	sol	Grade3	0.360246	high	0.828867	0.146027	154.392	419.354	54	Male	Smoker	20	Adjuvant	lobectomy or greater	0	1664	45	II
CRUK0020	0.269745	0.0118727	0.483053	0.0406369	0.187453	0.007239	1.78496	sol	Grade3	0	0	0.85	0	0.15	0	0.60984	sol	Grade3	0.281014	low	0.810464	0.130664	93.587	152.084	83	Male	Ex-Smoker	102	No adjuvant	lobectomy or greater	0	1545	19	I
CRUK0027	0.0502813	0.00618971	0.875046	0.00101481	0.059759	0.00770883	0.737924	sol	Grade3	0	0	0.9	0	0.1	0	0.468996	sol	Grade3	0.373244	high	0.826798	0.135212	66.8147	123.548	58	Female	Smoker	30	Adjuvant	lobectomy or greater	0	1810	22	II
CRUK0124	0.110335	0.000471268	0.0609451	0.758453	0.0439138	0.0258814	1.23906	pap	Grade2	0	0	0	0.8	0.1	0.1	0.921928	pap	Grade2	0.474194	high	0.789378	0.164445	106.433	201.406	78	Male	Ex-Smoker	18.75	No adjuvant	lobectomy or greater	0	1544	35	II
CRUK0008	0.0737416	0.00204183	0.0235108	0.394872	0.357001	0.148833	1.8917	pap	Grade2	0	0	0	0.6	0.4	0	0.970951	pap	Grade2	0.332553	low	0.772236	0.182729	180.147	1321.79	72	Male	Ex-Smoker	74	No adjuvant	lobectomy or greater	0	1934	25	I
CRUK0199	0.0353323	0.00122169	0.0484097	0.0708935	0.725029	0.119114	1.36636	aci	Grade2	0	0	0.1	0	0.5	0.4	1.36096	aci	Grade2	0.360358	high	0.802227	0.15871	135.974	266.684	50	Female	Smoker	7.2	No adjuvant	lobectomy or greater	0	1852	32	I
CRUK0182	0.0413344	0.0684991	0.303898	0.130399	0.452273	0.00359634	1.90731	aci	Grade3	0.15	0.4	0.15	0.1	0.2	0	2.14644	mic	Grade3	0.342669	low	0.807861	0.159089	142.49	403.041	79	Male	Ex-Smoker	14	No adjuvant	sublobar resection	0	1797	29	I
CRUK0029	0.0600847	0.00283056	0.907517	0.00135652	0.0253469	0.00286387	0.566276	sol	Grade3	0	0	1	0	0	0	0	sol	Grade3	0.449512	high	0.823095	0.135419	77.5673	128.384	56	Male	Ex-Smoker	32.5	No adjuvant	lobectomy or greater	1	54	70	III
CRUK0061	0.000583572	0.00540838	0.00895923	0.738543	0.191244	0.055262	1.11813	pap	Grade2	0	0	0	0.25	0	0.75	0.811278	lep	Grade1	0.396212	high	0.78385	0.172577	131.326	436.036	82	Male	Ex-Smoker	40	No adjuvant	lobectomy or greater	0	1845	30	I
CRUK0035	0.504547	0.00210236	0.362434	0.00993593	0.119364	0.00161648	1.49447	cri	Grade3	0.25	0	0.6	0	0.15	0	1.35272	sol	Grade3	0.376098	high	0.839945	0.132567	81.916	164.758	75	Male	Ex-Smoker	31.05	Adjuvant	lobectomy or greater	1	392	28	III
CRUK0044	0.113997	0.0445831	0.126491	0.0466295	0.658603	0.0096975	1.60242	aci	Grade3	0.05	0	0	0	0.95	0	0.286397	aci	Grade2	0.19647	low	0.797913	0.146405	73.7534	103.44	59	Female	Smoker	33.75	No adjuvant	lobectomy or greater	1	194	23	I
CRUK0030	0.0277949	0.00128835	0.831494	0.0588851	0.0738064	0.00673085	0.944088	sol	Grade3	0	0	0.55	0	0.45	0	0.992774	sol	Grade3	0.3053	low	0.794076	0.14622	78.8955	122.824	75	Male	Ex-Smoker	60	Adjuvant	sublobar resection	0	1819	21	III
CRUK0043	0.00632564	0.0020971	0.00259171	0.0189884	0.35126	0.618737	1.15445	lep	Grade1	0	0	0	0	0.4	0.6	0.970951	lep	Grade1	0.327299	low	0.819805	0.155401	122.597	232.03	68	Male	Ex-Smoker	4	No adjuvant	sublobar resection	0	1898	20	I
CRUK0038	0.0151323	0.00158164	0.0446317	0.0663888	0.251026	0.621239	1.49341	lep	Grade1	0	0	0	0	0.55	0.45	0.992774	aci	Grade2	0.379151	high	0.790752	0.170083	81.9435	139.916	81	Female	Ex-Smoker	30	No adjuvant	lobectomy or greater	1	1242	25	I
CRUK0157	0.000196962	0.000193435	0.99337	0	0.00623995	0	0.0600475	sol	Grade3	0	0	1	0	0	0	0	sol	Grade3	0.406513	high	0.851045	0.129827	62.3501	101.048	66	Male	Smoker	12.5	Adjuvant	lobectomy or greater	0	1884	105	II
CRUK0052	0.211822	0.00850728	0.419872	0.0151648	0.30015	0.0444845	1.871	sol	Grade3	0.1	0	0.85	0	0.05	0	0.747585	sol	Grade3	0.389319	high	0.84702	0.117533	50.1704	79.1958	59	Female	Ex-Smoker	35	Adjuvant	lobectomy or greater	0	2148	37	III
CRUK0058	0.0231754	0.0211523	0.0767499	0.185105	0.395771	0.298046	2.02802	aci	Grade2	0	0.05	0.05	0.2	0.4	0.3	1.94644	aci	Grade2	0.286567	low	0.814972	0.15062	135.927	315.423	74	Male	Ex-Smoker	60	Adjuvant	sublobar resection	0	1872	16	II
CRUK0010	0.205156	0.00199356	0.132602	0.0703669	0.506286	0.0835951	1.93912	aci	Grade3	0.15	0.05	0.2	0.4	0.1	0.1	2.28418	pap	Grade3	0.329139	low	0.786025	0.168768	222.908	740.1	68	Male	Never Smoked	0	Adjuvant	lobectomy or greater	1	1750	32	III
CRUK0002	0.412458	0.000723909	0.189524	0.00447056	0.263003	0.12982	1.91335	cri	Grade3	0.3	0	0.2	0	0.5	0	1.48548	aci	Grade3	0.333107	low	0.825379	0.134492	98.0936	225.573	81	Male	Ex-Smoker	8.75	No adjuvant	lobectomy or greater	0	1901	35	I
CRUK0046	0.0738243	0.0623244	0.192019	0.360687	0.297052	0.0140927	2.12174	pap	Grade3	0	0.05	0.3	0.25	0.2	0.2	2.16596	sol	Grade3	0.402622	high	0.803456	0.158953	345.909	5814.09	61	Female	Ex-Smoker	15	Adjuvant	lobectomy or greater	1	840	60	II
CRUK0142	0.198042	0.00215034	0.355144	0.0067425	0.434113	0.00380872	1.61397	aci	Grade3	0	0	0.15	0	0.85	0	0.60984	aci	Grade2	0.352127	low	0.803716	0.149853	141.38	251.539	73	Female	Smoker	78	No adjuvant	sublobar resection	1	145	36	I
CRUK0115	0.0101425	0.000412813	0.96959	0.00184399	0.0180104	0	0.236137	sol	Grade3	0	0	1	0	0	0	0	sol	Grade3	0.378155	high	0.826596	0.139373	82.4547	174.705	91	Male	Ex-Smoker	47.25	No adjuvant	lobectomy or greater	1	5	33	I
CRUK0041	0.0192793	0.00052459	0.956459	0.000401891	0.023129	0.000206034	0.309718	sol	Grade3	0	0	1	0	0	0	0	sol	Grade3	0.365223	high	0.850473	0.118807	53.0367	88.9488	72	Male	Ex-Smoker	62	No adjuvant	sublobar resection	1	105	35	I
CRUK0036	0.0733368	0.000124766	0.911722	0.00028589	0.0130968	0.00143422	0.49844	sol	Grade3	0.1	0	0.9	0	0	0	0.468996	sol	Grade3	0.356696	low	0.834604	0.126728	69.8059	194.17	64	Female	Smoker	33.75	No adjuvant	lobectomy or greater	1	306	40	I
CRUK0012	0.00768928	0.000167249	0.011069	0.0554861	0.245512	0.680076	1.23521	lep	Grade1	0	0	0.05	0	0.1	0.85	0.747585	lep	Grade1	0.379312	high	0.802424	0.178886	105.621	169.237	65	Male	Ex-Smoker	14.25	No adjuvant	lobectomy or greater	0	1800	28	I
CRUK0001	0.090083	0.000605105	0.313265	0.00331942	0.559285	0.0334419	1.50401	aci	Grade3	0.15	0	0	0	0.8	0.05	0.884184	aci	Grade2	0.334121	low	0.833706	0.136433	116.368	206.605	84	Male	Ex-Smoker	30	No adjuvant	lobectomy or greater	1	1120	26	II
CRUK0040	0	0.0124773	0.102695	0.722497	0.15657	0.00576062	1.21662	pap	Grade2	0	0	0	0.8	0.2	0	0.721928	pap	Grade2	0.284806	low	0.804376	0.16613	126.068	276.406	62	Female	Ex-Smoker	40	No adjuvant	sublobar resection	0	1924	14	I
CRUK0033	0.00254512	0.0230622	0.0259264	0.919136	0.0119546	0.0173756	0.573722	pap	Grade2	0	0	0	0.4	0.05	0.55	1.21924	lep	Grade1	0.37152	high	0.824252	0.152718	59.8696	119.544	68	Male	Never Smoked	0	No adjuvant	lobectomy or greater	0	1850	21	I
CRUK0009	0.174182	0.0118929	0.504353	0.0327804	0.238026	0.0387662	1.84958	sol	Grade3	0	0	0.65	0	0.35	0	0.934068	sol	Grade3	0.405412	high	0.797339	0.155358	106.698	222.497	55	Male	Smoker	10.25	Adjuvant	lobectomy or greater	0	1100	65	II
CRUK0178	0.0221058	0.00278249	0.941467	0.0058702	0.0188066	0.00896833	0.439432	sol	Grade3	0	0	1	0	0	0	0	sol	Grade3	0.311746	low	0.827297	0.126543	50.5087	59.0521	59	Male	Ex-Smoker	66.375	Adjuvant	lobectomy or greater	0	66	20	II
CRUK0049	0.00155109	0.000333305	0.0260071	0.00280213	0.103094	0.866213	0.696435	lep	Grade1	0	0	0	0	0.6	0.4	0.970951	aci	Grade2	0.301095	low	0.800585	0.165166	92.3769	141.931	66	Female	Smoker	48	No adjuvant	lobectomy or greater	0	1931	20	I
CRUK0054	0	5.25e-05	0.00565636	0.00863243	0.229486	0.756173	0.894376	lep	Grade1	0	0	0	0	0.2	0.8	0.721928	lep	Grade1	0.24736	low	0.805258	0.170212	95.731	145.257	76	Female	Never Smoked	0	No adjuvant	sublobar resection	0	1765	14	I
CRUK0025	0.142009	0.0371955	0.0660847	0.286478	0.0744826	0.393751	2.16074	lep	Grade3	0	0.1	0.15	0	0.3	0.45	1.78223	lep	Grade3	0.388755	high	0.81348	0.14014	74.0694	173.884	52	Male	Smoker	55.5	No adjuvant	lobectomy or greater	0	1839	33	I
CRUK0006	0.0239302	0.0387094	0.383666	0.0153288	0.515469	0.0228965	1.55068	aci	Grade3	0	0	0.35	0	0.45	0.2	1.51289	aci	Grade3	0.374953	high	0.825676	0.138356	111.906	184.659	66	Male	Smoker	43.75	No adjuvant	lobectomy or greater	0	1811	18	I
CRUK0202	0.0523892	0.0001836	0.832701	0.00108759	0.106993	0.00664535	0.84888	sol	Grade3	0.2	0	0.8	0	0	0	0.721928	sol	Grade3	0.41287	high	0.832087	0.13047	70.0995	97.5014	69	Female	Smoker	18.8	No adjuvant	lobectomy or greater	1	60	22	II
CRUK0007	0.000716805	0.0038621	0.000137101	0.298432	0.135643	0.56121	1.41947	lep	Grade1	0.3	0	0	0	0.1	0.6	1.29546	lep	Grade3	0.292474	low	0.802879	0.167112	164.865	996.431	69	Male	Ex-Smoker	0.675	No adjuvant	lobectomy or greater	0	2244	18	I
CRUK0259	0.0755034	0.0035395	0.134621	0.0233185	0.759672	0.00334493	1.15491	aci	Grade3	0	0	0.4	0	0.6	0	0.970951	aci	Grade3	0.318657	low	0.812613	0.13967	93.1543	150.59	64	Female	Ex-Smoker	38	No adjuvant	lobectomy or greater	0	1825	23	I
CRUK0270	0.200792	0.00157001	0.579255	0.00745656	0.210927	0	1.46227	sol	Grade3	0	0	0.1	0.6	0.3	0	1.29546	pap	Grade2	0.401603	high	0.820673	0.128424	56.6991	97.4661	68	Male	Ex-Smoker	136	Adjuvant	lobectomy or greater	0	1822	85	II
CRUK0048	0.00371681	0.0437138	0.00354672	0.713671	0.136092	0.0992597	1.32597	pap	Grade2	0	0.2	0	0.15	0.25	0.4	1.9037	lep	Grade3	0.377364	high	0.799968	0.179231	158.716	730.896	76	Female	Ex-Smoker	56	No adjuvant	lobectomy or greater	1	723	33	I
CRUK0296	0.0062537	0.00296567	0.00780133	0.688916	0.0306362	0.263427	1.1567	pap	Grade2	0	0	0	0.3	0	0.7	0.881291	lep	Grade1	0.433906	high	0.80206	0.166404	88.0123	230.02	64	Female	Smoker	35.25	Adjuvant	lobectomy or greater	1	1055	45	I
CRUK0253	0.0354783	0.00666447	0.0186613	0.785419	0.121992	0.0317857	1.12837	pap	Grade2	0.1	0.15	0	0.35	0.35	0.05	2.01904	pap	Grade3	0.374739	high	0.796654	0.156521	143.017	562.978	65	Female	Ex-Smoker	18.75	Adjuvant	lobectomy or greater	1	564	40	I
CRUK0019	0.0780905	0.000923951	0.00379808	0.301817	0.473441	0.14193	1.75924	aci	Grade2	0	0	0	0.3	0.45	0.25	1.53949	aci	Grade2	0.272947	low	0.822392	0.158134	183.134	477.05	54	Female	Never Smoked	0	No adjuvant	sublobar resection	0	1987	32	I
CRUK0285	0.000146586	9.06e-05	0.990053	0	0.00895155	0.000758124	0.0861242	sol	Grade3	0	0	1	0	0	0	0	sol	Grade3	0.436027	high	0.818681	0.12796	69.8371	144.108	68	Male	Ex-Smoker	51.975	Adjuvant	lobectomy or greater	0	1487	50	II
CRUK0272	0.0684096	0.000673504	0.86201	0.000112878	0.0628507	0.00594339	0.752805	sol	Grade3	0	0	0.9	0	0.1	0	0.468996	sol	Grade3	0.365481	high	0.83385	0.134168	72.949	164.474	92	Male	Ex-Smoker	24	No adjuvant	lobectomy or greater	1	95	55	II
CRUK0011	0.0014304	0.00168795	0.00425661	0.0334845	0.332912	0.626229	1.17779	lep	Grade1	0	0	0	0	0.3	0.7	0.881291	lep	Grade1	0.295069	low	0.80141	0.17746	145.396	259.268	71	Female	Ex-Smoker	35	No adjuvant	lobectomy or greater	0	1894	40	I
CRUK0037	0.0563945	0.000586876	0.443708	0.0128194	0.481942	0.00454973	1.3839	aci	Grade3	0	0	0	0	0.8	0.2	0.721928	aci	Grade2	0.393442	high	0.785463	0.162809	238.065	908.898	83	Male	Ex-Smoker	9.75	No adjuvant	lobectomy or greater	1	313	75	II
CRUK0279	0.0886979	3.9e-05	0.131157	0.00312737	0.647297	0.129681	1.50931	aci	Grade3	0.05	0	0.25	0	0.35	0.35	1.7763	aci	Grade3	0.337269	low	0.772879	0.176431	112.443	187.272	80	Female	Never Smoked	0	No adjuvant	lobectomy or greater	0	1751	40	I
CRUK0287	0	3.58e-05	0.994003	0	0.00430732	0.00165384	0.0582866	sol	Grade3	0	0	1	0	0	0	0	sol	Grade3	NA	NA	0.795046	0.182205	72.5517	79.7517	61	Female	Smoker	90	No adjuvant	lobectomy or greater	0	1286	14	I
CRUK0276	0.00700455	8.15e-05	0.909349	0.000558486	0.0393922	0.0436144	0.562842	sol	Grade3	0.1	0	0.7	0	0.1	0.1	1.35678	sol	Grade3	0.344802	low	0.836094	0.127808	71.2411	104.011	76	Female	Smoker	37.5	No adjuvant	lobectomy or greater	0	1808	25	I
CRUK0242	0.0314386	0.0197666	0.259428	0.121578	0.401601	0.166187	2.10227	aci	Grade3	0	0.05	0.1	0.25	0.6	0	1.49047	aci	Grade2	0.367074	high	0.78883	0.158701	161.078	358.553	74	Male	Ex-Smoker	63.75	Adjuvant	lobectomy or greater	1	300	43	III
CRUK0056	0.0882844	0.00221118	0.0989052	0.0831259	0.682567	0.0449064	1.53419	aci	Grade2	0	0	0.05	0.05	0.8	0.1	1.02193	aci	Grade2	0.337923	low	0.810335	0.139006	126.786	216.355	71	Female	Ex-Smoker	90	No adjuvant	lobectomy or greater	1	968	25	I
CRUK0022	0.018657	0.0160725	0.016601	0.0931778	0.561827	0.293664	1.60659	aci	Grade2	0	0	0	0	0.6	0.4	0.970951	aci	Grade2	0.369504	high	0.819145	0.147787	150.86	341.761	65	Female	Ex-Smoker	32.25	Adjuvant	lobectomy or greater	1	573	27	III
CRUK0267	0.0145057	0.00186121	0.0141433	0.0608659	0.568804	0.33982	1.43031	aci	Grade2	0	0.05	0	0.2	0.35	0.4	1.73935	lep	Grade1	0.327282	low	0.819407	0.159313	193.602	464.282	71	Female	Ex-Smoker	5	No adjuvant	lobectomy or greater	0	2024	16	I
CRUK0206	0.582622	0.0680026	0.280986	0.0301701	0.0274839	0.0107349	1.59753	cri	Grade3	0.2	0	0.6	0	0.2	0	1.37095	sol	Grade3	0.335983	low	0.810947	0.134141	70.9806	112.55	71	Male	Smoker	56	No adjuvant	lobectomy or greater	1	381	50	II
CRUK0278	0	0.000329132	0.501238	0.0540553	0.1913	0.253077	1.68895	sol	Grade3	0	0.1	0	0	0.3	0.6	1.29546	lep	Grade1	0.250192	low	0.814776	0.139167	78.0292	105.219	72	Female	Smoker	54	No adjuvant	lobectomy or greater	0	1850	20	I
CRUK0269	0	0	0.722393	0	0.275431	0.00217608	0.870519	sol	Grade3	0	0	0	0	1	0	0	aci	Grade2	0.227568	low	0.831149	0.12942	105.82	141.365	72	Male	Ex-Smoker	98	No adjuvant	sublobar resection	0	2103	15	I
CRUK0249	0.00603742	0.000332983	0.301881	0.233767	0.452691	0.0052895	1.61777	aci	Grade3	0	0	0.1	0	0.5	0.4	1.36096	aci	Grade2	0.396225	high	0.821901	0.139713	99.003	179.733	78	Female	Smoker	29.5	No adjuvant	sublobar resection	1	746	35	III
CRUK0297	0.0114651	0.00886839	0.0363697	0.515858	0.413778	0.013661	1.41226	pap	Grade2	0	0.3	0	0.4	0.3	0	1.57095	pap	Grade3	0.373888	high	0.81168	0.153718	155.682	440.561	85	Male	Never Smoked	0	No adjuvant	lobectomy or greater	0	2009	33	III
CRUK0284	0.0341051	0.00217375	0.780782	0.0245418	0.1529	0.00549741	1.05099	sol	Grade3	0	0.1	0.5	0.1	0.3	0	1.68548	sol	Grade3	0.352168	low	0.809221	0.141322	93.4625	162.976	66	Male	Ex-Smoker	63	Adjuvant	lobectomy or greater	1	325	52	II
CRUK0233	0.00881334	0.000686185	0.46298	0.00474976	0.449938	0.0728329	1.41207	sol	Grade3	0	0	0.2	0	0.6	0.2	1.37095	aci	Grade3	0.337117	low	0.823498	0.138298	91.2065	166.277	59	Female	Smoker	30	No adjuvant	lobectomy or greater	0	2135	17	I
CRUK0280	0.0432703	0.000866062	0.0999375	0.0594739	0.564893	0.23156	1.73324	aci	Grade2	0	0.1	0	0	0.9	0	0.468996	aci	Grade2	0.325803	low	0.814213	0.1563	104.213	178.34	66	Male	Smoker	37.5	No adjuvant	lobectomy or greater	0	1609	55	II
CRUK0247	0.0554067	0.00145687	0.0364193	0.149571	0.731584	0.0255623	1.29412	aci	Grade2	0	0	0	0	0.7	0.3	0.881291	aci	Grade2	0.364525	high	0.806144	0.165687	118.218	161.315	64	Female	Smoker	48	No adjuvant	lobectomy or greater	1	903	15	I
CRUK0274	0.168789	0.000983106	0.037012	0.0962831	0.653273	0.04366	1.54269	aci	Grade3	0.2	0	0	0	0.8	0	0.721928	aci	Grade3	0.382992	high	0.814064	0.134525	85.7891	150.451	71	Female	Smoker	28.5	Adjuvant	lobectomy or greater	0	2147	35	I
CRUK0212	0.0561459	0.0027671	0.241359	0.0200789	0.628804	0.0508453	1.50435	aci	Grade3	0	0	0	0	0.3	0.7	0.881291	lep	Grade1	0.483624	high	0.805673	0.169432	95.2169	231.466	63	Female	Ex-Smoker	9.75	Adjuvant	lobectomy or greater	0	1982	10	II
CRUK0299	0.0324147	0.012523	0.0105746	0.439565	0.360613	0.14431	1.76382	pap	Grade2	0.1	0.2	0	0	0.5	0.2	1.76096	aci	Grade3	0.337716	low	0.801255	0.16066	168.743	399.742	49	Female	Smoker	34	Adjuvant	lobectomy or greater	1	640	25	II
CRUK0246	0.0156259	0.000904329	0.0235265	0.00187678	0.951777	0.00628999	0.361028	aci	Grade2	0	0	0	0	1	0	0	aci	Grade2	0.410149	high	0.833964	0.147941	159.743	298.252	69	Female	Ex-Smoker	38.25	Adjuvant	lobectomy or greater	0	1866	33	II
CRUK0372	0.0442369	0.00553162	0.839912	0.0135567	0.0770951	0.0196678	0.93251	sol	Grade3	0	0	0.9	0	0.1	0	0.468996	sol	Grade3	0.368545	high	0.81013	0.150747	81.2195	139.657	74	Female	Smoker	31.8	Adjuvant	lobectomy or greater	0	1670	16	II
CRUK0361	0.222788	0.00273535	0.562659	0.0392362	0.166119	0.00646212	1.63323	sol	Grade3	0.4	0	0.1	0.3	0.2	0	1.84644	cri	Grade3	0.313955	low	0.790434	0.155915	185.35	500.722	73	Male	Ex-Smoker	32.875	No adjuvant	lobectomy or greater	1	157	24	III
CRUK0380	0.0244632	0.00432623	0.517062	0.0735873	0.370389	0.0101728	1.53203	sol	Grade3	0.2	0.05	0	0.2	0.55	0	1.61924	aci	Grade3	0.393327	high	0.793045	0.149846	180.796	484.268	57	Female	Smoker	40	No adjuvant	lobectomy or greater	0	1939	52	II
CRUK0352	0.34352	0.0530787	0.295137	0.136791	0.16748	0.00399269	2.13013	cri	Grade3	0.4	0.4	0.05	0	0.15	0	1.68418	cri	Grade3	0.367298	high	0.827494	0.135708	72.8496	131.579	68	Male	Smoker	35.25	Adjuvant	lobectomy or greater	1	660	65	III
CRUK0344	0.276884	0.0100677	0.370676	0.0443754	0.169353	0.128643	2.12437	sol	Grade3	0.4	0.05	0.3	0	0.25	0	1.76596	cri	Grade3	0.42128	high	0.81969	0.146112	104.014	246.261	59	Male	Smoker	1.75	No adjuvant	lobectomy or greater	1	176	38	II
CRUK0366	0.109216	0.0105681	0.069167	0.21575	0.333868	0.26143	2.1966	aci	Grade2	0	0	0.1	0.2	0.6	0.1	1.57095	aci	Grade2	0.301895	low	0.791939	0.155007	132.21	285.552	62	Female	Smoker	42	No adjuvant	sublobar resection	0	1515	16	I
CRUK0369	0.0121249	0.00368583	0.980382	0.00122518	0.00245513	0.000127477	0.169791	sol	Grade3	0.05	0	0.95	0	0	0	0.286397	sol	Grade3	0.410923	high	0.824681	0.126504	53.8123	68.0613	71	Female	Smoker	22	No adjuvant	lobectomy or greater	0	1898	80	III
CRUK0375	0.00871727	0.000759187	0.963101	0.000902594	0.0257275	0.00079224	0.272895	sol	Grade3	0.1	0	0.9	0	0	0	0.468996	sol	Grade3	0.446337	high	0.851086	0.123355	61.3505	147.316	80	Male	Smoker	24.4	No adjuvant	sublobar resection	1	23	25	I
CRUK0388	0.107635	0.0219728	0.432855	0.0606986	0.333442	0.043397	1.96018	sol	Grade3	0.15	0	0.75	0	0.1	0	1.05402	sol	Grade3	0.550735	high	0.840357	0.136929	56.0323	82.2558	79	Male	Ex-Smoker	15.75	No adjuvant	lobectomy or greater	1	413	26	III
CRUK0370	0.00194798	0.00247531	0.181712	0.241059	0.246154	0.326653	2.0059	lep	Grade1	0	0.5	0.1	0	0.1	0.3	1.68548	mic	Grade3	0.309458	low	0.786126	0.16747	142.096	390.091	74	Female	Ex-Smoker	57	No adjuvant	lobectomy or greater	0	1807	32	I
CRUK0386	0.00586721	0.000856262	0.180551	0.016474	0.783305	0.0129464	0.952871	aci	Grade2	0	0	0.1	0.2	0.65	0.05	1.41664	aci	Grade2	0.414424	high	0.789283	0.157867	129.662	223.309	80	Male	Ex-Smoker	136	No adjuvant	lobectomy or greater	1	1224	15	I
CRUK0322	0.241986	0.0068927	0.549107	0.00446122	0.161874	0.0356787	1.65139	sol	Grade3	0.3	0	0.6	0	0.1	0	1.29546	sol	Grade3	0.354283	low	0.805814	0.148678	95.3748	173.995	70	Male	Smoker	100	No adjuvant	lobectomy or greater	0	399	25	I
CRUK0301	0.0508676	0.000725095	0.889322	0.000561408	0.0450675	0.0134562	0.667871	sol	Grade3	0	0	0.95	0	0	0.05	0.286397	sol	Grade3	0.295178	low	0.82553	0.132474	78.7024	131.035	67	Female	Smoker	39.75	No adjuvant	lobectomy or greater	1	321	25	II
CRUK0333	0.423644	0.0145228	0.171139	0.0653739	0.322589	0.00273142	1.8565	cri	Grade3	0.55	0	0.25	0	0.2	0	1.43876	cri	Grade3	0.364054	high	0.789604	0.159278	150.005	342.993	64	Female	Smoker	29.9	No adjuvant	lobectomy or greater	0	1763	33	I
CRUK0305	0.0020797	0.000975179	0.0156003	0.0202405	0.346291	0.614814	1.19707	lep	Grade1	0	0	0	0	0.4	0.6	0.970951	lep	Grade1	0.221375	low	0.781324	0.174835	78.7988	103.475	58	Female	Never Smoked	0	No adjuvant	lobectomy or greater	0	1473	42	I
CRUK0379	0.0912865	0.00064911	0.862453	0	0.0449396	0.000671995	0.714472	sol	Grade3	0.05	0	0.95	0	0	0	0.286397	sol	Grade3	0.357794	low	0.831044	0.124894	58.3495	72.9514	68	Male	Smoker	66.25	Adjuvant	lobectomy or greater	1	153	80	II
CRUK0367	0.00429987	0.00308115	0.80031	0.0398215	0.0877224	0.064765	1.0656	sol	Grade3	0	0	1	0	0	0	0	sol	Grade3	0.523575	high	0.821554	0.153909	70.767	159.418	59	Male	Smoker	40	No adjuvant	lobectomy or greater	1	203	73	II
CRUK0349	0.0862338	0.0126553	0.466994	0.0600307	0.363326	0.0107598	1.74233	sol	Grade3	0.05	0	0.85	0	0.1	0	0.747585	sol	Grade3	0.360511	high	0.805859	0.158078	102.433	234.507	75	Female	Smoker	68	No adjuvant	sublobar resection	1	442	18	I
CRUK0377	0.106877	0.00276597	0.478529	0.0117473	0.33147	0.0686111	1.7457	sol	Grade3	0.3	0	0.7	0	0	0	0.881291	sol	Grade3	0.252911	low	0.815108	0.139205	53.3236	58.8296	65	Female	Ex-Smoker	44	No adjuvant	sublobar resection	1	199	33	I
CRUK0394	0.0131334	0.000595514	0.943012	0.000620789	0.0396716	0.00296631	0.384522	sol	Grade3	0	0	1	0	0	0	0	sol	Grade3	0.463838	high	0.837778	0.131639	72.2983	217.181	74	Male	Smoker	55	No adjuvant	lobectomy or greater	0	572	62	II
CRUK0382	0.133529	0.00984926	0.511187	0.03133	0.272224	0.0418808	1.80764	sol	Grade3	0.15	0	0.4	0	0.35	0.1	1.80161	sol	Grade3	0.268158	low	0.811682	0.144798	84.8397	138.486	91	Male	Ex-Smoker	35	No adjuvant	sublobar resection	0	1556	12	I
CRUK0319	0.000912237	0.000543315	0.0555748	0.0433474	0.583381	0.316241	1.42191	aci	Grade2	0	0	0	0	0.8	0.2	0.721928	aci	Grade2	0.309472	low	0.819125	0.156451	141.332	303.386	67	Female	Ex-Smoker	0.75	Adjuvant	lobectomy or greater	0	2027	56	II
CRUK0350	0.0374793	0.000682999	0.0517208	0.0207988	0.88272	0.00659781	0.728627	aci	Grade2	0	0	0	0	0.75	0.25	0.811278	aci	Grade2	0.348536	low	0.788917	0.164901	239.735	525.379	71	Male	Smoker	27.5	No adjuvant	sublobar resection	0	508	26	I
CRUK0337	0.0210548	0.019355	0.394375	0.0552093	0.510006	0	1.48296	aci	Grade3	0	0.05	0.1	0.25	0.6	0	1.49047	aci	Grade2	0.314952	low	0.817852	0.132393	95.7799	136.576	62	Female	Smoker	35.25	Adjuvant	lobectomy or greater	0	1947	40	III
CRUK0324	0.0293183	0.00688642	0.0404087	0.0166632	0.686323	0.2204	1.33781	aci	Grade2	0	0.05	0	0	0.8	0.15	0.884184	aci	Grade2	0.294709	low	0.836885	0.141865	131.379	202.585	62	Male	Smoker	50	No adjuvant	lobectomy or greater	0	1886	29	I
CRUK0359	0.0110751	0.00139844	0.748163	0	0.143116	0.0962482	1.12482	sol	Grade3	0.15	0	0.45	0	0.35	0.05	1.67514	sol	Grade3	0.321088	low	0.799983	0.175698	70.6885	106.461	69	Female	Ex-Smoker	26.1	No adjuvant	lobectomy or greater	0	1488	24	I
CRUK0343	0.811036	0.00654251	0.0920916	0.0047703	0.0839759	0.00158408	0.961047	cri	Grade3	0.5	0	0.1	0	0.4	0	1.36096	cri	Grade3	0.401875	high	0.823368	0.13528	62.5352	131.914	87	Male	Ex-Smoker	22.575	No adjuvant	lobectomy or greater	1	162	55	III
CRUK0385	0.00785964	0.000914151	0.947491	0.0146541	0.00707012	0.022011	0.398882	sol	Grade3	0	0	0.9	0.1	0	0	0.468996	sol	Grade3	0.402744	high	0.809653	0.154916	47.5462	55.4366	57	Female	Smoker	19	Adjuvant	lobectomy or greater	1	360	49	II
CRUK0460	0.00406127	0.00124836	0.0627305	0.405883	0.257078	0.268998	1.83626	pap	Grade2	0	0.2	0	0.75	0.05	0	0.99176	pap	Grade3	0.316602	low	0.802227	0.158628	95.524	177.976	60	Female	Smoker	40	No adjuvant	sublobar resection	0	1294	25	I
CRUK0430	0.00515762	8.97e-05	0.358207	0.00125001	0.631733	0.00356346	1.03058	aci	Grade3	0	0	0.1	0	0.9	0	0.468996	aci	Grade2	0.339933	low	0.796323	0.155793	84.0782	127.25	55	Female	Ex-Smoker	50	Adjuvant	lobectomy or greater	0	1821	31	I
CRUK0492	0.338738	0.00359739	0.0502852	0.204443	0.387865	0.0150708	1.86455	aci	Grade3	0.15	0	0.1	0	0.75	0	1.05402	aci	Grade3	0.313153	low	0.789383	0.154471	94.6383	174.154	59	Female	Never Smoked	0	No adjuvant	lobectomy or greater	0	1956	23	I
CRUK0487	0.266096	0.00153245	0.18539	0.0119632	0.525255	0.00976322	1.60282	aci	Grade3	0	0.1	0	0.25	0.45	0.2	1.81498	aci	Grade2	0.378542	high	0.792856	0.167301	203.632	710.744	77	Male	Ex-Smoker	45	No adjuvant	lobectomy or greater	1	11	52	III
CRUK0408	0.0144756	0.000741478	0.665173	0.0231817	0.218415	0.0780133	1.3798	sol	Grade3	0	0	0.05	0	0.9	0.05	0.568996	aci	Grade2	0.34069	low	0.804911	0.152333	101.563	174.089	63	Male	Ex-Smoker	19.5	No adjuvant	lobectomy or greater	0	1890	22	I
CRUK0497	0.358074	0.000789781	0.310459	0.145493	0.175501	0.00968433	1.97258	cri	Grade3	0	0.5	0.4	0	0	0.1	1.36096	mic	Grade3	0.363916	high	0.827542	0.13418	75.6495	152.516	71	Male	Ex-Smoker	50	Adjuvant	lobectomy or greater	1	170	48	II
CRUK0456	0.0442158	0.000882733	0.821685	0.0106427	0.122574	0	0.881654	sol	Grade3	0	0	0.6	0	0.4	0	0.970951	sol	Grade3	0.268207	low	0.838185	0.119639	54.8476	73.259	60	Female	Smoker	33.75	No adjuvant	lobectomy or greater	0	650	15	I
CRUK0410	0.139608	0.00411586	0.636792	0.0226009	0.186411	0.0104728	1.488	sol	Grade3	0.2	0.05	0.7	0	0.05	0	1.25678	sol	Grade3	0.414739	high	0.824864	0.142723	146.525	408.693	71	Female	Never Smoked	0	Adjuvant	lobectomy or greater	1	472	33	III
CRUK0401	0.0184965	0.00028399	0.862181	0.0025888	0.111793	0.00465666	0.705984	sol	Grade3	0.25	0.05	0.3	0	0.4	0	1.76596	aci	Grade3	0.370468	high	0.808894	0.142811	105.944	198.512	60	Male	Smoker	2.3	Adjuvant	lobectomy or greater	0	1912	64	II
CRUK0415	0.17023	0.0199922	0.359081	0.0724124	0.365966	0.0123177	1.96141	aci	Grade3	0.25	0.05	0.15	0.1	0.45	0	1.97724	aci	Grade3	0.392586	high	0.827151	0.134624	125.917	186.236	69	Female	Smoker	50	No adjuvant	sublobar resection	0	482	35	III
CRUK0413	0	0.00197825	0.073115	0.0122716	0.678477	0.234158	1.24171	aci	Grade2	0	0	0	0.5	0.1	0.4	1.36096	pap	Grade2	0.448635	high	0.783164	0.174463	142.158	303.938	85	Female	Ex-Smoker	27	No adjuvant	lobectomy or greater	0	1350	33	I
CRUK0496	0.0138829	0.0137319	0.0154366	0.30282	0.378634	0.275495	1.82831	aci	Grade2	0	0.1	0	0.25	0.45	0.2	1.81498	aci	Grade2	0.383679	high	0.796376	0.179549	197.214	506.12	78	Female	Smoker	15.5	Adjuvant	lobectomy or greater	1	86	21	II
CRUK0441	0.0515324	2.3e-05	0.914415	0.000208584	0.0308634	0.00295741	0.521129	sol	Grade3	0	0	1	0	0	0	0	sol	Grade3	0.330524	low	0.798571	0.165441	89.9438	181.325	64	Female	Ex-Smoker	1.75	No adjuvant	lobectomy or greater	1	74	26	I
CRUK0447	0.0201969	0.0164034	0.0133282	0.0909337	0.769457	0.0896805	1.21147	aci	Grade2	0	0.1	0	0.3	0.5	0.1	1.68548	aci	Grade2	0.374084	high	0.788596	0.173288	267.35	741.934	64	Female	Ex-Smoker	78	No adjuvant	lobectomy or greater	0	1106	33	I
CRUK0404	0.00868403	0	0.00599952	0.00163097	0.759415	0.224271	0.904048	aci	Grade2	0	0	0	0	0.75	0.25	0.811278	aci	Grade2	0.333691	low	0.807459	0.158365	126.85	194.75	63	Female	Smoker	22	No adjuvant	lobectomy or greater	0	1907	27	I
CRUK0450	0.00828038	0	0.454034	0	0.537685	0	1.05579	aci	Grade3	0	0	0.8	0	0.2	0	0.721928	sol	Grade3	0.532671	high	0.851144	0.118648	137.765	370.45	60	Female	Smoker	33.75	No adjuvant	lobectomy or greater	0	1473	20	I
CRUK0428	0	0.0612701	0.00453853	0.904522	0.0239386	0.00573097	0.58469	pap	Grade2	0	0	0.2	0	0.6	0.2	1.37095	aci	Grade3	0.331007	low	0.826406	0.138301	64.8693	118.105	66	Female	Smoker	36.75	Adjuvant	lobectomy or greater	1	633	33	III
CRUK0462	0.0491981	0.00225237	0.0366654	0.220985	0.665943	0.024956	1.41323	aci	Grade2	0	0.2	0.05	0	0.7	0.05	1.25678	aci	Grade3	0.366573	high	0.795273	0.163292	142.765	248.701	77	Female	Ex-Smoker	33	No adjuvant	lobectomy or greater	1	1442	33	I
CRUK0418	0.00217724	0.000332848	0.229079	0.148395	0.250123	0.369892	1.94939	lep	Grade3	0	0.2	0	0.6	0.2	0	1.37095	pap	Grade3	0.340835	low	0.805022	0.160508	102.505	169.103	72	Male	Ex-Smoker	64.75	Adjuvant	lobectomy or greater	1	267	41	II
CRUK0471	0.0482947	0.000308031	0.0856274	0.00725733	0.5301	0.328413	1.58289	aci	Grade2	0	0	0	0	0.7	0.3	0.881291	aci	Grade2	0.306798	low	0.814491	0.158378	119.249	195.211	55	Female	Smoker	50	No adjuvant	lobectomy or greater	0	1721	24	I
CRUK0406	0.198626	0.00722035	0.224862	0.219316	0.347252	0.00272456	2.0318	aci	Grade3	0	0	0.1	0.35	0.55	0	1.33667	aci	Grade2	0.364361	high	0.811163	0.136208	126.982	247.19	82	Female	Ex-Smoker	36	No adjuvant	sublobar resection	1	236	35	I
CRUK0453	0.0520574	0.0113883	0.771262	0.0107544	0.131055	0.023483	1.16612	sol	Grade3	0.35	0.05	0.25	0	0.2	0.15	2.12113	cri	Grade3	0.383373	high	0.791753	0.15314	116.048	198.629	57	Female	Smoker	6.15	No adjuvant	lobectomy or greater	1	467	25	I
CRUK0542	0	0.00193282	0.722874	0	0.275193	0	0.86813	sol	Grade3	0	0	1	0	0	0	0	sol	Grade3	0.411162	high	0.82565	0.133802	75.7121	162.588	69	Female	Smoker	52	No adjuvant	lobectomy or greater	0	1846	31	I
CRUK0525	0.330147	0.0044724	0.585825	0.00544851	0.0511826	0.0229244	1.40001	sol	Grade3	0.7	0	0.3	0	0	0	0.881291	cri	Grade3	0.209341	low	0.8086	0.148414	91.1728	199.568	52	Female	Never Smoked	0	No adjuvant	lobectomy or greater	0	1184	13	I
CRUK0541	0.266157	0.00429795	0.362892	0.00213188	0.364521	0	1.62238	aci	Grade3	0.35	0.05	0.1	0	0.5	0	1.57839	aci	Grade3	0.369164	high	0.814796	0.139925	108.22	196.981	68	Male	Ex-Smoker	49	Adjuvant	lobectomy or greater	1	240	34	III
CRUK0592	0.0346461	0.00385637	0.116132	0.206602	0.402096	0.236668	2.05031	aci	Grade2	0.1	0.05	0.05	0.5	0.3	0	1.78548	pap	Grade3	0.32283	low	0.800071	0.169964	140.004	336.881	63	Female	Ex-Smoker	40	No adjuvant	sublobar resection	0	1461	28	I
CRUK0578	0	0.000522717	0.0151967	0.0641045	0.491272	0.428904	1.37912	aci	Grade2	0	0.05	0	0	0.35	0.6	1.18838	lep	Grade1	0.213799	low	0.799925	0.162808	117.351	166.698	65	Male	Never Smoked	0	No adjuvant	lobectomy or greater	0	1821	25	I
CRUK0519	0.00475628	0.000283406	0.949068	0.00303683	0.0286204	0.0142349	0.371066	sol	Grade3	0	0	0.8	0	0.2	0	0.721928	sol	Grade3	0.362511	high	0.807788	0.144904	117.406	260.846	51	Male	Smoker	21	Adjuvant	lobectomy or greater	0	1329	25	III
CRUK0533	0.0252996	0.000732902	0.12796	0.219598	0.515559	0.110851	1.84621	aci	Grade2	0	0.1	0	0.45	0.4	0.05	1.59546	pap	Grade2	0.372953	high	0.786894	0.166792	202.901	750.611	68	Male	Ex-Smoker	25	No adjuvant	lobectomy or greater	0	1675	68	II
CRUK0581	0.00122067	0.00172309	0.857494	0.00331487	0.134151	0.00209649	0.652564	sol	Grade3	0	0.05	0.8	0	0.15	0	0.884184	sol	Grade3	0.428649	high	0.786468	0.159467	107.189	229.359	67	Male	Ex-Smoker	75	No adjuvant	lobectomy or greater	0	1659	30	I
CRUK0537	0.0137829	0	0.947762	0	0.0151262	0.0233285	0.376498	sol	Grade3	0	0	1	0	0	0	0	sol	Grade3	0.321822	low	0.814042	0.136594	45.8857	40.667	57	Female	Smoker	57	No adjuvant	lobectomy or greater	1	206	34	I
CRUK0572	0.246841	0.0220337	0.201749	0.0307702	0.494283	0.00432322	1.77637	aci	Grade3	0.1	0	0.2	0	0.7	0	1.15678	aci	Grade3	0.372275	high	0.814553	0.142897	134.791	259.872	73	Male	Ex-Smoker	22.5	Adjuvant	lobectomy or greater	1	340	55	III
CRUK0555	0.0383424	0.00121217	0.816444	0.00282018	0.133201	0.00798022	0.897909	sol	Grade3	0	0	1	0	0	0	0	sol	Grade3	0.348632	low	0.822661	0.141098	73.1678	114.376	74	Male	Smoker	112.5	No adjuvant	lobectomy or greater	1	280	20	I
CRUK0586	0.0226313	0.00388425	0.955832	0.0045293	0.0124557	0.000667348	0.338206	sol	Grade3	0.05	0	0.95	0	0	0	0.286397	sol	Grade3	0.355574	low	0.833192	0.125306	53.9167	76.0883	69	Male	Smoker	57.51	Adjuvant	lobectomy or greater	1	333	55	III
CRUK0530	0.185332	0.0536497	0.27097	0.217696	0.1511	0.121254	2.44745	sol	Grade3	0	0	0	0.1	0.8	0.1	0.921928	aci	Grade2	0.305184	low	0.826958	0.133987	68.8299	113.47	40	Male	Smoker	15.75	Adjuvant	lobectomy or greater	1	540	32	III
CRUK0559	0.13179	0.0191211	0.772532	0.0379062	0.0372429	0.00140828	1.15121	sol	Grade3	0.4	0.05	0.05	0.3	0.2	0	1.94644	cri	Grade3	0.415983	high	0.828043	0.122062	54.5212	68.2112	76	Male	Smoker	36	No adjuvant	lobectomy or greater	1	169	36	III
CRUK0570	0.0213144	0.0246461	0.0080364	0.386616	0.524067	0.0353202	1.49488	aci	Grade2	0	0.1	0	0.15	0.65	0.1	1.4789	aci	Grade2	0.315235	low	0.795387	0.152467	125.421	309.94	79	Female	Ex-Smoker	40.5	No adjuvant	lobectomy or greater	1	682	23	I
CRUK0513	0.00161696	0.000240967	0.00739945	0.518613	0.43745	0.0346796	1.25151	pap	Grade2	0	0	0	0.45	0.4	0.15	1.45772	pap	Grade2	0.48488	high	0.735464	0.201921	181.67	432.704	84	Male	Ex-Smoker	1.25	No adjuvant	lobectomy or greater	0	1078	65	II
CRUK0504	0.0126128	0.0158508	0.055006	0.385305	0.240135	0.29109	1.94715	pap	Grade2	0	0.15	0.1	0.1	0.45	0.2	2.05772	aci	Grade3	0.488573	high	0.807724	0.139808	98.0405	162.321	63	Female	Smoker	34.4	No adjuvant	lobectomy or greater	0	1700	18	II
CRUK0569	0.101435	0.00690633	0.257714	0.120039	0.504854	0.00905175	1.81496	aci	Grade3	0.1	0.1	0	0.1	0.7	0	1.35678	aci	Grade3	0.309891	low	0.773882	0.172443	125.838	300.362	72	Male	Ex-Smoker	45	No adjuvant	lobectomy or greater	0	1362	21	I
CRUK0548	0.00457934	0.00534936	0.0118775	0.103542	0.785733	0.0889184	1.07447	aci	Grade2	0	0.05	0	0.2	0.45	0.3	1.71997	aci	Grade2	0.43989	high	0.795546	0.175838	199.717	691.966	87	Female	Ex-Smoker	4	No adjuvant	lobectomy or greater	0	585	46	I
CRUK0512	0.0335986	0.00776935	0.0407974	0.219083	0.694913	0.00383885	1.28282	aci	Grade2	0.1	0.05	0	0.5	0.3	0.05	1.78548	pap	Grade2	0.413861	high	0.812225	0.135981	147.711	285.417	75	Female	Ex-Smoker	33	Adjuvant	lobectomy or greater	1	828	32	I
CRUK0543	0.56963	0.0140555	0.03192	0.0809541	0.300837	0.00260392	1.54488	cri	Grade3	0	0.2	0.05	0.6	0.15	0	1.53321	pap	Grade3	0.3951	high	0.802052	0.152012	165.483	729.477	71	Female	Ex-Smoker	20	Adjuvant	lobectomy or greater	1	559	80	III
CRUK0520	0.0589743	0.00455196	0.218057	0.071538	0.462448	0.184431	1.99192	aci	Grade3	0.3	0	0	0.1	0.5	0.1	1.68548	aci	Grade3	0.334562	low	0.801404	0.151569	93.7151	143.391	61	Male	Never Smoked	0	Adjuvant	lobectomy or greater	0	1195	28	III
CRUK0567	0.0619762	0.00217985	0.353509	0.191364	0.388622	0.00234961	1.80521	aci	Grade3	0.3	0.05	0.05	0.15	0.45	0	1.88223	aci	Grade3	0.402409	high	0.813768	0.14368	127.742	418.647	53	Female	Smoker	19	Adjuvant	lobectomy or greater	1	209	96	III
CRUK0511	0.101111	0.00185161	0.157685	0.0485532	0.678867	0.0119328	1.43878	aci	Grade3	0	0.05	0	0.8	0.15	0	0.884184	pap	Grade2	0.370813	high	0.767091	0.182023	204.204	503.862	71	Female	Ex-Smoker	30	No adjuvant	lobectomy or greater	1	1055	47	I
CRUK0552	0.257936	0.000754747	0.671354	0.000439989	0.068241	0.00127391	1.17947	sol	Grade3	0.75	0	0.2	0	0.05	0	0.99176	cri	Grade3	0.309885	low	0.799745	0.147535	75.9331	110.877	73	Female	Ex-Smoker	30	No adjuvant	lobectomy or greater	1	476	33	I
CRUK0684	0.0290876	0.00124679	0.119783	0.265377	0.565533	0.0189726	1.60866	aci	Grade2	0	0	0	0	0.9	0.1	0.468996	aci	Grade2	0.328001	low	0.802627	0.156895	156.324	378.3	64	Female	Ex-Smoker	4	No adjuvant	lobectomy or greater	0	1072	26	I
CRUK0610	0.0164507	0.000453544	0.913182	0	0.06892	0.000993977	0.498042	sol	Grade3	0.3	0	0.2	0	0.5	0	1.48548	aci	Grade3	0.344621	low	0.821916	0.132601	52.6021	59.9404	63	Male	Ex-Smoker	33	Adjuvant	lobectomy or greater	1	514	45	II
CRUK0620	0.00692169	0.000177423	0.930673	0.00141213	0.0595894	0.00122652	0.416	sol	Grade3	0	0	1	0	0	0	0	sol	Grade3	0.395946	high	0.849553	0.125494	55.1801	105.114	59	Female	Ex-Smoker	20	No adjuvant	lobectomy or greater	1	131	65	II
CRUK0667	0.245145	0.00133571	0.733738	0.00112575	0.016028	0.00262812	0.966846	sol	Grade3	0.1	0	0.9	0	0	0	0.468996	sol	Grade3	0.411532	high	0.84659	0.13178	85.236	327.265	75	Male	Ex-Smoker	48	No adjuvant	lobectomy or greater	0	1691	51	III
CRUK0666	0.00895616	0.000187079	0.976457	0.0034047	0.00820855	0.00278612	0.205241	sol	Grade3	0	0	1	0	0	0	0	sol	Grade3	0.453032	high	0.833803	0.12474	50.2877	44.2434	78	Male	Ex-Smoker	31	No adjuvant	lobectomy or greater	1	305	44	II
CRUK0633	0.0758618	0.0232408	0.0408206	0.139949	0.264848	0.45528	2.01826	lep	Grade1	0.15	0	0	0	0.7	0.15	1.18129	aci	Grade2	0.229597	low	0.823165	0.144734	105.767	191.803	77	Female	Smoker	56	No adjuvant	sublobar resection	0	1376	15	I
CRUK0687	0.0012354	0.00486715	0.0470555	0.807375	0.112812	0.0266556	1.00057	pap	Grade2	0	0	0	0.4	0.3	0.3	1.57095	pap	Grade2	0.454516	high	0.817416	0.167965	181.465	475.048	79	Female	Ex-Smoker	18.75	No adjuvant	sublobar resection	1	1143	25	I
CRUK0625	0.59684	0.017344	0.123021	0.168025	0.0929513	0.00181899	1.68525	cri	Grade3	0.4	0.05	0.05	0.2	0.3	0	1.94644	cri	Grade3	0.41526	high	0.811651	0.136316	79.7551	150.37	68	Male	Smoker	27.5	Adjuvant	lobectomy or greater	0	1282	32	III
CRUK0696	0.0100524	0.00112083	0.0575755	0.699129	0.2138	0.0183231	1.2574	pap	Grade2	0	0.05	0	0.8	0.1	0.05	1.02193	pap	Grade2	0.410439	high	0.794419	0.159051	95.2954	159.018	60	Female	Smoker	37	No adjuvant	lobectomy or greater	0	1702	35	I
CRUK0693	0.519914	0.0174624	0.274807	0.0809748	0.0895164	0.0173258	1.81139	cri	Grade3	0.2	0.1	0.7	0	0	0	1.15678	sol	Grade3	0.366518	high	0.826404	0.129885	63.41	115.263	70	Male	Smoker	36	No adjuvant	lobectomy or greater	1	315	40	III
CRUK0642	0.0072459	0.00389506	0.203679	0.251955	0.367883	0.165342	2.01138	aci	Grade3	0	0	0.2	0	0.8	0	0.721928	aci	Grade3	0.45084	high	0.800246	0.148733	94.0902	155.752	76	Female	Ex-Smoker	25	No adjuvant	lobectomy or greater	0	908	22	I
CRUK0678	0.260114	0.00129018	0.0140761	0.153644	0.396336	0.17454	1.98825	aci	Grade3	0.5	0	0.05	0.1	0.1	0.25	1.88048	cri	Grade3	0.305765	low	0.814319	0.158319	88.5167	142.704	57	Female	Smoker	47	No adjuvant	sublobar resection	0	1466	22	I
CRUK0643	0.000140238	0.00175901	0.0339086	0.0367211	0.0960808	0.83139	0.904699	lep	Grade1	0	0.3	0.05	0	0.25	0.4	1.76596	lep	Grade3	0.331777	low	0.804988	0.160905	84.9015	172.559	71	Female	Smoker	45	No adjuvant	lobectomy or greater	1	932	22	I
CRUK0650	0.626826	0.0027392	0.235206	0	0.0411735	0.0940552	1.44707	cri	Grade3	0.4	0	0.3	0	0.3	0	1.57095	cri	Grade3	1.4745	high	0.85777	0.116356	50.1864	65.3744	56	Female	Smoker	40	Adjuvant	lobectomy or greater	0	1174	80	II
CRUK0607	0.668626	0.00512378	0.0443574	0.00340977	0.274147	0.00433605	1.20046	cri	Grade3	0.2	0.4	0.05	0	0.35	0	1.73935	mic	Grade3	0.276974	low	0.778268	0.180038	169.805	384.154	64	Female	Ex-Smoker	40	Adjuvant	lobectomy or greater	1	476	22	III
CRUK0680	0.352441	0.000386239	0.338182	0.0439658	0.257398	0.00762679	1.8194	cri	Grade3	0.5	0	0.2	0	0.3	0	1.48548	cri	Grade3	0.391062	high	0.795685	0.152631	98.057	206.215	60	Male	Smoker	69	No adjuvant	lobectomy or greater	0	1691	54	II
CRUK0655	0.348739	0.00414762	0.00872175	0.234292	0.205543	0.198556	2.04527	cri	Grade3	0.4	0	0	0.3	0.3	0	1.57095	cri	Grade3	0.242753	low	0.804914	0.147078	134.215	249.356	68	Female	Smoker	50	No adjuvant	lobectomy or greater	0	1374	25	II
CRUK0634	0.255844	0.00420948	0.108082	0.0325625	0.492244	0.107057	1.89263	aci	Grade3	0.1	0	0.15	0	0.75	0	1.05402	aci	Grade3	0.295977	low	0.822943	0.149216	143.611	284.239	61	Male	Smoker	66	No adjuvant	lobectomy or greater	0	1421	22	I
CRUK0709	0.0896436	7.5e-05	0.623502	0.0528328	0.22581	0.00813688	1.50329	sol	Grade3	0.15	0.05	0.4	0.1	0.3	0	2.00869	sol	Grade3	0.311369	low	0.802332	0.151825	157.094	301.404	60	Female	Smoker	32	Adjuvant	lobectomy or greater	0	1109	32	II
CRUK0795	0.0944978	0.00940241	0.0580598	0.300138	0.444454	0.093448	1.984	aci	Grade2	0.3	0	0.1	0	0.5	0.1	1.68548	aci	Grade3	0.315768	low	0.830768	0.126781	102.115	158.813	72	Male	Smoker	50	No adjuvant	lobectomy or greater	0	1232	28	I
CRUK0721	0.0016939	6.95e-05	0.954122	0	0.0298919	0.014223	0.319842	sol	Grade3	0	0	1	0	0	0	0	sol	Grade3	0.340545	low	0.815028	0.141565	53.0877	59.078	62	Female	Smoker	48	Adjuvant	lobectomy or greater	0	1541	5	II
CRUK0799	0.100215	0.00126726	0.0222139	0.0595331	0.790207	0.0265645	1.11659	aci	Grade2	0.15	0	0.05	0	0.8	0	0.884184	aci	Grade3	0.388968	high	0.782923	0.168488	116.894	247.392	85	Female	Smoker	70	No adjuvant	lobectomy or greater	1	1016	66	III
CRUK0730	0	0.000177893	0.120328	0	0.800465	0.0790289	0.916197	aci	Grade2	0	0	0.1	0.05	0.5	0.35	1.57839	aci	Grade2	0.302747	low	0.811615	0.164366	142.418	246.321	77	Female	Ex-Smoker	9.6	Adjuvant	lobectomy or greater	1	378	32	III
CRUK0787	0.000610576	0.000182466	0.000117741	0.0194673	0.0572381	0.922384	0.46468	lep	Grade1	0	0.05	0	0.8	0.05	0.1	1.02193	pap	Grade2	0.286567	low	0.797327	0.171072	74.2876	171.526	37	Female	Ex-Smoker	0.6	Adjuvant	lobectomy or greater	1	1004	52	II
CRUK0748	0.601344	0.00382351	0.154253	0.0165394	0.219339	0.0047015	1.50221	cri	Grade3	0.55	0.05	0.2	0	0.15	0.05	1.7815	cri	Grade3	0.387176	high	0.826201	0.132459	114.5	289.871	74	Male	Ex-Smoker	7.7	No adjuvant	lobectomy or greater	1	15	55	III
CRUK0707	0.01766	0.000506641	0.0521478	0.0227626	0.654724	0.252198	1.3561	aci	Grade2	0	0	0.2	0	0.2	0.6	1.37095	lep	Grade3	0.406066	high	0.849877	0.163466	41.1822	98.2318	76	Male	Ex-Smoker	54	No adjuvant	lobectomy or greater	1	50	42	II
CRUK0761	0.0329169	0.00214504	0.156467	0.0197931	0.736498	0.0521806	1.25914	aci	Grade2	0	0	0	0	0.95	0.05	0.286397	aci	Grade2	0.402415	high	0.823704	0.14853	165.979	283.996	81	Female	Never Smoked	0	No adjuvant	lobectomy or greater	0	1637	32	I
CRUK0762	0.0636448	0.0779898	0.143875	0.241109	0.335602	0.13778	2.35983	aci	Grade3	0	0.5	0	0.2	0.15	0.15	1.78548	mic	Grade3	0.399079	high	0.810123	0.155239	142.206	309.377	71	Female	Ex-Smoker	18	Adjuvant	lobectomy or greater	1	778	22	III
CRUK0736	0.0540597	0.00191496	0.838759	0.00680038	0.0943403	0.00412546	0.860576	sol	Grade3	0	0.1	0.05	0.25	0.6	0	1.49047	aci	Grade2	0.362162	high	0.793866	0.164312	208.893	512.676	80	Male	Ex-Smoker	49	No adjuvant	sublobar resection	1	682	30	III
CRUK0766	0.0198961	0.00173496	0.824743	0	0.132882	0.0207442	0.860523	sol	Grade3	0	0	1	0	0	0	0	sol	Grade3	0.33365	low	0.82394	0.151234	75.161	194.558	43	Male	Smoker	25	Adjuvant	lobectomy or greater	0	1092	28	II
CRUK0794	0.279431	0.000273251	0.585173	0.0055826	0.119927	0.00961388	1.44276	sol	Grade3	0.5	0.05	0.35	0	0.1	0	1.57839	cri	Grade3	0.327673	low	0.818735	0.146753	113.587	314.468	76	Male	Never Smoked	0	No adjuvant	lobectomy or greater	0	1537	75	III
CRUK0738	0.279562	0.000354182	0.523159	0	0.196925	0	1.46874	sol	Grade3	0.75	0	0.25	0	0	0	0.811278	cri	Grade3	0.359129	low	0.796119	0.171519	94.5429	168.551	78	Female	Smoker	37.5	No adjuvant	lobectomy or greater	0	1132	25	I
CRUK0733	0.169551	0.000188511	0.402666	0.00552732	0.419534	0.00253232	1.55388	aci	Grade3	0.65	0	0.15	0	0.2	0	1.2789	cri	Grade3	0.397241	high	0.797147	0.155154	167.781	383.045	66	Male	Ex-Smoker	70	No adjuvant	lobectomy or greater	1	8	55	III
CRUK0722	0.0127995	0.000122492	0.956981	0	0.0286804	0.00141665	0.303139	sol	Grade3	0	0	1	0	0	0	0	sol	Grade3	0.348103	low	0.824333	0.137454	75.3383	115.45	73	Female	Ex-Smoker	45	No adjuvant	lobectomy or greater	0	1126	40	III
CRUK0771	0.542264	0.000491695	0.391642	0.00705431	0.0539606	0.00458758	1.32718	cri	Grade3	0.7	0	0.2	0	0.1	0	1.15678	cri	Grade3	0.375009	high	0.826937	0.125136	57.4065	85.5081	39	Male	Smoker	9.2	Adjuvant	lobectomy or greater	0	445	65	II
CRUK0741	0.00508774	0.00318933	0.605799	0.0368049	0.273936	0.0751834	1.47102	sol	Grade3	0	0.1	0	0	0.4	0.5	1.36096	lep	Grade1	0.307691	low	0.785271	0.171819	121.289	264.626	61	Female	Smoker	40	No adjuvant	lobectomy or greater	0	1526	33	I
CRUK0764	0.585356	0.0469899	0.187032	0.00973641	0.168177	0.00270934	1.63262	cri	Grade3	0.2	0.2	0.2	0	0.4	0	1.92193	aci	Grade3	0.288692	low	0.835712	0.128624	105.047	207.466	68	Male	Ex-Smoker	1.5	No adjuvant	lobectomy or greater	1	1447	33	I
CRUK0704	0.0151785	0.000338222	0.60018	0.0482458	0.289418	0.0466391	1.47261	sol	Grade3	0	0	1	0	0	0	0	sol	Grade3	0.375925	high	0.799706	0.159619	131.359	229.027	80	Female	Ex-Smoker	45	Adjuvant	lobectomy or greater	1	82	60	II
CRUK0745	0.0441895	0.0012516	0.111013	0.0890615	0.731048	0.0234358	1.33103	aci	Grade2	0.1	0.05	0.1	0.1	0.35	0.3	2.26387	aci	Grade3	0.385611	high	0.79309	0.154181	278.972	846.982	75	Male	Ex-Smoker	82.08	Adjuvant	lobectomy or greater	0	1442	52	III
CRUK0893	0.000254402	0.00845706	0.0641029	0.530193	0.233403	0.163589	1.71789	pap	Grade2	0	0.05	0.05	0.1	0.7	0.1	1.45678	aci	Grade2	0.23095	low	0.801415	0.161035	96.5012	144.566	59	Female	Smoker	32.25	No adjuvant	lobectomy or greater	0	1001	17	I
CRUK0817	0.190969	0.000527198	0.758685	0.00277326	0.0470459	0	0.995187	sol	Grade3	0.3	0	0.7	0	0	0	0.881291	sol	Grade3	0.388581	high	0.823449	0.135356	117.83	236.071	64	Male	Ex-Smoker	16.2	Adjuvant	lobectomy or greater	1	203	130	II
CRUK0864	0.00347519	9.11e-05	0.990291	0	0.00409876	0.00204445	0.0943206	sol	Grade3	0	0	0.5	0	0.4	0.1	1.36096	sol	Grade3	0.420757	high	0.813981	0.131599	73.9664	111.125	78	Female	Ex-Smoker	15	Adjuvant	lobectomy or greater	0	1434	27	II
CRUK0810	0.320307	0.00600962	0.189136	0.0578495	0.405507	0.0211904	1.90857	aci	Grade3	0.4	0	0	0	0.6	0	0.970951	aci	Grade3	0.325766	low	0.797597	0.152963	175.824	407.71	59	Female	Smoker	22	Adjuvant	lobectomy or greater	1	197	35	III
CRUK0881	0.0752452	0.00325486	0.0628774	0.0172377	0.824934	0.0164511	0.986203	aci	Grade2	0.05	0.05	0	0	0.5	0.4	1.46096	aci	Grade2	0.409753	high	0.784972	0.170773	223.51	784.134	84	Male	Smoker	70	No adjuvant	lobectomy or greater	1	748	62	II

## Sheet: LATTICe-A_AIscore
ID	cri_per	mic_per	sol_per	pap_per	aci_per	lep_per	shannon_ai	predom_ai	IASLC_grade_ai	scattering_continuous	scattering_cutoff	solidity_mean	solidity_sd	area_mean	area_sd
1	0	0.00613923	0.023377	0.455477	0.228387	0.286619	1.69183	pap	Grade2	0.346396	low	0.775157	0.182467	105.832	169.206
2	0	0.0308045	0	0.704398	0.229827	0.03497	1.16749	pap	Grade2	0.470843	high	0.785644	0.162615	63.1575	81.5981
3	0.0677188	0.373699	0.0981255	0.413798	0.0466592	0	1.85543	pap	Grade3	0.358817	low	0.801669	0.136336	55.2209	68.9236
4	0	0.0402449	0.00694448	0.451221	0.480506	0.0210829	1.37983	aci	Grade2	0.318501	low	0.781654	0.168232	134.973	227.691
5	0.0603786	0.00384279	0.900491	0.00958871	0.0256985	0	0.611554	sol	Grade3	0.339747	low	0.79077	0.143829	89.5503	145.297
6	0.261429	0.0654162	0.50846	0.0200319	0.144663	0	1.77602	sol	Grade3	0.386495	high	0.805283	0.140244	79.0472	98.2775
7	0.0286006	0.170036	0.768104	0.0138312	0.0194281	0	1.06953	sol	Grade3	0.36416	high	0.784776	0.139964	40.835	40.6916
8	0.564391	0.358371	0.0537771	0.0200385	0.00342196	0	1.36415	cri	Grade3	0.328317	low	0.816845	0.124822	45.4414	42.1477
9	0.00389	0.0975891	0.000653525	0.764581	0.105027	0.02826	1.14863	pap	Grade2	0.364471	high	0.780665	0.168489	93.1134	377.816
10	0.717459	0.0279266	0.118532	0.0095172	0.126566	0	1.29387	cri	Grade3	0.355648	low	0.776255	0.156414	87.2358	132.668
11	0.114353	0.326978	0.446526	0.0203516	0.0917913	0	1.83508	sol	Grade3	0.337308	low	0.807316	0.124531	55.3944	66.1524
12	0.281473	0.187164	0.255606	0.0562114	0.213425	0.00612042	2.22432	cri	Grade3	0.350158	low	0.793618	0.154728	114.61	199.905
13	0.116556	0.11021	0.752914	0.014096	0.0035494	0.00267394	1.15877	sol	Grade3	0.313637	low	0.791497	0.148663	45.7382	61.4721
14	0.227535	0.469291	0.292867	0.00430546	0.00530399	0.00069654	1.59829	mic	Grade3	0.382007	high	0.812848	0.130274	51.3394	59.8603
15	0.0175542	0.0969233	0.00223362	0.175055	0.463054	0.24518	1.90008	aci	Grade2	0.353037	low	0.764141	0.171275	153.012	279.527
16	0	0.130216	0.401928	0.399696	0.0375253	0.0306343	1.77208	sol	Grade3	0.338552	low	0.811912	0.14351	45.0909	51.9983
17	0.43209	0.224133	0.229083	0.100758	0.0101631	0.00377321	1.92499	cri	Grade3	0.342324	low	0.798987	0.132862	50.0705	53.1178
18	0.0203508	0.0609074	0.0975473	0.256635	0.10335	0.461209	2.04471	lep	Grade1	0.323054	low	0.789399	0.160183	74.294	113.637
19	0.0382658	0.128505	0.728893	0.00826389	0.065725	0.0303481	1.3614	sol	Grade3	0.304228	low	0.805637	0.137973	54.7036	75.7105
20	0.0390789	0.439317	0.412532	0	0.0614445	0.0476279	1.68756	mic	Grade3	0.280988	low	0.792026	0.144576	64.2604	75.2881
21	0.381644	0.149129	0.372615	0.0204906	0.0621592	0.0139621	1.92057	cri	Grade3	0.348271	low	0.774677	0.152373	72.7459	88.2811
22	0	0.273957	0	0.612815	0.0690795	0.0441488	1.40976	pap	Grade3	0.503526	high	0.774936	0.163223	58.3446	85.1829
23	0.0588406	0.371051	0.0147081	0.135707	0.0907199	0.328974	2.09354	mic	Grade3	0.46977	high	0.778794	0.149172	69.0351	88.4623
24	0.219014	0.347896	0.309472	0.0193307	0.0877439	0.0165433	2.04942	mic	Grade3	0.365977	high	0.762361	0.16127	80.0844	134.537
25	0	0.0101856	0.0181732	0.0616459	0.129251	0.780744	1.08059	lep	Grade1	0.356494	low	0.773072	0.170895	68.7978	90.5944
26	0.0990846	0.00728272	0.880465	0	0.0131681	0	0.626151	sol	Grade3	0.717973	high	0.792519	0.140676	58.3801	76.8603
27	0.0722794	0.0570616	0.00127367	0.606216	0.143084	0.120086	1.72826	pap	Grade2	0.333032	low	0.762088	0.186169	103.782	224.558
28	0.063319	0.10478	0.1191	0.272921	0.270701	0.169179	2.41401	pap	Grade3	0.376564	high	0.784234	0.14766	73.8856	101.645
29	0.00923913	0.0157609	0	0.148853	0.313164	0.512983	1.58442	lep	Grade1	0.374416	high	0.737568	0.177306	58.2697	71.0733
30	0.0474062	0.371939	0.143069	0.390631	0.0437756	0.00317811	1.89428	pap	Grade3	0.331811	low	0.803553	0.134217	58.3285	73.5525
31	0.0738877	0.0265408	0.859555	0	0.0400164	0	0.790147	sol	Grade3	0.260386	low	0.79249	0.143771	55.768	55.439
32	0.0124047	0.204699	0.77314	0.00809347	0.00166295	0	0.905578	sol	Grade3	0.321063	low	0.819657	0.12359	33.537	27.3804
33	0.0574044	0.0553155	0.497171	0.083837	0.213733	0.092539	2.06229	sol	Grade3	0.288712	low	0.758356	0.151231	52.4654	56.7004
34	0.206862	0.156648	0.611186	0	0.0199301	0.00537421	1.47643	sol	Grade3	0.27532	low	0.811407	0.121399	55.6721	68.0586
35	0.298895	0.108993	0.0404017	0.0892054	0.424105	0.0384008	2.07278	aci	Grade3	0.390842	high	0.775018	0.157518	105.066	193.069
36	0.287843	0.0418348	0.545121	0.00560873	0.10612	0.0134714	1.65498	sol	Grade3	0.281314	low	0.812924	0.132303	57.0282	61.9439
37	0.0026635	0.0293953	0.425172	0.180931	0.359394	0.00244459	1.69503	sol	Grade3	0.332593	low	0.77077	0.169445	107.932	164.232
38	0.00966394	0.004426	0.967079	0	0.0188314	0	0.253915	sol	Grade3	0.213351	low	0.775384	0.152157	66.2842	141.655
39	0	0.00273662	0.809238	0	0.188026	0	0.72374	sol	Grade3	0.167086	low	0.781902	0.12243	53.1509	49.9151
40	0.11954	0.0115493	0.832938	0.000726486	0.0253092	0.00993727	0.868247	sol	Grade3	0.343579	low	0.799433	0.137824	51.7842	80.7612
41	0.0074763	0.0196176	0	0.651366	0.25744	0.0641004	1.32497	pap	Grade2	0.308205	low	0.763531	0.16034	92.1289	162.801
42	0.0192277	0.733155	0.0741137	0.148344	0.023549	0.00161083	1.26685	mic	Grade3	0.305261	low	0.792669	0.135144	57.1837	57.0063
43	0.670452	0.00649101	0.273084	0.00233307	0.0476392	0	1.17487	cri	Grade3	0.374801	high	0.796517	0.137422	45.4926	76.1428
44	0.0436151	0.0526254	0.1749	0.05769	0.277374	0.393796	2.14064	lep	Grade3	0.310712	low	0.770551	0.148889	74.9449	94.3357
45	0.0367102	0.117116	0.614758	0.0938079	0.115218	0.0223893	1.77107	sol	Grade3	0.309778	low	0.7705	0.152281	67.817	86.2635
46	0.150514	0.132419	0	0.0485264	0.66854	0	1.39764	aci	Grade3	0.236985	low	0.823554	0.114123	58.759	67.9289
47	0.0012816	0.0180661	0.841617	0.00789323	0.0137245	0.117417	0.829193	sol	Grade3	0.341105	low	0.772785	0.144721	64.8755	219.438
48	0.550694	0.00564955	0.0334766	0.0900493	0.312403	0.00772661	1.57156	cri	Grade3	0.353762	low	0.735578	0.179144	98.7059	220.928
49	0.00217149	0.657024	0.00722306	0.333135	0.000445727	0	1.00199	mic	Grade3	NA	NA	0.896406	0.0179393	39	1.41421
50	0.205275	0.0140726	0.325725	0.0161581	0.43877	0	1.70022	aci	Grade3	0.419806	high	0.799913	0.139214	72.2561	92.4693
51	0.0273553	0.10693	0.141581	0.431227	0.226191	0.0667158	2.15511	pap	Grade3	0.385805	high	0.797087	0.145541	90.6143	149.688
52	0.0100844	0.0167945	0.000348741	0.864438	0.0958048	0.0125299	0.754926	pap	Grade2	0.332728	low	0.793283	0.172852	72.6596	130.381
53	0.541217	0.0155398	0.44308	0	0.000162823	0	1.09511	cri	Grade3	NA	NA	0.694444	0	25	0
54	0.0530079	0.0136244	0.025719	0.251941	0.304087	0.351621	1.99843	lep	Grade1	0.348745	low	0.787493	0.159959	155.33	544.998
55	0.0835126	0.0171845	0.849838	0.00770682	0.0172032	0.0245548	0.885615	sol	Grade3	0.391195	high	0.808891	0.129575	51.6649	59.4738
56	0.0491077	0.0126807	0.92525	0.00431863	0.00626394	0.00237907	0.497628	sol	Grade3	0.376768	high	0.792493	0.144582	55.0088	57.7966
57	0.17212	0.0548374	0.285714	0.169753	0.291484	0.0260922	2.27298	aci	Grade3	0.367328	high	0.785154	0.161044	112.02	163.206
58	0.0319414	0.272236	0.673249	0	0.0011212	0.0214522	1.18388	sol	Grade3	0.328608	low	0.772565	0.151217	49.8571	42.8734
59	0.280601	0.0710901	0.166774	0.247138	0.174313	0.0600839	2.398	cri	Grade3	0.364704	high	0.782459	0.144067	80.6048	109.97
60	0.332387	0.119679	0.041512	0.162317	0.292862	0.0512435	2.24958	cri	Grade3	0.315543	low	0.760182	0.153002	86.2336	124.657
61	0.015774	0.0113208	0.969884	0	0.00230842	0.000712868	0.238075	sol	Grade3	0.349656	low	0.795548	0.141511	54.6715	75.4447
62	0.00479379	0.0241684	0.959304	0.000630762	0.0111031	0	0.303034	sol	Grade3	0.442296	high	0.784732	0.15229	65.13	90.6173
63	0.0806075	0.136948	0.513958	0.039433	0.217287	0.0117661	1.91707	sol	Grade3	0.33111	low	0.786857	0.142866	84.3963	134.581
64	0.176129	0.20502	0.261232	0.166165	0.142351	0.0491036	2.45998	sol	Grade3	0.384808	high	0.775199	0.149375	69.6366	94.2083
65	0.00195778	0.520015	0.00580614	0.160516	0.250199	0.0615066	1.72251	mic	Grade3	0.337966	low	0.79403	0.14527	65.5344	89.4132
66	0.309726	0.019102	0.290376	0.262151	0.113725	0.00492029	2.05159	cri	Grade3	0.396526	high	0.767111	0.149553	86.7982	235.099
67	0.136669	0.139649	0.0258429	0.065263	0.592942	0.0396335	1.81399	aci	Grade3	0.408616	high	0.792297	0.141731	73.1329	83.8979
68	0.0205313	0.0863766	0.89065	0	0.00244242	0	0.590281	sol	Grade3	0.334509	low	0.807327	0.114912	54.9375	58.3957
69	0.0398003	0.256135	0.156217	0.0781129	0.457938	0.0117974	1.98572	aci	Grade3	0.284555	low	0.789599	0.143224	80.5907	119.341
70	0.0609811	0.552484	0.38546	0.000360412	0.000714473	0	1.26074	mic	Grade3	0.27339	low	0.840591	0.101101	39.1304	31.4734
71	0.0174406	0.0216759	0.943213	0.00241608	0.00456818	0.0106859	0.427741	sol	Grade3	0.347216	low	0.785871	0.135187	53.0667	48.9803
72	0.130521	0.0759978	0.702301	0.00298473	0.0813462	0.00685016	1.39278	sol	Grade3	0.332718	low	0.800425	0.140558	58.2524	78.4603
73	0.454444	0.232594	0.0919567	0.0856906	0.0946704	0.0406445	2.13661	cri	Grade3	0.367577	high	0.776215	0.153416	81.9856	123.759
74	0.0104248	0.7152	0.0508142	0.0829839	0.0981637	0.042413	1.45301	mic	Grade3	0.310092	low	0.791915	0.138058	64.4498	84.0456
75	0	0.0207405	0.59906	0	0.380199	0	1.08925	sol	Grade3	0.218595	low	0.828566	0.12523	88.5894	107.509
76	0.00798743	0.0289872	0.000540301	0.228212	0.699519	0.0347542	1.22514	aci	Grade2	0.298507	low	0.779055	0.169467	120.854	181.431
77	0.0250957	0.0207867	0.223328	0.00919128	0.67923	0.0423686	1.36704	aci	Grade3	0.320165	low	0.791179	0.156651	87.866	127.193
78	0.081047	0.0233003	0.328117	0.0380774	0.378165	0.151294	2.06997	aci	Grade3	0.418385	high	0.767139	0.168994	121.299	253.87
79	0.0736556	0.0359105	0.153609	0	0.586852	0.149972	1.72643	aci	Grade3	0.292684	low	0.8001	0.143615	92.2378	144.05
80	0.521652	0.00277331	0.0934572	0.00127389	0.154892	0.225951	1.74677	cri	Grade3	0.294495	low	0.800861	0.14859	128.224	241.127
81	0.00296405	0.0833777	0.00115	0.407636	0.0921263	0.412746	1.70659	lep	Grade1	0.354427	low	0.78177	0.172867	110.829	245.929
82	0.0134524	0.00843404	0.00278102	0.0881086	0.200796	0.686428	1.31181	lep	Grade1	0.337355	low	0.764416	0.177322	108.545	197.298
83	0.00718763	0.00665303	0.00163407	0.0148136	0.364683	0.605028	1.17376	lep	Grade1	0.32163	low	0.813209	0.158187	90.4807	164.194
84	0	0.0991736	0.00178002	0.600248	0.291847	0.00695096	1.35726	pap	Grade2	0.222007	low	0.787763	0.159727	102.795	163.314
85	0.108944	0.0312458	0.460844	0.114221	0.20522	0.0795249	2.1366	sol	Grade3	0.27856	low	0.78363	0.150609	80.7587	94.0316
86	0	0.0228614	0.181338	0	0.455675	0.340125	1.61718	aci	Grade3	0.332103	low	0.815132	0.143258	76.4062	81.9266
87	0.0353659	0.133625	0.0856039	0.509397	0.113448	0.122561	2.08519	pap	Grade3	0.373742	high	0.792029	0.150902	95.4756	183.164
88	0.0069993	0	0.656333	0	0.336668	0	0.977599	sol	Grade3	0.230858	low	0.790583	0.14326	78.6176	78.5887
89	0.1452	0.0245861	0.677572	0.0137836	0.0397344	0.0991235	1.51679	sol	Grade3	0.308549	low	0.783156	0.140144	72.845	108.174
90	0	0	0	0	0.205777	0.794223	0.733333	lep	Grade1	0.205441	low	0.782337	0.151114	40.1515	30.9143
91	0.287368	0.307458	0.0377011	0.265705	0.101181	0.000585964	2.06718	mic	Grade3	0.380911	high	0.764607	0.154737	106.497	189.855
92	0.0195658	0.108564	0.0299842	0.0446485	0.599271	0.197967	1.71606	aci	Grade2	0.444261	high	0.778836	0.159568	169.727	290.887
93	0.00243338	0.0668816	0.451814	0.0411573	0.0319209	0.405792	1.67606	sol	Grade3	0.494902	high	0.76349	0.16216	77.803	110.912
94	0.00574903	0.00368022	0.000644948	0.0701405	0.350268	0.569518	1.34095	lep	Grade1	0.263783	low	0.781556	0.166023	104.525	182.855
95	0.119323	0.0848886	0.671607	0.00463478	0.114623	0.00492342	1.48562	sol	Grade3	0.383323	high	0.808265	0.13453	78.2657	168.043
96	0.0950213	0.015419	0.00637708	0.252816	0.470424	0.159942	1.89827	aci	Grade2	0.364522	high	0.827219	0.146357	149.152	453.232
97	0	0.00145442	0.00123123	0.0190656	0.314422	0.663827	1.05177	lep	Grade1	0.220357	low	0.814039	0.161621	94.8818	141.406
98	0.350633	0.190958	0.434526	0.00319556	0.0194254	0.00126128	1.65788	sol	Grade3	0.297871	low	0.814604	0.121469	52.7463	61.6791
99	0.0218743	0.00189057	0.00784368	0	0.624827	0.343564	1.14607	aci	Grade2	0.351183	low	0.832243	0.129223	90.0326	102.331
100	0.0874907	0.0214158	0.836609	0.00220676	0.0294682	0.0228091	0.935298	sol	Grade3	0.268246	low	0.788227	0.14345	110.663	196.471
101	0.222101	0.10662	0.430853	0.0935563	0.104536	0.0423341	2.20329	sol	Grade3	0.454107	high	0.80036	0.149247	84.9072	148.246
102	0.138786	0.00644245	0.815609	0.00321398	0.0359481	0	0.881223	sol	Grade3	0.23314	low	0.811621	0.130452	88.0084	128.875
103	0.0909365	0.0389145	0.00255905	0.430883	0.385408	0.0512985	1.79216	pap	Grade2	0.306827	low	0.787419	0.164484	184.109	459.672
104	0.0353434	0.0764507	0.739481	0.0220596	0.126665	0	1.27496	sol	Grade3	0.259114	low	0.788831	0.141214	82.2521	116.649
105	0.0392297	5.94466e-05	0.446208	0.261014	0.120557	0.132933	1.96435	sol	Grade3	0.477713	high	0.748478	0.178349	88.1731	146.009
106	0	0.00491374	0.000487328	0.731971	0.184074	0.0785533	1.11028	pap	Grade2	0.301618	low	0.768727	0.180046	92.2428	146.297
107	0.00048724	0.000330754	0.00473414	0.472486	0.507025	0.0149368	1.14422	aci	Grade2	0.316838	low	0.750692	0.182258	139.991	262.025
108	0.44713	0.0156583	0.236054	0.0944349	0.203974	0.00274845	1.91749	cri	Grade3	0.391815	high	0.789211	0.158642	81.2629	145.232
109	0.0153671	0.0303553	0.013586	0.119659	0.821033	0	0.929967	aci	Grade2	0.0720104	low	0.807689	0.136049	119.038	141.928
110	0.00930587	8.69103e-05	0	0.0621002	0.811112	0.117395	0.920733	aci	Grade2	0.252423	low	0.792146	0.170156	119.585	174.375
111	0.0682781	0.0019474	0.899089	0.00356286	0.0271226	0	0.590047	sol	Grade3	0.27791	low	0.785658	0.144424	59.7866	69.962
112	0.0561688	0.0144818	0.591933	0.140454	0.196962	0	1.62903	sol	Grade3	0.330186	low	0.778894	0.152617	72.7998	102.531
113	0.0190416	0.0343371	0.102814	0.765721	0.0745877	0.00349906	1.21602	pap	Grade2	0.326212	low	0.780199	0.150054	75.8012	114.484
114	0.076864	0.0723362	0.0446143	0.544598	0.21136	0.0502284	1.9269	pap	Grade2	0.410791	high	0.7787	0.156865	112.258	205.403
115	0.0774229	0.00044083	0.902949	0.00663447	0.00959122	0.0029619	0.560863	sol	Grade3	0.326738	low	0.767028	0.160017	84.7764	138.708
116	0.5738	0.0128311	0.214446	0.010687	0.187589	0.000647572	1.54656	cri	Grade3	0.274518	low	0.797644	0.144298	100.762	156.139
117	0.0172679	0.00332362	0.00720452	0.467274	0.282512	0.222418	1.6902	pap	Grade2	0.315671	low	0.755316	0.185691	84.6136	137.006
118	0	0.00235402	0	0.240158	0.713707	0.0437809	1.05968	aci	Grade2	0.365343	high	0.747224	0.187978	152.678	283.29
119	0.057922	0.0606608	0.0134684	0.277087	0.58406	0.0068016	1.58214	aci	Grade2	0.355451	low	0.785743	0.159441	132.797	243.288
120	0.0118619	0.0928604	0.0647469	0.100695	0.729836	0	1.31508	aci	Grade2	0.385167	high	0.793204	0.152435	241.745	708.536
121	0.12853	0.0634901	0.124285	0.319567	0.354365	0.00976217	2.12835	aci	Grade3	0.301623	low	0.779807	0.156499	176.75	1332
122	0.00532455	0.0488484	0.144001	0.382902	0.417647	0.0012771	1.72425	aci	Grade2	0.398221	high	0.782037	0.160218	177.509	591.587
123	0.130864	0.13307	0.437188	0.0624573	0.235913	0.000508504	2.04002	sol	Grade3	0.34103	low	0.794258	0.149895	105.783	173.209
124	0.268153	0.00541069	0.609054	0.00406555	0.108009	0.00530781	1.40482	sol	Grade3	0.361051	high	0.833136	0.121348	69.3176	90.4985
125	0.000548352	0.0864337	0.0163001	0.669996	0.201995	0.0247275	1.39327	pap	Grade2	0.322166	low	0.775848	0.160893	111.454	300.605
126	0.0198815	0.139367	0.0399876	0.136282	0.581858	0.0826241	1.83798	aci	Grade2	0.349659	low	0.798692	0.15134	141.494	229.911
127	0.00691447	0.00204334	0.173722	0.179738	0.636316	0.0012659	1.37877	aci	Grade2	0.371906	high	0.764619	0.158653	145.279	264.87
128	0.162404	0.00695774	0.788403	0.00771495	0.03452	0	0.967952	sol	Grade3	0.399876	high	0.814382	0.139124	62.7897	105.2
129	0.0170901	0.110844	0.0414774	0.019452	0.802556	0.00858117	1.06667	aci	Grade2	0.284305	low	0.787221	0.144861	123.758	214.367
130	0	0.0016951	0.775661	0.0663754	0.137326	0.0189432	1.06137	sol	Grade3	0.500121	high	0.782144	0.144357	78.8862	92.1703
131	0	0.432401	0.150741	0.318578	0.0952929	0.00298734	1.8085	mic	Grade3	0.276607	low	0.799762	0.139186	52.9651	63.8893
132	0.0622671	0.00430264	0.0578432	0	0.875587	0	0.68889	aci	Grade2	0.317394	low	0.778758	0.1565	67.5164	92.659
133	0.00419005	0.00292659	0.004496	0.281526	0.499756	0.207105	1.57816	aci	Grade2	0.385867	high	0.781719	0.170931	147.293	253.025
134	0.570998	0.0352629	0.265291	0.0297574	0.0978838	0.000806689	1.62701	cri	Grade3	0.318435	low	0.814349	0.135906	90.7646	167.014
135	0.026808	0.0762568	0.0615251	0.320404	0.503484	0.0115222	1.76936	aci	Grade2	0.263527	low	0.780864	0.160299	141.631	281.751
136	0.0752499	0.00774967	0.74515	0.0304171	0.112136	0.0292972	1.30788	sol	Grade3	0.332117	low	0.795465	0.152595	135.558	281.056
137	0.0451728	0.0737343	0.0409107	0.178915	0.507396	0.153871	2.02417	aci	Grade2	0.258557	low	0.816643	0.140372	90.034	130.838
138	0.255526	0.0126346	0.409806	0.00249547	0.314035	0.00550251	1.69772	sol	Grade3	0.260632	low	0.805211	0.131616	95.7702	177.622
139	0.00322131	0.137724	0.00414485	0.404845	0.434644	0.0154209	1.59683	aci	Grade2	0.407063	high	0.770857	0.16687	167.606	351.113
140	0.0179481	0.0290819	0.267842	0.0756333	0.601552	0.00794282	1.53978	aci	Grade3	0.398553	high	0.773823	0.157414	96.7082	198.097
141	0.0441649	0.0140439	0.371231	0.13363	0.43693	0	1.72587	aci	Grade3	0.275136	low	0.787343	0.163301	109.972	168.676
142	0.0789294	0.221697	0.167505	0.316708	0.211345	0.00381502	2.23265	pap	Grade3	0.315279	low	0.784811	0.150484	83.2143	145.448
143	0.218578	0.101368	0.0785212	0.224025	0.377508	0	2.11656	aci	Grade3	0.32415	low	0.775865	0.15697	113.33	212.145
144	0.0121913	0.0089045	0.928239	0	0.0448956	0.00576934	0.481804	sol	Grade3	0.235955	low	0.811928	0.134776	71.0774	88.7182
145	0.0215862	0.0640261	0.00501546	0.174293	0.723858	0.0112214	1.2611	aci	Grade2	0.336569	low	0.76389	0.159477	121.031	232.472
146	0.00409623	0.057337	0.731317	0.0152737	0.0444825	0.147493	1.29828	sol	Grade3	0.323444	low	0.820833	0.1358	49.6499	56.6723
147	0.047864	0.119751	0.774818	9.93606e-05	0.0555162	0.00195084	1.11217	sol	Grade3	0.406397	high	0.827948	0.12254	66.6436	95.2278
148	0.0775338	0.00160299	0.847568	0.0223984	0.0505403	0.000356491	0.847622	sol	Grade3	0.30994	low	0.822962	0.128257	90.0698	123.631
149	0.013706	0.000231469	0.964854	0.0061471	0.0139264	0.00113469	0.279554	sol	Grade3	0.302508	low	0.78428	0.154127	68.7491	97.6093
150	0.0142063	0.0203349	0.153776	0.187119	0.59152	0.0330427	1.67991	aci	Grade2	0.329337	low	0.767074	0.167636	244.206	677.614
151	0.273095	0.0286392	0.256238	0.105218	0.33681	0	2.03214	aci	Grade3	0.377486	high	0.803143	0.137198	77.0312	93.2722
152	0.000666124	0.0452325	0.00333661	0.430235	0.0812611	0.439268	1.57563	lep	Grade1	0.259456	low	0.740226	0.176199	73.1069	128.184
153	0.0879426	0.0177031	0.0878799	0.210548	0.564435	0.0314905	1.81588	aci	Grade2	0.289278	low	0.812404	0.140663	111.129	165.259
154	0.0355295	0.0688358	0.098049	0.172661	0.624925	0	1.62669	aci	Grade3	0.17963	low	0.803752	0.138601	94.2853	152.575
155	0.10156	0.0581765	0.117803	0.147569	0.556667	0.0182249	1.92044	aci	Grade3	0.326678	low	0.760578	0.178467	106.357	196.922
156	0.106664	0.107722	0.140848	0.269033	0.375733	0	2.12918	aci	Grade3	0.319866	low	0.785884	0.150684	130.578	253.408
157	0.00138516	0.0789989	0.00204702	0.338997	0.389961	0.188611	1.83349	aci	Grade2	0.266428	low	0.769238	0.164774	112.405	275.217
158	0	0.121138	0	0.127856	0.664419	0.0865871	1.44582	aci	Grade2	0.984892	high	0.796995	0.157361	104.353	127.461
159	0.00167401	0.00800184	0.938602	0.00216313	0.0450389	0.00451972	0.412777	sol	Grade3	0.373794	high	0.814266	0.144592	62.6544	79.3575
160	0.00355039	0.0143088	0.0203918	0.730809	0.210225	0.0207145	1.15059	pap	Grade2	0.32242	low	0.782397	0.161137	103.187	155.72
161	0.00352124	0.0127257	0.0455192	0.196237	0.741997	0	1.09218	aci	Grade2	0.611177	high	0.799467	0.143813	95.3604	115.104
162	0.00811391	0.00803039	0.322681	0.347729	0.274671	0.0387744	1.86258	pap	Grade3	0.304333	low	0.783724	0.15896	106.703	171.255
163	0.322627	0.0124305	0.533509	0.062527	0.0652841	0.00362162	1.62528	sol	Grade3	0.286585	low	0.778528	0.145918	59.1122	78.7887
164	0.0954309	0.00489557	0.544963	0.115729	0.238982	0	1.69184	sol	Grade3	0.346218	low	0.773123	0.143426	99.8543	192.475
165	0.0406993	0.0591918	0.353152	0.198419	0.311948	0.0365887	2.12157	sol	Grade3	0.287379	low	0.79466	0.146283	97.1741	151.898
166	0.0900968	0.02231	0.079817	0.31332	0.350536	0.14392	2.18357	aci	Grade2	0.25049	low	0.792497	0.151568	90.8362	114.888
167	0.709916	0.0351858	0.114459	0.07314	0.0395414	0.0277573	1.48252	cri	Grade3	0.37828	high	0.78694	0.15206	113.267	255.372
168	0.00552971	0.0652733	0.00271256	0.622382	0.300537	0.00356512	1.29762	pap	Grade2	0.351472	low	0.763034	0.171282	112.209	202.655
169	0.164545	0.00150562	0.782212	0.00337288	0.0483643	0	0.958737	sol	Grade3	0.397317	high	0.821033	0.129859	62.43	86.7758
170	0.0025759	0.00437842	0.0201787	0.166635	0.528074	0.278157	1.60082	aci	Grade2	0.374763	high	0.806929	0.166567	137.555	258.412
171	0	0.0322981	0.0046491	0.475506	0.320471	0.167076	1.66336	pap	Grade2	0.42155	high	0.760126	0.173588	85.8997	130.049
172	0.0570623	0.00556345	0.883481	0.00551082	0.0469513	0.00143139	0.697372	sol	Grade3	0.405963	high	0.78727	0.145885	76.8434	118.179
173	0.0111434	0.0967638	0.224343	0.304029	0.324292	0.039428	2.11507	aci	Grade3	0.322348	low	0.783851	0.152903	98.8329	199.349
174	0	0.00638501	0	0	0.291886	0.701729	0.923689	lep	Grade1	0.169778	low	0.785112	0.163225	46.6225	44.6964
175	0	0.000639596	0.0297866	0.291431	0.555348	0.122795	1.51894	aci	Grade2	0.357243	low	0.790512	0.176042	114.728	161.106
176	0.252791	0.00641619	0.484145	0.0588086	0.133322	0.0645173	1.938	sol	Grade3	0.31738	low	0.820892	0.141713	70.409	85.2323
177	0.0302223	0.00842091	0.0305072	0.594612	0.240185	0.0960532	1.62906	pap	Grade2	0.433891	high	0.767969	0.164593	79.7208	131.565
178	0.147995	0.0642967	0.04202	0.130771	0.582426	0.0324918	1.85327	aci	Grade3	0.350287	low	0.760677	0.161552	132.476	256.116
179	0.0309523	0.0111178	0.8232	0.00502991	0.1297	0	0.879012	sol	Grade3	0.261101	low	0.790104	0.139955	102.155	157.661
180	0.779372	0.00954234	0.021962	0.0840733	0.0715509	0.0334991	1.20201	cri	Grade3	0.33336	low	0.762504	0.158238	85.9193	149.906
181	0.0811052	0.173378	0.151996	0.152415	0.380665	0.0604403	2.33409	aci	Grade3	0.479333	high	0.804348	0.142267	77.0098	105.458
182	0.0196984	0.517435	0	0.161187	0.301679	0	1.54947	mic	Grade3	0.407689	high	0.788675	0.160455	129.35	200.689
183	0.0318067	0.00815568	0.0570099	0.812404	0.090624	0	1.00783	pap	Grade2	0.445715	high	0.784017	0.151957	54.7389	75.0835
184	0.00358824	0.246757	0.000470557	0.557467	0.169727	0.0219903	1.55786	pap	Grade3	0.422199	high	0.783966	0.169924	143.192	312.909
185	0.00198005	0.480398	0.00271208	0.446124	0.0668094	0.00197648	1.34709	mic	Grade3	0.3164	low	0.774978	0.151654	76.9938	118.771
186	0.115276	0.0465488	0.203104	0.106353	0.528718	0	1.86233	aci	Grade3	0.40039	high	0.788952	0.152309	109.913	234.452
187	0.023854	0.38005	0.0704853	0.492175	0.0311775	0.00225806	1.60795	pap	Grade3	0.366007	high	0.788574	0.151731	66.665	91.2243
188	0.00174552	0.30539	0.0910572	0.518566	0.0691731	0.014068	1.69779	pap	Grade3	0.305306	low	0.802629	0.139428	69.7021	80.0169
189	0	0.160047	0.0354001	0.311999	0.331269	0.161285	2.07056	aci	Grade2	0.410245	high	0.767437	0.171528	94.2868	152.59
190	0.288751	0.0655392	0.232281	0.297448	0.107349	0.00863165	2.18946	pap	Grade3	0.433328	high	0.784971	0.151535	88.3429	195.497
191	0.00777357	0.491572	0.0176662	0.191602	0.263194	0.0281923	1.76972	mic	Grade3	0.3425	low	0.785877	0.148701	83.9881	137.424
192	0.0489016	0.0500052	0.00887471	0.192236	0.636326	0.0636568	1.61479	aci	Grade2	0.369642	high	0.812414	0.145995	151.311	243.326
193	0.27049	0.209738	0.147784	0.355232	0.0167561	0	2.01977	pap	Grade3	0.492933	high	0.81272	0.130827	55.3241	60.8013
194	0.00235639	0.0127654	0.115479	0.149503	0.512819	0.207077	1.83494	aci	Grade2	0.372551	high	0.778277	0.168819	108.536	166.419
195	0	0.000247116	0.989439	0.00146061	0.00885366	0	0.0922526	sol	Grade3	0.405161	high	0.797745	0.148877	63.0445	85.3685
196	0.00371503	0.0318212	0.119429	0.640851	0.189355	0.0148286	1.51049	pap	Grade2	0.332916	low	0.76865	0.152673	58.5065	71.9158
197	0.0573535	0.215359	0.24773	0.264065	0.204214	0.0112781	2.26058	pap	Grade3	0.333221	low	0.797015	0.146839	79.8104	118.52
198	0.00257436	0.00756605	0.299607	0.0333826	0.126227	0.530642	1.62217	lep	Grade3	0.238708	low	0.77837	0.161721	76.6475	117.706
199	0.0460391	0.199634	0.123065	0.455078	0.172969	0.00321454	2.02185	pap	Grade3	0.34606	low	0.772953	0.165722	143.481	437.317
200	0.000340784	0.00142425	0.00196598	0.404735	0.255126	0.336408	1.59475	pap	Grade2	0.286943	low	0.753513	0.176929	99.5168	262.66
201	0.000403587	0.000628192	0.00320296	0.17163	0.120412	0.703724	1.19863	lep	Grade1	0.33619	low	0.771209	0.163911	50.8055	72.3877
202	0	0.00100685	0	0.388448	0.071751	0.538795	1.29337	lep	Grade1	0.501979	high	0.754083	0.174401	70.3967	107.705
203	0.448859	0.0134295	0.49726	0.0165259	0.0239252	0	1.33011	sol	Grade3	0.34522	low	0.803805	0.140938	51.5703	61.8915
204	0.00774697	0.0163619	0.00529155	0.919991	0.0246939	0.0259146	0.570535	pap	Grade2	0.345748	low	0.761361	0.168039	65.463	84.1764
205	0	0.00305554	0	0.0187573	0.641023	0.337165	1.07321	aci	Grade2	0.449035	high	0.783522	0.156162	69.7645	84.3771
206	0.0171959	0.00115943	0.0265258	0.0151089	0.667966	0.272044	1.24217	aci	Grade2	0.387594	high	0.825685	0.142118	79.2411	95.2662
207	0.0269	0.031909	0.175464	0.0292989	0.679188	0.0572398	1.50395	aci	Grade3	0.38686	high	0.826043	0.136783	74.4888	91.1083
208	0.00321465	0.00300342	0.0461338	0.0555435	0.661158	0.230946	1.37113	aci	Grade2	0.285877	low	0.794635	0.150173	106.782	136.556
209	0.0943773	0.0471203	0.0208927	0.498717	0.259452	0.0794412	1.94153	pap	Grade2	0.422802	high	0.78831	0.143461	77.0732	103.149
210	0.026031	0.0533276	0.00922739	0.164185	0.745297	0.00193236	1.18639	aci	Grade2	0.243096	low	0.795676	0.164421	277.035	677.262
211	0.28724	0.00318301	0.00606275	0.230434	0.444528	0.0285524	1.74238	aci	Grade3	0.38874	high	0.748515	0.173789	110.203	200.076
212	0	0.00136979	0	0.227903	0.529372	0.241355	1.48	aci	Grade2	0.389507	high	0.754891	0.191463	110.05	196.192
213	0.0690607	0.111414	0.454446	0.27312	0.0895268	0.00243296	1.98032	sol	Grade3	0.317824	low	0.774171	0.156649	78.6239	115.583
214	0.0516397	0.066028	0.148687	0.0857916	0.552733	0.0951209	1.98809	aci	Grade3	0.273403	low	0.780268	0.156787	92.644	126.631
215	0.0717091	0.00378921	0.00157285	0.608304	0.243216	0.0714081	1.52197	pap	Grade2	0.342614	low	0.786104	0.148413	69.8643	93.0298
216	0.00178264	0.0163308	0.00402998	0.242221	0.300067	0.435569	1.68414	lep	Grade1	0.2927	low	0.793898	0.167029	118.031	198.02
217	0.175404	0.00127112	0.810371	0	0.007989	0.00496538	0.792203	sol	Grade3	0.560979	high	0.776853	0.175761	65.28	85.9371
218	0.0167435	0.0259157	0.0146739	0.255231	0.557882	0.129554	1.67927	aci	Grade2	0.314584	low	0.797296	0.149604	118.76	182.638
219	0.0320918	0.013879	0.379366	0.287336	0.254808	0.0325195	1.95567	sol	Grade3	0.381311	high	0.789649	0.147704	74.1913	123.557
220	0.0442324	0.0126404	0.014948	0.245413	0.655401	0.0273656	1.40829	aci	Grade2	0.322292	low	0.752955	0.1854	200.058	822.432
221	0.000472493	0.0079101	0.00730945	0.37223	0.193212	0.418865	1.62713	lep	Grade1	0.260231	low	0.786773	0.182662	97.7284	223.251
222	0.492045	0.00626546	0.428349	0.0160468	0.0248775	0.0324155	1.46182	cri	Grade3	0.346852	low	0.781497	0.165486	76.0742	104.066
223	0.1029	0.0119488	0.0897098	0.0138247	0.730352	0.0512639	1.36216	aci	Grade3	0.384646	high	0.771328	0.160359	132.12	219.94
224	0.54474	0.00314497	0.441615	0	0.0105002	0	1.09328	cri	Grade3	NA	NA	0.804906	0.130473	34.5	20.6664
225	0.0283171	0.00180235	0.837962	0.0107822	0.0743213	0.0468151	0.93171	sol	Grade3	0.807996	high	0.760093	0.169565	77.1654	155.437
226	0.602048	0.0256186	0.268516	0.0444491	0.0463594	0.0130091	1.57208	cri	Grade3	0.349129	low	0.790278	0.143616	69.9447	97.4012
227	0.0288438	0.00293774	0.955475	0.00142088	0.011323	0	0.321686	sol	Grade3	0.508216	high	0.798119	0.129943	65.1941	106.217
228	0.0509293	0.0181723	0.0150205	0.466964	0.386998	0.0619152	1.70636	pap	Grade2	0.302337	low	0.769918	0.174668	139.841	265.965
229	0.0646577	0.0796396	0.014631	0.476527	0.28348	0.0810646	1.95434	pap	Grade2	0.292475	low	0.796934	0.156098	103.368	197.487
230	0.706121	0.00180035	0.133917	0.074921	0.0555029	0.0277378	1.4144	cri	Grade3	0.469642	high	0.795919	0.140871	66.8406	133.126
231	0.0347624	0.0243539	0.000439791	0.613178	0.106568	0.220697	1.5619	pap	Grade2	0.430105	high	0.737899	0.18077	79.4949	143.831
232	0.624902	0.00725032	0.123927	0.0353018	0.208619	0	1.49072	cri	Grade3	0.32196	low	0.780034	0.141859	47.3362	59.9073
233	0	0.00566906	0.326766	0.384486	0.201317	0.0817617	1.8607	pap	Grade3	0.174116	low	0.786731	0.15767	52.7451	62.8051
234	0.3208	0.083991	0.232344	0.125607	0.223675	0.0135834	2.25903	cri	Grade3	0.373976	high	0.789359	0.151564	81.8	115.606
235	0.0476156	0.0153522	0.753924	0.0375848	0.0478829	0.0976408	1.32445	sol	Grade3	0.502613	high	0.807773	0.137531	78.7161	102.461
236	0.00660217	0.00508785	0.0762522	0.409241	0.502817	0	1.39596	aci	Grade2	0.339909	low	0.828135	0.135692	90.3313	127.528
237	0.0620863	0.0143047	0.386054	0.14494	0.333508	0.0591071	2.0401	sol	Grade3	0.305773	low	0.769537	0.154956	99.8823	160.87
238	0.00190074	0.0206856	0.601168	0.0826491	0.210172	0.0834246	1.64346	sol	Grade3	0.284842	low	0.794397	0.147382	77.5772	96.4857
239	0	0.0148952	0	0.191694	0.482555	0.310856	1.57851	aci	Grade2	0.269644	low	0.756654	0.167521	61.4536	76.6964
240	0.0232789	0.0124818	0.941599	0.000407054	0.0222333	0	0.413635	sol	Grade3	0.394793	high	0.821809	0.12637	59.9798	88.4997
241	0.00322286	0.321222	0.668257	0.00101908	0.00544235	0.000836721	1.00118	sol	Grade3	0.416382	high	0.812814	0.133825	63.0485	121.197
242	0.159426	0.0468766	0.637428	0.0103303	0.140755	0.00518312	1.54906	sol	Grade3	0.365668	high	0.76627	0.171241	87.6093	395.493
243	0.00102471	0.00827907	0.978672	0	0.00902975	0.00299441	0.184301	sol	Grade3	0.174654	low	0.829312	0.121538	56.6354	53.0676
244	0.0501402	0.146551	0.0828517	0.156118	0.530047	0.0342924	1.99081	aci	Grade3	0.333298	low	0.7508	0.17044	119.807	336.893
245	0.0896238	0.0278648	0.855064	0.000750616	0.0266972	0	0.796319	sol	Grade3	0.303282	low	0.825679	0.130201	63.8007	76.3098
246	0.440352	0.058726	0.0493195	0.379052	0.0684024	0.0041489	1.8034	cri	Grade3	0.284999	low	0.762431	0.154619	66.709	96.9731
247	0.158673	0.0146703	0.0771907	0.00823502	0.741231	0	1.17326	aci	Grade3	0.323044	low	0.839075	0.122843	103.048	162.253
248	0.242276	0.0244627	0.0111602	0.486139	0.158211	0.0777505	1.91208	pap	Grade3	0.400903	high	0.789501	0.153699	126.893	366.423
249	0.0175038	0.0659574	0.169378	0.341247	0.405914	0	1.85206	aci	Grade3	0.362846	high	0.793917	0.147597	91.1519	126.962
250	0.2273	0.0205297	0.571485	0.0203999	0.159481	0.000803762	1.60743	sol	Grade3	0.331148	low	0.778817	0.154419	135.417	340.769
251	0.16141	0.446128	0.144544	0.214375	0.0312541	0.00228865	2.00018	mic	Grade3	0.37569	high	0.783884	0.148337	75.6499	130.895
252	0	0	0.495191	0.00636397	0.498445	0	1.04921	aci	Grade3	0.262931	low	0.806901	0.145991	83.6947	114.294
253	0.172738	0.0645976	0.686324	0.0041965	0.0721439	0	1.3724	sol	Grade3	0.291107	low	0.787396	0.143989	97.0391	165.437
254	0.011637	0.0258796	0.221199	0.13723	0.554469	0.0495852	1.77253	aci	Grade3	0.433085	high	0.784049	0.145536	77.0822	100.673
255	0.000622917	0.00434523	0.00133129	0.159317	0.817425	0.0169593	0.813132	aci	Grade2	0.28375	low	0.795288	0.148993	112.675	146.057
256	0.0150936	0.00811741	0.963768	0.000175668	0.0126426	0.000202612	0.283398	sol	Grade3	0.380634	high	0.819782	0.126469	69.2437	128.99
257	0.000388151	0.129967	0.0136374	0.185221	0.221645	0.449142	1.92251	lep	Grade1	0.324641	low	0.788469	0.157485	99.3735	175.275
258	0.113909	0.0582496	0.145829	0	0.682012	0	1.37754	aci	Grade3	0.375962	high	0.789896	0.154168	106.061	202.453
259	0.120609	0.015092	0.0793024	0.0245061	0.749902	0.0105881	1.2613	aci	Grade3	0.336674	low	0.805405	0.139744	112.193	175.762
260	0.29892	0.0672351	0.218606	0.214767	0.115421	0.0850513	2.4007	cri	Grade3	0.252004	low	0.787602	0.148137	51.4124	63.0168
261	0.112511	0.00199613	0.726545	0.0511772	0.103074	0.0046965	1.30106	sol	Grade3	0.282282	low	0.78529	0.14063	84.3	121.848
262	0.00813795	0.00226111	0.058799	0.112169	0.720122	0.0985109	1.34126	aci	Grade2	0.262875	low	0.797833	0.152638	102.617	134.568
263	0.00430736	0.017918	0.0398849	0.197437	0.595176	0.145277	1.63519	aci	Grade2	0.306449	low	0.80724	0.149791	119.478	164.319
264	0	0.00296912	0.158547	0.0514156	0.0793006	0.707767	1.30923	lep	Grade1	0.409398	high	0.754025	0.171	89.4508	145.477
265	0.0351515	0.0866237	0.0864171	0.14934	0.642468	0	1.60054	aci	Grade3	0.349781	low	0.786077	0.158474	124.519	197.124
266	0.00131988	0.00246817	0.319854	0.324232	0.352125	0	1.6171	aci	Grade3	0.336551	low	0.790826	0.145726	78.2366	112.959
267	0.0065729	0.0194867	0.000604719	0.68861	0.284726	0	1.05149	pap	Grade2	0.240592	low	0.802165	0.170724	288.745	1699.01
268	0	0.000434482	0.665358	0.00499907	0.0493819	0.279826	1.16262	sol	Grade3	0.386018	high	0.748066	0.172043	75.4788	121.573
269	0.0156373	0.0482272	0.890739	0.00161817	0.043166	0.000612517	0.670693	sol	Grade3	0.298619	low	0.822893	0.134607	216.87	939.223
270	0.0743248	0.0628148	0.0389671	0.0279819	0.609749	0.186162	1.74302	aci	Grade2	0.322719	low	0.800979	0.150971	117.534	216.202
271	0.0194382	0.0106715	0.39869	0.0535107	0.271983	0.245706	1.94381	sol	Grade3	0.361253	high	0.792589	0.155495	96.4403	177.823
272	0.0338033	0.00216485	0.96053	0	0.0035022	0	0.268723	sol	Grade3	0.227694	low	0.831269	0.110466	51.605	53.5479
273	0.0202647	0.0140821	0.0691007	0.141577	0.411044	0.343931	1.92309	aci	Grade2	0.337253	low	0.76784	0.178426	94.1011	166.745
274	0.00153431	0.060546	0.107638	0.75161	0.00604845	0.0726226	1.23439	pap	Grade2	0.344166	low	0.740726	0.150979	61.6746	81.3363
275	0	0.0252209	0.00989586	0.41876	0.42451	0.121613	1.62009	aci	Grade2	0.299578	low	0.768412	0.163172	56.4	63.7026
276	0.349443	0.16669	0	0.330897	0.15297	0	1.90322	cri	Grade3	0.490859	high	0.822258	0.12021	63.8489	81.3041
277	0.0982308	0.0426773	0.442275	0.250659	0.146939	0.0192195	2.06007	sol	Grade3	0.29414	low	0.76212	0.175024	102.216	182.7
278	0.0135798	0.0627262	0.139056	0.13693	0.594953	0.0527545	1.79301	aci	Grade3	0.195634	low	0.80047	0.142336	88.154	108.189
279	0.0134199	0.00114542	0.983609	0	0.00182599	0	0.134719	sol	Grade3	0.304047	low	0.82146	0.125978	53.7091	55.7091
280	0.61856	0.00062477	0.182102	0.0819802	0.116733	0	1.54033	cri	Grade3	0.328232	low	0.781979	0.146617	65.381	95.1249
281	0.00483378	0.00562646	0.195558	0.125986	0.646138	0.0218582	1.44386	aci	Grade3	0.310426	low	0.792361	0.159659	203.672	351.158
282	0.172863	0.00447753	0.0230113	0.353167	0.433708	0.0127731	1.73126	aci	Grade3	0.325692	low	0.773404	0.161276	98.9626	141.115
283	0.0850228	0.252526	0.468277	0.112088	0.0803243	0.0017618	1.97853	sol	Grade3	0.304725	low	0.790509	0.154268	70.5632	100.724
284	0.4266	0.0236145	0.322177	0.0344093	0.190484	0.0027157	1.82449	cri	Grade3	0.260266	low	0.789678	0.146203	85.1544	128.266
285	0.266063	0.0227608	0.685103	0.00683021	0.0192426	0	1.16504	sol	Grade3	0.343858	low	0.79426	0.134337	67.1529	75.7307
286	0.0734338	0.00715039	0.00143434	0.386206	0.211742	0.320033	1.87152	pap	Grade2	0.299359	low	0.756233	0.181866	92.7025	173.526
287	0.0315424	0.181927	0.000198753	0.64357	0.12712	0.0156422	1.48832	pap	Grade3	0.329829	low	0.782852	0.165402	116.606	275.979
288	0.0930849	0.00379938	0.851263	0.0184127	0.0228543	0.0105857	0.847323	sol	Grade3	0.41615	high	0.768893	0.16799	59.6667	89.7075
289	0	0.000218854	0.00093557	0.0136496	0.847489	0.137707	0.692844	aci	Grade2	0.354463	low	0.828221	0.147953	84.6776	113.977
290	0.00426067	0.0272531	0.00776355	0.432978	0.431624	0.0961207	1.60048	pap	Grade2	0.365534	high	0.796744	0.161437	80.9971	116.563
291	0.0620603	0.0148547	0.112691	0.132438	0.312365	0.365592	2.13537	lep	Grade1	0.326831	low	0.778933	0.159272	81.8072	118.154
292	0.00708447	0.0247115	0.0396741	0.479806	0.448724	0	1.39434	pap	Grade2	0.224823	low	0.767334	0.165845	80.572	132.894
293	0.0049296	0.0064355	0.0407239	0.100432	0.847479	0	0.808033	aci	Grade2	0.351605	low	0.795216	0.154752	77.6462	106.636
294	0.0630939	0.00121153	0.00590989	0.0509255	0.878859	0	0.689479	aci	Grade2	0.26236	low	0.764575	0.170335	122.194	183.438
295	0.00640001	0.0100687	0.968727	0	0.0148041	0	0.247819	sol	Grade3	0.322025	low	0.793542	0.14781	57.8515	61.365
296	0.00230927	0.277986	0.0111151	0.638142	0.0691126	0.00133511	1.29851	pap	Grade3	0.396923	high	0.762199	0.182539	77.6193	149.439
297	0.00271933	0.0591799	0.264085	0.0634396	0.486296	0.12428	1.90391	aci	Grade3	0.418459	high	0.782483	0.159431	110.156	186.804
298	0.0039864	0.00759722	0.602504	0.0136566	0.367333	0.00492337	1.17874	sol	Grade3	0.410296	high	0.766669	0.178738	150.428	320.043
299	0.0223596	0.00374503	0.928613	0.0117678	0.0317721	0.00174285	0.501501	sol	Grade3	0.472445	high	0.785792	0.154723	71.6254	96.0637
300	0.0346619	0.0293792	0.0836444	0.224481	0.456554	0.171279	2.05332	aci	Grade2	0.335642	low	0.783384	0.168121	169.212	350.856
301	0.0197612	0.0399836	0.0700454	0.340516	0.17123	0.358464	2.06198	lep	Grade1	0.283429	low	0.772196	0.165617	106.632	274.556
302	0.249128	0.0080696	0.622453	0.00552369	0.113951	0.00087536	1.38874	sol	Grade3	0.319271	low	0.797296	0.149202	102.001	158.807
303	0.0185821	0.0293066	0.195873	0.229108	0.52713	0	1.6908	aci	Grade3	0.261699	low	0.812487	0.139085	53.9601	66.2548
304	0.0925703	0.0961243	0.720378	0.016205	0.0747222	0	1.3595	sol	Grade3	0.3989	high	0.814868	0.138626	86.2185	157.765
305	0.00106543	0.00211586	0.00111045	0.340527	0.46087	0.194311	1.54377	aci	Grade2	0.320438	low	0.779191	0.161992	94.9666	146.707
306	0.160679	0.104794	0.278778	0.145183	0.309352	0.00121408	2.2182	aci	Grade3	0.290038	low	0.772381	0.162258	155.829	436.203
307	0.00574981	0.0294414	0.00829589	0	0.951866	0.00464721	0.353641	aci	Grade2	0.266832	low	0.823963	0.13383	115.728	157.342
308	0.0285568	0.69075	0.101599	0.0737979	0.100989	0.00430747	1.49577	mic	Grade3	0.324569	low	0.802594	0.13931	62.4918	86.3505
309	0	0.00182155	0.351515	0	0.530804	0.115859	1.39207	aci	Grade3	0.30307	low	0.825467	0.135609	80.2231	103.312
310	0.0273077	0.121495	0.774002	0.0199923	0.0502212	0.00698197	1.17697	sol	Grade3	0.251219	low	0.805766	0.131579	71.5011	85.3696
311	0.000925664	0.06365	0.122423	0.190101	0.484003	0.138898	1.9908	aci	Grade2	0.386945	high	0.786578	0.155899	160.695	360.89
312	0.237968	0.0296626	0.725292	0.000395052	0.00668216	0	1.03224	sol	Grade3	0.423632	high	0.805167	0.143279	69.7862	104.774
313	0.0455013	0.0542453	0.00794104	0.263322	0.626306	0.00268494	1.43896	aci	Grade2	0.344374	low	0.794171	0.159762	129.647	253.178
314	0.202676	0.066696	0.227231	0.141764	0.0706897	0.290943	2.40099	lep	Grade3	0.505596	high	0.780325	0.157934	74.7803	120.556
315	0.0899485	0.00620531	0.714496	0.00453371	0.184817	0	1.19006	sol	Grade3	0.272001	low	0.81567	0.138835	72.8399	120.851
316	0.088726	0.0552268	0.0542489	0.0083951	0.305397	0.488006	1.8545	lep	Grade1	0.291286	low	0.800118	0.149244	90.4481	123.151
317	0.0389534	0.00970993	0.938527	0.000182753	0.0103772	0.00224954	0.423658	sol	Grade3	0.346828	low	0.798306	0.150389	95.3702	117.188
318	0.0244055	0.0163866	0.00677501	0.0969414	0.855491	0	0.795756	aci	Grade2	0.391747	high	0.745104	0.170182	183.104	511.567
319	0.0272242	0.346452	0.0374203	0.502067	0.0868358	0	1.65395	pap	Grade3	0.379503	high	0.793174	0.148174	99.1453	241.95
320	0.234161	0.0127353	0.056626	0.00477499	0.377212	0.314491	1.89741	aci	Grade3	0.186572	low	0.791469	0.151085	80.4422	99.488
321	0.0500689	0.137477	0.72448	0.0207279	0.0450047	0.0222421	1.3861	sol	Grade3	0.358007	low	0.780231	0.155586	87.3387	122.031
322	0.00246641	0.306057	0.119339	0.012509	0.559629	0	1.45788	aci	Grade3	0.22002	low	0.810363	0.131058	78.5287	106.75
323	0.128311	0.0132334	0.848081	9.86646e-05	0.0102757	0	0.733456	sol	Grade3	0.343309	low	0.832974	0.117793	52.341	61.947
324	0.251902	0.0511109	0.373694	0.0328506	0.289073	0.00136942	1.94349	sol	Grade3	0.313819	low	0.81384	0.139058	122.797	218.233
325	0.00691068	0.0416988	0.000508613	0.228592	0.331193	0.391097	1.79072	lep	Grade1	0.238007	low	0.776329	0.169335	116.852	219.23
326	0.0217855	0.0231326	0.0281021	0.172512	0.408254	0.346214	1.88559	aci	Grade2	0.353787	low	0.786092	0.167103	102.07	178.497
327	0.063508	0.0591847	0.348252	0.0640215	0.348867	0.116166	2.16859	aci	Grade3	0.383806	high	0.797478	0.138552	113.202	215.413
328	0.0236556	0.0567286	0.858832	0.00116806	0.0521009	0.00751478	0.837668	sol	Grade3	0.321521	low	0.796978	0.145153	63.4124	84.7742
329	0.0203747	0.0681243	0.274961	0.0702593	0.446085	0.120196	2.04672	aci	Grade3	0.253634	low	0.784149	0.1553	110.078	209.35
330	0	0.411074	0.176624	0.20936	0.181766	0.0211761	2.00618	mic	Grade3	0.313306	low	0.780489	0.159954	82.3466	125.788
331	0.00417569	0.00281056	0.956123	0.00488104	0.03201	0	0.315135	sol	Grade3	0.331063	low	0.777885	0.143781	68.6	97.6084
332	0.0303996	0.0740629	0.00366476	0.464328	0.419944	0.00760037	1.55405	pap	Grade2	0.282218	low	0.778917	0.158419	138.781	310.04
333	0.015266	0.20072	0.0100019	0.162135	0.610604	0.00127395	1.49595	aci	Grade3	0.403442	high	0.800318	0.151444	217.59	506.779
334	0.0784044	0.248501	0.081458	0.0523994	0.539237	0	1.78522	aci	Grade3	0.29431	low	0.810032	0.133351	86.6928	153.561
335	0.0051441	0.0112413	0.391727	0.245387	0.309795	0.0367047	1.83766	sol	Grade3	0.330284	low	0.764005	0.158273	110.048	218.022
336	0.00119735	0.0241345	0.0355479	0.227682	0.0556777	0.655761	1.4297	lep	Grade1	0.345317	low	0.782192	0.16536	68.2876	110.174
337	0.22129	0.121465	0.517521	0.0995285	0.0366676	0.00352761	1.87768	sol	Grade3	0.330127	low	0.800484	0.140381	84.7534	140.615
338	0.187878	0.04802	0.373181	0.178791	0.175141	0.0369905	2.25442	sol	Grade3	0.378527	high	0.77728	0.156764	122.1	311.673
339	0	0.0543076	0.0364895	0.151236	0.176095	0.581872	1.71046	lep	Grade1	0.458033	high	0.767847	0.163152	69.65	113.062
340	0.838228	0.0440709	0.0184661	0.0620112	0.0372235	0	0.943714	cri	Grade3	0.367752	high	0.80345	0.144822	77.386	104.545
341	0.13204	0.0385798	0.805195	0.00140603	0.0227795	0	0.956158	sol	Grade3	0.268451	low	0.837938	0.119812	57.6452	74.5514
342	0.286452	0.0121938	0.687987	0.00177522	0.0115922	0	1.05615	sol	Grade3	0.35259	low	0.808318	0.150352	70.8418	108.261
343	0.0345872	0.0461916	0.375154	0.046741	0.160666	0.33666	2.06257	sol	Grade3	0.237001	low	0.776285	0.161557	95.4427	149.658
344	0	0.00728185	0.00436985	0.0885456	0.0499036	0.849899	0.810882	lep	Grade1	0.189864	low	0.764529	0.173969	47.3023	58.5434
345	0.01989	0.213712	0.258538	0.220725	0.281476	0.0056586	2.13089	aci	Grade3	0.387611	high	0.766997	0.171652	144.34	377.401
346	0.0417764	0.0812252	0.794168	0.00725745	0.0752593	0.000313509	1.08571	sol	Grade3	0.355838	low	0.795162	0.142594	115.523	247.164
347	0.29026	0.146482	0.472075	0.0441378	0.0465052	0.000540279	1.84556	sol	Grade3	0.341132	low	0.794414	0.134	81.6177	125.215
348	0.0596658	0.00958404	0.686476	0.00426612	0.221989	0.0180184	1.29951	sol	Grade3	0.315847	low	0.795584	0.146166	228.791	1520.97
349	0.12492	0.0388876	0.568044	0.00838322	0.248311	0.0114545	1.65127	sol	Grade3	0.263285	low	0.821925	0.134341	106.244	177.506
350	0.0816886	0.00800347	0.0566133	0.0222766	0.818119	0.0132988	1.02757	aci	Grade2	0.308796	low	0.802753	0.159222	302.613	719.896
351	0.0292116	0.129148	0.45295	0.0833372	0.305354	0	1.86914	sol	Grade3	0.272178	low	0.802535	0.161833	161.35	270.877
352	0.318056	0.00467033	0.583952	0.000357099	0.0918825	0.00108187	1.34618	sol	Grade3	0.36732	high	0.827661	0.12546	67.9782	99.3304
353	0.00420782	0.191047	0.00577638	0.774147	0.0105499	0.0142716	0.975064	pap	Grade3	0.412321	high	0.772441	0.166924	86.9406	193.915
354	0.00106194	0.00894455	0.0029198	0.139591	0.808887	0.0385959	0.921215	aci	Grade2	0.320365	low	0.815201	0.160725	138.973	239.903
355	0.0629095	0.242433	0.647788	0.0026506	0.0442194	0	1.37408	sol	Grade3	0.328696	low	0.804022	0.138613	72.7956	134.749
356	0	0.00581431	0.0353222	0.110521	0.4482	0.400143	1.61241	aci	Grade2	0.269038	low	0.790883	0.143399	63.4113	74.708
357	0.482128	0.0115634	0.394219	0.0277018	0.0816115	0.00277649	1.57319	cri	Grade3	0.300453	low	0.77512	0.152057	92.8421	145.245
358	0.00356093	0.230043	0.0448319	0.548095	0.0952858	0.078184	1.8036	pap	Grade3	0.267585	low	0.7835	0.163004	69.0953	88.7355
359	0.269073	0.00405197	0.700828	0.00423626	0.0198913	0.00192004	1.06438	sol	Grade3	0.436467	high	0.798114	0.138686	48.7097	58.1168
360	0.00460187	0.0355244	0.95188	0.000785283	0.00720848	0	0.333899	sol	Grade3	0.374323	high	0.826341	0.116408	60.3989	84.7927
361	0.0503847	0.013066	0.899641	0.00247623	0.0344324	0	0.625019	sol	Grade3	0.251054	low	0.808764	0.126711	69.2522	93.516
362	0.40594	0.0294287	0.534032	0.0084588	0.0221411	0	1.34094	sol	Grade3	0.370708	high	0.824746	0.125911	53.7136	61.9625
363	0.0255596	0.0060788	0.901334	0.0239741	0.0303481	0.012706	0.677129	sol	Grade3	0.369243	high	0.776942	0.15705	72.8965	97.912
364	0.241533	0.0451191	0.0424399	0.180336	0.490572	0	1.83992	aci	Grade3	0.401958	high	0.772925	0.148887	158.081	357.595
365	0.0349384	0.0915701	0.166578	0.14131	0.537801	0.027802	1.9395	aci	Grade3	0.346236	low	0.782565	0.151359	116.095	197.894
366	0.489525	0.00934966	0.339431	0.00394148	0.155974	0.00177896	1.56245	cri	Grade3	0.387453	high	0.795992	0.148876	142.879	288.854
367	0.00895206	0.0560854	0.865996	0.00793629	0.0610298	0	0.775351	sol	Grade3	0.298734	low	0.807965	0.138356	56.8569	62.3635
368	0.107477	0.000918323	0.127178	0.000854527	0.763571	0	1.03935	aci	Grade3	0.342219	low	0.799817	0.146707	137.908	437.983
369	0.0648529	0.370695	0.145677	0.284788	0.0639097	0.0700774	2.22991	mic	Grade3	0.336217	low	0.751781	0.160078	59.6301	83.056
370	0.0116091	0.0532428	0.0109562	0.509929	0.366544	0.0477189	1.60691	pap	Grade2	0.239905	low	0.75599	0.178275	125.371	334.309
371	0.00341382	0.0431507	0.941451	0	0.0119845	0	0.382079	sol	Grade3	0.36288	high	0.816375	0.120486	45.9197	84.7619
372	0.120172	0.301977	0.0606086	0.30913	0.207786	0.000325412	2.13249	pap	Grade3	0.335044	low	0.786818	0.152941	153.092	359.094
373	0.197363	0.0772911	0.60261	0.00141442	0.121322	0	1.57043	sol	Grade3	0.202364	low	0.821072	0.124779	76.776	115.061
374	0.136687	0.120493	0.140967	0.108892	0.492359	0.000602051	2.01684	aci	Grade3	0.367863	high	0.785349	0.154013	184.282	506.016
375	0.00394981	0.00417152	0.0791102	0.240649	0.111689	0.56043	1.66998	lep	Grade1	0.268958	low	0.767074	0.179615	70.8861	156.822
376	0.0146338	0.00420655	0.0566881	0.0375194	0.88639	0.000562055	0.695112	aci	Grade2	0.370599	high	0.81264	0.153675	225.524	486.912
377	0.00198557	0.0853686	0.023565	0.277497	0.404491	0.207092	1.96017	aci	Grade2	0.339555	low	0.784384	0.169787	110.547	185.951
378	0.0513581	0.0262625	0.791516	0.0280037	0.0890641	0.0137959	1.16532	sol	Grade3	0.356735	low	0.805418	0.146104	95.683	169.697
379	0.201295	0.110237	0.447247	0.0317407	0.188659	0.020822	2.06364	sol	Grade3	0.366931	high	0.826437	0.125666	67.4904	95.4989
380	0.15554	0.00968005	0.468388	0.021533	0.319749	0.0251106	1.77355	sol	Grade3	0.249294	low	0.803757	0.136397	116.246	144.568
381	0.0525594	0.0383482	0.520281	0.0711151	0.298464	0.0192318	1.7957	sol	Grade3	0.412112	high	0.784502	0.140716	74.2755	98.645
382	0.00310186	0.0790733	0.0586003	0.508419	0.278878	0.0719272	1.83823	pap	Grade2	0.347481	low	0.772712	0.158635	85.3004	120.885
383	0.0891252	0.0378759	0.843961	0.00512416	0.0233608	0.000552862	0.867883	sol	Grade3	0.4093	high	0.805009	0.151306	70.9426	128.914
384	0.0130271	0.116934	0.0215916	0.448187	0.353082	0.0471775	1.82019	pap	Grade2	0.254824	low	0.80677	0.139363	87.2915	130.831
385	0.00349889	0.0303592	0.675036	0.0806397	0.162322	0.0481437	1.49373	sol	Grade3	0.305229	low	0.790057	0.147477	68.9735	108.025
386	0.0209276	0.000533164	0.0283435	0.0632862	0.333172	0.553738	1.52074	lep	Grade1	0.277792	low	0.735664	0.183147	62.3152	104.664
387	0.325809	0.0148186	0.038579	0.208398	0.412395	0	1.79686	aci	Grade3	0.339231	low	0.782535	0.154121	111.908	171.224
388	0.00897509	0.0933667	0.0101558	0.624245	0.121046	0.142212	1.64097	pap	Grade2	0.337021	low	0.772434	0.16842	87.6505	164.455
389	0.105135	0.0566092	0.454702	0.018703	0.361978	0.00287333	1.75547	sol	Grade3	0.31784	low	0.805555	0.141102	115.699	165.854
390	0.0436677	0.0510203	0.0374497	0.330232	0.422994	0.114636	2.00489	aci	Grade2	0.371496	high	0.774502	0.172706	119.142	207.563
391	0.0137276	0.0653346	0.0159289	0.76092	0.136703	0.007385	1.18191	pap	Grade2	0.383421	high	0.778589	0.158141	104.596	182.827
392	0.0653979	0.00202521	0.923239	0.00145875	0.0078787	0	0.450613	sol	Grade3	0.335501	low	0.806407	0.134542	57.4132	90.5978
393	0.0208763	0.0321663	0.0186866	0.878925	0.0410157	0.00832964	0.793487	pap	Grade2	0.382098	high	0.778749	0.153988	82.7864	127.459
394	0.225809	0.075872	0.192369	0.0217093	0.467283	0.0169573	1.9571	aci	Grade3	0.361776	high	0.76187	0.169237	132.601	253.528
395	0	0.0767896	0.225844	0	0.525813	0.171553	1.69308	aci	Grade3	0.37502	high	0.768508	0.139323	57.3243	69.3657
396	0	0.131587	0.0165635	0.499837	0.294766	0.0572456	1.73879	pap	Grade2	0.33691	low	0.77395	0.158577	66.0175	94.6752
397	0.285014	0.109696	0.501259	0.050578	0.047426	0.0060263	1.83611	sol	Grade3	0.236697	low	0.779133	0.136557	91.8396	151.413
398	0.197182	0.0368412	0.196653	0.0261603	0.428633	0.114531	2.11816	aci	Grade3	0.407924	high	0.779696	0.162564	96.9161	155.67
399	0.00140866	0.000654327	0.989017	0	0.00597895	0.0029409	0.104912	sol	Grade3	0.329477	low	0.773143	0.144913	68.0488	125.191
400	0.0306569	0.0462793	0.0189781	0.39799	0.257996	0.248099	2.00007	pap	Grade2	0.169535	low	0.797017	0.15722	75.1823	157.371
401	0.00182628	0.0310898	0.00100452	0.452806	0.112423	0.40085	1.58301	pap	Grade2	0.362993	high	0.760807	0.169665	73.8364	140.902
402	0	0.0030453	0	0.0585586	0.621051	0.317346	1.21747	aci	Grade2	0.217716	low	0.770229	0.177099	78.9435	145.692
403	0.0546059	0.0103811	0.685658	0.0924322	0.156923	0	1.4076	sol	Grade3	0.373008	high	0.763687	0.161463	115.589	181.943
404	0	0.239265	0	0.126653	0.30586	0.328222	1.92151	lep	Grade3	0.269453	low	0.779104	0.142289	40.4913	46.2742
405	0.0582543	0.454348	0.284508	0.166684	0.0325844	0.00362146	1.89315	mic	Grade3	0.367392	high	0.81413	0.122552	56.3921	65.038
406	0.0202591	0.0159593	0.00338155	0.143272	0.18445	0.632678	1.50628	lep	Grade1	0.219908	low	0.765108	0.156472	56.6807	74.5458
407	0.0355141	0.0727311	0.0691449	0.0380243	0.740511	0.0440746	1.41134	aci	Grade2	0.317577	low	0.795083	0.156059	113.49	164.651
408	0.364855	0.231345	0.139948	0.145447	0.118405	0	2.18536	cri	Grade3	0.299524	low	0.798287	0.13917	76.659	143.449
409	0.0542604	0.0149068	0.476437	0.111448	0.340647	0.00230063	1.73038	sol	Grade3	0.309155	low	0.77714	0.151059	106.956	167.139
410	0.321199	0.23772	0.176095	0	0.252751	0.0122358	2.03945	cri	Grade3	0.332966	low	0.805226	0.130976	50.6479	58.1042
411	0.00186569	0.122197	0.000144785	0.697547	0.00184755	0.176398	1.21014	pap	Grade2	0.326619	low	0.771708	0.154316	55.3786	62.9198
412	0.00529868	0.131548	0.663747	0.00517886	0.194227	0	1.316	sol	Grade3	0.168692	low	0.803131	0.127029	78.8595	103.014
413	0.000505743	0.000682165	0.228777	0.0789945	0.691041	0	1.15727	aci	Grade3	0.356272	low	0.734737	0.19354	159.443	321.061
414	0.00828265	0.00371943	0.0801213	0.0410386	0.130978	0.73586	1.27786	lep	Grade1	0.450804	high	0.760222	0.175984	69.7959	87.4851
415	0.143902	0.153081	0.328005	0.192982	0.141044	0.0409857	2.38995	sol	Grade3	0.352127	low	0.802833	0.142479	70.9412	122.371
416	0.000385296	0.033323	0.0102206	0.0794578	0.354588	0.522026	1.54574	lep	Grade1	0.355586	low	0.781165	0.154112	78.5779	119.442
417	0.0138607	0.0560725	0.202036	0.0525684	0.608004	0.0674588	1.70705	aci	Grade3	0.189809	low	0.802606	0.141305	83.8325	125.752
418	0.000450945	0.000315756	0	0.330246	0.466622	0.202366	1.51612	aci	Grade2	0.266004	low	0.753383	0.178475	98.441	207.023
419	0.0388668	0.0715704	0.427624	0	0.112354	0.349585	1.8629	sol	Grade3	0.220145	low	0.775524	0.155188	56.5842	62.0697
420	0.0204856	0.016769	0.189378	0.196805	0.547866	0.0286969	1.7526	aci	Grade3	0.333967	low	0.806071	0.140325	95.5102	125.887
421	0.0232897	0.0715311	0.797921	0.00261865	0.104401	0.000239009	1.02405	sol	Grade3	0.355227	low	0.798047	0.142506	103.201	154.075
422	0	0.00108652	0.00195069	0.0662829	0.707687	0.222992	1.12354	aci	Grade2	0.328162	low	0.819234	0.164727	123.098	200.033
423	0.00472653	0.00867095	0	0.0844072	0.733869	0.168327	1.15726	aci	Grade2	0.313061	low	0.778565	0.162412	78.2495	102.529
424	0.0184922	0.0138899	0.00332224	0.0642072	0.79213	0.107958	1.08685	aci	Grade2	0.339957	low	0.779134	0.169792	114.36	237.067
425	0.108034	0.0047922	0.500344	0.0901318	0.24088	0.0558186	1.92358	sol	Grade3	0.34961	low	0.766385	0.166564	86.7565	120.546
426	0	0.23746	0.755846	0	0.00669399	0	0.846137	sol	Grade3	0.249495	low	0.774815	0.142182	70.6667	93.3409
427	0.0500015	0.371647	0.197693	0.127648	0.0828241	0.170186	2.32068	mic	Grade3	0.408138	high	0.794208	0.140472	68.3893	93.9478
428	0.0168193	0.017985	0.0311736	0.0479133	0.49041	0.395699	1.60276	aci	Grade2	0.332204	low	0.784158	0.157514	72.0547	102.073
429	0.934564	0.00177022	0.0145786	0.017534	0.0315533	0	0.455974	cri	Grade3	0.316909	low	0.795518	0.14292	57.6162	77.1928
430	0.00379074	0.16228	0.682747	0.0308425	0.0130622	0.107278	1.41417	sol	Grade3	0.211321	low	0.801731	0.153803	45.8786	57.486
431	0.116105	0.0113106	0.232599	0.107409	0.531465	0.00111224	1.76454	aci	Grade3	0.348619	low	0.784911	0.154839	127.8	205.22
432	0	0.00967681	0.93965	0.00385006	0.0404844	0.00633852	0.413598	sol	Grade3	0.252876	low	0.810338	0.134715	74.9783	101.451
433	0.0205158	0.0100249	0.0607801	0.215067	0.621586	0.0720263	1.60376	aci	Grade2	0.276412	low	0.777894	0.165294	99.308	130.751
434	0.202733	0.0664168	0.000932089	0.36248	0.359718	0.00771955	1.85145	pap	Grade3	0.359448	low	0.755313	0.167548	103.872	196.663
435	0.298952	0.0188303	0.0888304	0.537996	0.0464007	0.00899093	1.68676	pap	Grade3	0.378591	high	0.791323	0.145105	65.2051	88.4256
436	0.491217	0.103476	0.333139	0.00932225	0.0628453	0	1.68447	cri	Grade3	0.188249	low	0.784636	0.133427	59.4403	81.0286
437	0	0.00444376	0.00995818	0.223241	0.102621	0.659736	1.31682	lep	Grade1	0.282631	low	0.754904	0.176404	60.8777	82.6499
438	0	0.0045802	0.912621	0	0.0827984	0	0.453574	sol	Grade3	0.253613	low	0.754362	0.128739	58.3409	78.8053
439	0.00373148	0.447544	0	0.446529	0.0336841	0.0685113	1.49834	mic	Grade3	0.150201	low	0.779216	0.153775	53.5907	79.6388
440	0.206825	0.00816602	0.086039	0.0231693	0.670398	0.00540301	1.38464	aci	Grade3	0.366824	high	0.802696	0.147961	99.2405	155.593
441	0	0.0240757	0	0.722213	0.154106	0.0996052	1.21575	pap	Grade2	0.233606	low	0.7836	0.177702	98.8609	178.418
442	0.0069157	0.120517	0.070361	0.458771	0.142365	0.20107	2.06837	pap	Grade2	0.293829	low	0.766059	0.175581	72.6588	108.765
443	0.0005365	0.00108513	0.0129238	0.00704877	0.202792	0.775613	0.899129	lep	Grade1	0.281123	low	0.79973	0.166278	87.5103	121.837
444	0.0568809	0.315256	0.338753	0.0454989	0.216149	0.0274613	2.11224	sol	Grade3	0.362572	high	0.781107	0.149454	77.3813	110.516
445	0.0511806	0.0923609	0.851488	0.00057073	0.00439941	0	0.774966	sol	Grade3	0.303334	low	0.801787	0.127593	57.0421	66.9851
446	0	0.0457386	0	0.736531	0.0847447	0.132986	1.21733	pap	Grade2	0.183277	low	0.760388	0.170527	60.7941	118.603
447	0.0124864	0.0117004	0.183257	0.267751	0.195774	0.329031	2.09994	lep	Grade3	0.363187	high	0.781526	0.16612	66.8224	91.9199
448	0.0462884	0.226712	0.445966	0.169197	0.111837	0	1.99731	sol	Grade3	0.350626	low	0.781583	0.144957	70.2273	96.6173
449	0.00803656	0.00624901	0.976897	0.00360661	0.00521065	0	0.203414	sol	Grade3	0.373559	high	0.78937	0.15	57.4071	74.2892
450	0	0.018898	0.0199266	0.816761	0.100472	0.0439424	0.990458	pap	Grade2	0.350284	low	0.776621	0.155274	58.6394	75.8997
451	0	0.00917019	0.0488269	0.063353	0.541327	0.337322	1.5351	aci	Grade2	0.236223	low	0.778516	0.162199	83.7909	124.033
452	0	0.010061	0	0.0361566	0.852954	0.100828	0.769394	aci	Grade2	0.280904	low	0.785841	0.15703	73.4082	93.2429
453	0.224325	0.387113	0.00634588	0.218466	0.160004	0.0037459	1.99271	mic	Grade3	0.291183	low	0.777961	0.147049	97.895	236.739
454	0	0.0226243	0.317535	0.438426	0.221414	0	1.65235	pap	Grade3	0.241646	low	0.786016	0.145157	64.6973	69.521
455	0.016342	0.460776	0.0084676	0.497927	0.0164877	0	1.26893	pap	Grade3	0.282149	low	0.802979	0.137839	47.2233	46.0628
456	0.0534222	0.255575	0.00602973	0.0693969	0.602726	0.0128498	1.56134	aci	Grade3	0.283842	low	0.794346	0.142087	78.337	112.564
457	0.0390151	0.106848	0.0299098	0.170225	0.638335	0.015667	1.62093	aci	Grade2	0.38392	high	0.774529	0.157041	100.356	143.703
458	0.00323067	0.0316023	0.000513579	0.688731	0.242682	0.0332402	1.21938	pap	Grade2	0.318672	low	0.781199	0.175472	149.563	271.282
459	0.0127931	0.000791011	0.11935	0.00383321	0.16422	0.699013	1.27451	lep	Grade1	0.283945	low	0.791461	0.165885	72.1159	99.8424
460	0.108309	0.149652	0.23429	0.231062	0.251182	0.0255054	2.37197	aci	Grade3	0.279787	low	0.795571	0.142775	84.838	163.014
461	0	0.00014763	0	0.0162782	0.166589	0.816985	0.767572	lep	Grade1	0.185629	low	0.767227	0.156577	61.4327	86.8174
462	0.226667	0.00819176	0.151591	0.0833066	0.289772	0.240472	2.26569	aci	Grade3	0.359608	low	0.798628	0.145452	88.7923	129.695
463	0.0284341	0.0927224	0.799817	0.00181051	0.0772161	0	1.02372	sol	Grade3	0.417224	high	0.799777	0.142273	63.2625	82.7016
464	0.0151335	0.00217663	0.0390369	0.0689636	0.277089	0.5976	1.51638	lep	Grade1	0.349654	low	0.796968	0.146666	78.6697	128.975
465	0	0.0128313	0.0087257	0.457138	0.112102	0.409203	1.53799	pap	Grade2	0.339125	low	0.765153	0.182374	58.1376	81.7288
466	0	0.131113	0.0233821	0.0979463	0.376197	0.371362	1.90062	aci	Grade2	0.308896	low	0.797749	0.138021	68.2495	87.2493
467	0.0158353	0.0242057	0.940121	0.00207894	0.0163344	0.00142428	0.437353	sol	Grade3	0.216922	low	0.794911	0.148803	59.7538	99.2682
468	0.0284896	0.18714	0.549735	0	0.234635	0	1.56399	sol	Grade3	0.308353	low	0.777221	0.156122	71.5759	88.1489
469	0.119402	0.38727	0.0813305	0.0148908	0.196024	0.201083	2.20708	mic	Grade3	0.336829	low	0.786408	0.148067	91.9089	164.935
470	0.00279141	0.000718252	0	0.0604773	0.0662233	0.86979	0.710385	lep	Grade1	0.352579	low	0.74773	0.175487	65.3314	111.851
471	0.04149	0.257947	0	0.144917	0.52733	0.0283164	1.73102	aci	Grade3	0.362675	high	0.764661	0.158678	51.152	77.2302
472	0	0.000125036	0.000723801	0.455339	0.0674702	0.476342	1.29806	lep	Grade1	0.309881	low	0.781767	0.153651	46.0481	50.4848
473	0	0.0216378	0	0.0415027	0.209382	0.727477	1.11644	lep	Grade1	0.287347	low	0.77022	0.162624	59.6536	70.7189
474	0	0.0948824	0.176747	0.162355	0.511939	0.0540769	1.91223	aci	Grade3	0.294799	low	0.7962	0.151208	98.1292	134.782
475	0.0739796	0.0314602	0.770306	0.0624695	0.0607184	0.00106597	1.23079	sol	Grade3	0.361751	high	0.798565	0.141801	57.6676	73.4297
476	0.101386	0.0327248	0.525234	0.037808	0.302847	0	1.68471	sol	Grade3	0.367943	high	0.806676	0.140217	75.0706	114.401
477	0.00300969	0.0914105	0.0372023	0.714127	0.0934541	0.060796	1.42944	pap	Grade2	0.290262	low	0.782395	0.159123	86.4175	112.095
478	0.0122883	0.0325577	0.00592785	0.607933	0.202408	0.138885	1.58124	pap	Grade2	0.261007	low	0.764953	0.16593	83.8218	138.489
479	0.0537008	0.150078	0.275931	0.106057	0.281253	0.13298	2.39487	aci	Grade3	0.278862	low	0.769713	0.149279	72.9679	93.9366
480	0.564338	0.00516007	0.0411987	0.100664	0.278164	0.0104752	1.61038	cri	Grade3	0.380894	high	0.803006	0.149388	162.639	307.124
481	0	0.731567	0	0	0.00323767	0.265195	0.864484	mic	Grade3	NA	NA	0.956522	0	22	0
482	0.086073	0.0153844	0.351048	0.240594	0.12376	0.183142	2.24344	sol	Grade3	0.277038	low	0.764863	0.158952	62.7868	107.914
483	0.0442152	0.0967879	0.468288	0.0266628	0.26979	0.0942562	2.00808	sol	Grade3	0.215704	low	0.782616	0.147092	96.1946	137.823
484	0.00624262	0.0356044	0.0133751	0.0229761	0.609698	0.312104	1.38489	aci	Grade2	0.309012	low	0.78056	0.145473	73.4211	108.476
485	0.188132	0.314904	0.0472416	0.329583	0.0409722	0.0791667	2.1927	pap	Grade3	0.347046	low	0.797639	0.144204	76.8489	111.012
486	0.107757	0.0311028	0.350069	0.190207	0.247691	0.0731732	2.26235	sol	Grade3	0.353448	low	0.775022	0.160635	81.3856	120.538
487	0	0.0654307	0.132685	0.286388	0.397088	0.118408	2.05425	aci	Grade2	0.402964	high	0.77115	0.153111	73.6866	110.498
488	0.125091	0.0506311	0.611261	0.0934639	0.116689	0.00286466	1.73257	sol	Grade3	0.330643	low	0.780928	0.150539	104.219	364.677
489	0.392722	0.079585	0.0478795	0.025938	0.453876	0	1.68399	aci	Grade3	0.16112	low	0.819964	0.120138	56.6732	52.0966
490	0.00109422	0.125651	0.86183	0.00528371	0.00614035	0	0.656741	sol	Grade3	0.305319	low	0.783034	0.143808	53.9706	54.7515
491	0.0629095	0.108486	0.578649	0.0733551	0.130394	0.0462053	1.92004	sol	Grade3	0.333961	low	0.782612	0.146691	66.6826	95.437
492	0	0.00145249	0.995237	0	0.00331083	0	0.0478253	sol	Grade3	NA	NA	0.860577	0.162706	38.75	28.6051
493	0.0212047	0.091794	0.00350916	0.479429	0.367001	0.0370616	1.67819	pap	Grade2	0.343093	low	0.773484	0.157492	104.338	186.749
494	0.115914	0.0153296	0.705486	0.0397939	0.121207	0.00226832	1.38187	sol	Grade3	0.300658	low	0.772316	0.150587	87.0136	216.659
495	0.00788791	0.0318417	0.0626023	0.49736	0.396561	0.00374619	1.52423	pap	Grade2	0.406531	high	0.78516	0.146611	111.509	170.946
496	0.105589	0.027861	0.00286042	0.0146861	0.577372	0.271632	1.56826	aci	Grade2	0.253504	low	0.784627	0.161585	93.236	140.145
497	0.535339	0.00879649	0.17886	0.00274972	0.274255	0	1.52205	cri	Grade3	0.357609	low	0.795707	0.129086	44.7902	46.4672
498	0.00466341	0.113047	0.010912	0.3633	0.0317287	0.476349	1.66107	lep	Grade1	0.32697	low	0.790152	0.152153	55.0774	80.9419
499	0	0.000573655	0.993994	0	0.0054324	0	0.0556901	sol	Grade3	0.337876	low	0.778185	0.14131	64.1364	74.5004
500	0	0.0015426	0.120221	0.0232406	0.113619	0.741376	1.18454	lep	Grade1	0.231226	low	0.764379	0.177478	53.4269	74.038
501	0.0035962	0.00975167	0.968101	0.00144359	0.017108	0	0.253652	sol	Grade3	0.377307	high	0.810033	0.145443	73.0455	142.932
502	0.0534971	0.316671	0.0375838	0.0474237	0.526066	0.0187583	1.73293	aci	Grade3	0.318965	low	0.782227	0.139484	56.7605	70.0957
503	0.00502695	0.00574491	0.000382159	0.0620976	0.617625	0.309124	1.2874	aci	Grade2	0.322327	low	0.783028	0.159396	91.6558	132.249
504	0.0982436	0.0137025	0.488412	0.0349581	0.226793	0.137892	1.96736	sol	Grade3	0.336861	low	0.790941	0.178485	110.729	151.496
505	0.0259744	0.362062	0.109001	0.0738347	0.0633704	0.365757	2.07654	lep	Grade3	0.291555	low	0.792134	0.146636	57.0531	70.7794
506	0.000152393	0.338967	5.21171e-05	0.574804	0.0223728	0.0636519	1.36649	pap	Grade3	0.305603	low	0.782995	0.163986	66.204	98.5336
507	0.00866406	0.0279765	0.0589593	0.0659198	0.254878	0.583603	1.65919	lep	Grade1	0.334435	low	0.770138	0.155916	68.7702	99.5769
508	0.0187475	0.115914	0.864104	0	0.00123451	0	0.661935	sol	Grade3	0.180876	low	0.81296	0.106255	38.2812	33.3962
509	0	0.0325476	0	0.322202	0.0310508	0.6142	1.27475	lep	Grade1	0.307223	low	0.796704	0.165358	63.5872	107.013
510	0.0453843	0.0452621	0.190047	0.190013	0.434669	0.094624	2.15948	aci	Grade3	0.317639	low	0.772503	0.15438	80.4083	121.595
511	0	0.11122	0	0.52139	0.0316832	0.335707	1.52871	pap	Grade2	0.396756	high	0.762003	0.128849	66.871	87.2211
512	0	0.0736592	0	0	0.120254	0.806087	0.895343	lep	Grade1	0.320137	low	0.766642	0.110461	40.4333	32.6102
513	0.225702	0.0186295	0.100829	0.134448	0.515616	0.00477638	1.84427	aci	Grade3	0.403821	high	0.801758	0.145494	123.103	200.627
514	0	0.00494163	0.000651435	0.10035	0.218046	0.676011	1.23858	lep	Grade1	0.337393	low	0.757515	0.186517	83.8826	131.889
515	0.088389	0.0766921	0.419547	0.0848576	0.313686	0.0168285	2.04506	sol	Grade3	0.334167	low	0.80057	0.144712	74.5228	102.364
516	0.0279918	0.108709	0.0129563	0.449121	0.384427	0.0167952	1.72156	pap	Grade2	0.271629	low	0.774868	0.160789	104.571	171.656
517	0.00351951	0.0282277	0.0808111	0.160634	0.549618	0.17719	1.808	aci	Grade2	0.323724	low	0.792931	0.161168	104.286	164.739
518	0.00339235	0.153553	0.183579	0.451108	0.208367	0	1.88143	pap	Grade3	0.385534	high	0.786056	0.14605	76.0339	116.371
519	0.00222572	0.0136249	0.0553765	0.217525	0.207351	0.503897	1.78285	lep	Grade1	0.418286	high	0.785866	0.165042	119.071	232.62
520	0.051969	0.136791	0.692907	0.0200556	0.0602565	0.0380205	1.51769	sol	Grade3	0.305335	low	0.816501	0.133104	55.5447	72.036
521	0.792877	0.0931852	0	0.0232709	0.0906673	0	1.02478	cri	Grade3	0.230465	low	0.777418	0.149393	35.72	30.7148
522	0.0183917	0.0842203	0	0.34419	0.476716	0.076482	1.72944	aci	Grade2	0.338517	low	0.777059	0.163671	98.3653	160.358
523	0.00438428	0.00354982	0.297285	0.0480527	0.435085	0.211644	1.79046	aci	Grade3	0.303393	low	0.777962	0.156974	92.3954	125.178
524	0	0.123594	0	0.175156	0.348555	0.352695	1.87329	lep	Grade1	0.241845	low	0.761522	0.146485	59.8859	78.907
525	0.00181566	0.0279212	0.000334398	0.677355	0.289383	0.00319131	1.08937	pap	Grade2	0.361961	high	0.769809	0.159729	132.079	246.016
526	0.000264371	0.117427	0	0.862181	0.00386383	0.016264	0.678079	pap	Grade2	0.36131	high	0.772078	0.160544	51.8147	72.6783
527	0.083813	0.141815	0.691906	0.00464422	0.0229247	0.0548974	1.45777	sol	Grade3	0.253005	low	0.805762	0.139621	55.7778	66.8428
528	0.0498605	0.0232641	0.505678	0.0532034	0.233727	0.134267	1.94363	sol	Grade3	0.265544	low	0.780674	0.145301	67.3916	102.484
529	0.0300985	0.0462004	0.0653669	0.0404384	0.618919	0.198977	1.69334	aci	Grade2	0.331179	low	0.791018	0.152121	148.694	299.714
530	0.0715199	0.134622	0.0398481	0.0160113	0.651939	0.0860592	1.6493	aci	Grade3	0.375238	high	0.788983	0.14737	101.448	156.096
531	0.0741629	0.0237677	0.763358	0.0388267	0.0716378	0.0282465	1.30372	sol	Grade3	0.406033	high	0.776457	0.153278	88.9131	158.757
532	0.00601084	0.113961	0.00765115	0.145845	0.220987	0.505545	1.83911	lep	Grade1	0.295627	low	0.750305	0.191935	100.529	148.451
533	0.156034	0.0226757	0.0179403	0.32783	0.232644	0.242876	2.15891	pap	Grade2	0.31619	low	0.771567	0.164615	173.003	447.162
534	0	0.667294	0.256484	0.0181601	0.0580617	0	1.23637	mic	Grade3	0.0742335	low	0.776977	0.153567	48.6364	52.3007
535	0.222467	0.0575766	0.492265	0.101988	0.125703	0	1.93484	sol	Grade3	0.353245	low	0.789996	0.146467	78.1233	142.302
536	0	0.0137723	0	0.241263	0.350049	0.394915	1.63949	lep	Grade1	0.220294	low	0.795157	0.165567	93.2395	139.34
537	0.0269296	0.0694445	0.0278111	0.184326	0.573268	0.118221	1.82542	aci	Grade2	0.345966	low	0.789613	0.165645	146.704	233.571
538	0.00150588	0.234607	0.043267	0.123023	0.0885803	0.509016	1.87841	lep	Grade3	0.20734	low	0.782875	0.152088	53.6076	71.5808
539	0.00563522	0.779189	0.165132	0	0.0281341	0.0219101	1.01735	mic	Grade3	0.239536	low	0.774063	0.177205	74.3333	122.234
540	0.0503586	0.00783498	0.0359598	0.826722	0.0533824	0.025742	1.033	pap	Grade2	0.360423	high	0.814547	0.136526	47.5643	61.1354
541	0	0.0153172	0	0.897536	0.0144077	0.0727388	0.595488	pap	Grade2	0.189075	low	0.771098	0.167304	61.5289	84.1859
542	0.311973	0.252625	0.40338	0.0154155	0.00456602	0.0120406	1.75912	sol	Grade3	0.315717	low	0.824985	0.121251	53.2657	57.5694
543	0.00364229	0.383582	0.590979	0.00167184	0.0191695	0.000955819	1.14259	sol	Grade3	0.31251	low	0.764204	0.161763	102.709	193.589
544	0	0.154071	0.355949	0.143001	0.127321	0.219658	2.20634	sol	Grade3	0.255654	low	0.786689	0.149156	55.9751	71.5297
545	0.131484	0.101843	0.00103608	0.0924957	0.656222	0.0169192	1.54683	aci	Grade3	0.307456	low	0.775816	0.159108	103.794	143.579
546	0.0246077	0.0818591	0.827366	0	0.0487889	0.017378	0.967485	sol	Grade3	0.210622	low	0.7788	0.136386	54.237	59.2202
547	0.00793617	0.146586	0.00782211	0.214063	0.306808	0.316785	2.04058	lep	Grade1	0.268658	low	0.789971	0.159304	84.7332	114.221
548	0.012355	0.0127341	0.0187958	0.42806	0.502517	0.0255375	1.42424	aci	Grade2	0.31036	low	0.777226	0.167952	124.131	267.905
549	0.00203413	0.0170773	0.978516	0	0.00237278	0	0.169811	sol	Grade3	0.193233	low	0.836342	0.11524	34.3548	25.5924
550	0.0146237	0.078251	0	0.351955	0.419156	0.136015	1.82428	aci	Grade2	0.389255	high	0.789938	0.142002	70.7321	106.957
551	0.117339	0.1099	0.480617	0.00221664	0.279756	0.0101722	1.82187	sol	Grade3	0.308801	low	0.812065	0.138683	46.537	47.7982
552	0.00571953	0.0914876	0.66758	0.206727	0.00644454	0.0220416	1.38581	sol	Grade3	0.255063	low	0.794952	0.149404	37.1429	25.7563
553	0	0.013165	0.0061059	0.640191	0.271943	0.0685957	1.31512	pap	Grade2	0.363938	high	0.775068	0.174783	116.949	303.876
554	0.153037	0.674218	0.0362294	0.0360225	0.0930623	0.00743128	1.51537	mic	Grade3	0.323001	low	0.804191	0.130805	56.5678	73.0222
555	0.124446	0.0561214	0.78324	0.00723852	0.0195567	0.0093974	1.10916	sol	Grade3	0.327052	low	0.794156	0.135316	61.5491	75.0683
556	0.098651	0.0253762	0.082048	0.122966	0.670959	0	1.51821	aci	Grade3	0.463438	high	0.788357	0.154461	81.5186	138.468
557	0.0709896	0.034688	0.00907703	0.153784	0.706604	0.0248573	1.4026	aci	Grade2	0.344555	low	0.769203	0.16572	180.31	581.234
558	0.00856744	0.0599173	0.00382988	0.736702	0.144958	0.0460247	1.26598	pap	Grade2	0.307107	low	0.777355	0.155044	92.8359	155.34
559	0.0823467	0.32234	0.473535	0.00335815	0.11413	0.00428941	1.75251	sol	Grade3	0.372319	high	0.812425	0.1296	58.779	69.9153
560	0.0268671	0.00629419	0.0333013	0.629622	0.288182	0.0157339	1.38142	pap	Grade2	0.479571	high	0.764907	0.170563	95.0493	151.596
561	0.0186805	0.124851	0.120706	0.0576398	0.12121	0.556913	1.92685	lep	Grade3	0.317661	low	0.770797	0.160974	72.5301	107.298
562	0.240793	0.00772431	0.269036	0.0624511	0.419996	0	1.83393	aci	Grade3	0.348976	low	0.775429	0.158096	142.806	279.081
563	0.000391353	0.00656431	0.000218787	0.432126	0.122011	0.438689	1.46954	lep	Grade1	0.352563	low	0.790848	0.176914	95.5161	173.216
564	0.0725857	0.00340274	0.833299	0.00552926	0.0424419	0.0427417	0.951138	sol	Grade3	0.336266	low	0.80544	0.141685	82.9732	142.901
565	0.044656	0.462998	0.383481	0.0410403	0.0363292	0.0314949	1.76484	mic	Grade3	0.1566	low	0.808329	0.129682	59.03	77.6582
566	0.228706	0.139845	0.45064	0.156406	0.0244029	0	1.95126	sol	Grade3	0.314168	low	0.772764	0.149707	68.4191	88.7063
567	0.0224151	0.00431918	0.0747737	0.108518	0.474119	0.315855	1.81983	aci	Grade2	0.342308	low	0.792589	0.153792	115.127	180.261
568	0.0476876	0.00270833	0.864732	0.00150233	0.0827632	0.000606262	0.731862	sol	Grade3	0.272638	low	0.771832	0.148268	81.1803	116.486
569	0	0	0	0	1	0	0	aci	Grade2	NA	NA	0.825743	0.217927	25	18
570	0.284032	0.15839	0.487471	0.00899648	0.0495254	0.0115852	1.79254	sol	Grade3	0.261415	low	0.7942	0.134028	61.3223	86.6331
571	0.0550012	0.0441834	0.889242	0	0.0115735	0	0.654035	sol	Grade3	0.26708	low	0.814197	0.136686	59.5556	71.0879
572	0.00626755	0.00612881	0	0.248774	0.261701	0.477128	1.60572	lep	Grade1	0.312564	low	0.761695	0.158527	52.2935	67.0647
573	0.0910609	0.117002	0.169327	0.0117535	0.215708	0.395149	2.1928	lep	Grade3	0.407682	high	0.773001	0.142781	62.9809	76.9534
574	0.0263183	0.00754442	0.464958	0.0107884	0.428862	0.0615292	1.54682	sol	Grade3	0.368268	high	0.793564	0.138542	136.235	255.322
575	0.232677	0.265343	0.207276	0.181754	0.0865257	0.0264244	2.35906	mic	Grade3	0.379055	high	0.784301	0.150434	105.858	225.452
576	0.0475071	0.0630775	0.00351801	0.402867	0.468317	0.0147128	1.61949	aci	Grade2	0.384575	high	0.747531	0.176796	144.495	311.999
577	0.0439111	0.000270283	0.00537884	0.251698	0.239476	0.459266	1.75208	lep	Grade1	0.530205	high	0.763196	0.185174	110.22	242.251
578	0.0645442	0.16904	0.0192304	0.125294	0.603875	0.0180166	1.7176	aci	Grade3	0.327338	low	0.797548	0.144328	89.2387	123.511
579	0.0186783	0.132815	0.119961	0.495931	0.168352	0.0642641	2.05008	pap	Grade3	0.3311	low	0.785354	0.155937	97.1988	175.352
580	0.232344	0.061903	0.00609669	0.136868	0.562788	0	1.642	aci	Grade3	0.386184	high	0.803205	0.13772	127.918	186.53
581	0.349112	0.135956	0.00724209	0.0964976	0.410921	0.000271058	1.82888	aci	Grade3	0.374646	high	0.81193	0.136967	126.594	213.86
582	0.00372847	0.0181465	0.849265	0.00680852	0.122051	0	0.754591	sol	Grade3	0.319994	low	0.779452	0.151053	79.0082	142.355
583	0.0484824	0.10177	0.22235	0.280004	0.318415	0.0289787	2.21747	aci	Grade3	0.35992	low	0.787444	0.149073	86.0233	129.028
584	0.186097	0.0311708	0.204878	0.20397	0.373884	0	2.07449	aci	Grade3	0.284309	low	0.759233	0.166611	124.309	229.081
585	0.209074	0.0758551	0.633112	0.0150693	0.0618467	0.00504293	1.54983	sol	Grade3	0.333811	low	0.805995	0.133484	64.5506	82.9874
586	0.0536126	0.046699	0.363631	0.429219	0.106839	0	1.8319	pap	Grade3	0.343804	low	0.789736	0.146187	75.6199	114.216
587	0.0026421	0.485589	0.0489159	0.442606	0.0165223	0.00372503	1.38998	mic	Grade3	0.38461	high	0.776771	0.157157	67.7969	99.9723
588	0.113528	0.0302177	0.00460828	0.151779	0.626912	0.0729545	1.65537	aci	Grade2	0.361087	high	0.792781	0.142027	107.477	153.854
589	0.0677477	0.0192873	0.361176	0.287902	0.263887	0	1.92799	sol	Grade3	0.35875	low	0.766635	0.168248	103.401	160.08
590	0.285757	0.00346896	0.106101	0.179247	0.340813	0.0846129	2.16341	aci	Grade3	0.329071	low	0.746565	0.176548	123.438	325.338
591	0.119976	0.0901824	0.144293	0.537169	0.0963049	0.0120746	1.96674	pap	Grade3	0.54798	high	0.806037	0.138409	71.1458	96.7562
592	0.0641418	0.00344668	0.886387	0.0223933	0.0229307	0.000700248	0.691552	sol	Grade3	0.399535	high	0.80014	0.14289	77.4783	118.504
593	0.211119	0.0809585	0.657336	0.00206492	0.0441431	0.00437818	1.41666	sol	Grade3	0.290822	low	0.828288	0.121783	58.5873	73.1484
594	0.230589	0.0224572	0.63555	0.0409602	0.0603136	0.0101299	1.52693	sol	Grade3	0.345245	low	0.793941	0.131342	62.3222	82.1287
595	0.0873346	0.163568	0.0852202	0.513044	0.0205185	0.130315	2.02933	pap	Grade3	0.2351	low	0.798987	0.150088	52.1435	65.2097
596	0.0375816	0.00442367	0.0880847	0.222918	0.526617	0.120374	1.85883	aci	Grade2	0.338474	low	0.777463	0.16864	126.188	233.053
597	0.12036	0.0724238	0.148352	0.140872	0.452558	0.0654338	2.22372	aci	Grade3	0.287827	low	0.778577	0.154346	105.01	179.336
598	0.501849	0.0189493	0.0951131	0.171209	0.159227	0.0536526	2.01487	cri	Grade3	0.293003	low	0.783753	0.148252	109.297	195.386
599	0.115663	0.133087	0.358288	0.0260819	0.366881	0	1.94567	aci	Grade3	0.295897	low	0.800041	0.145587	73.7354	104.255
600	0.00323523	0.0230136	0.381163	0.225747	0.323209	0.0436321	1.89092	sol	Grade3	0.376516	high	0.747202	0.190024	98.0733	160.946
601	0.255733	0.0308602	0.705681	0.00266572	0.00460677	0.000453912	1.07645	sol	Grade3	0.330552	low	0.793908	0.126868	66.7084	96.273
602	0.00548287	0.280788	0.0210604	0.426769	0.245843	0.0200572	1.80803	pap	Grade3	0.324348	low	0.761993	0.163884	96.9581	198.643
603	0.0200882	0.00998675	0.840988	0.00145424	0.125711	0.0017726	0.795744	sol	Grade3	0.270571	low	0.776856	0.153192	88.7495	158.118
604	0.00024274	0.00539352	0.0307763	0.823785	0.114217	0.0255856	0.921318	pap	Grade2	0.319498	low	0.791995	0.141781	76.8519	96.0195
605	0.0158217	0.0140962	0.0462087	0.315555	0.606591	0.00172724	1.36471	aci	Grade2	0.366725	high	0.783665	0.156076	137.899	308.163
606	0.67922	0.0404412	0.209663	0.0228082	0.0401458	0.0077216	1.40356	cri	Grade3	0.38557	high	0.748814	0.171185	84.9576	153.109
607	0.0226174	0.00597996	0.949076	0.00527042	0.0167346	0.000321391	0.381732	sol	Grade3	0.383547	high	0.814467	0.14539	79.961	139.445
608	0.0322009	0.000533092	0	0.155502	0.37059	0.441174	1.6345	lep	Grade1	0.257655	low	0.764261	0.18336	132.808	349.527
609	0.0332306	0.410472	0.0988425	0.290837	0.165014	0.00160425	1.98254	mic	Grade3	0.289155	low	0.786424	0.141326	75.2021	120.867
610	0.000210759	0.00456927	0.97045	0.00131841	0.0185706	0.00488129	0.236981	sol	Grade3	0.350581	low	0.787217	0.148293	72.245	85.084
611	0.00631253	0.0119308	0.971879	0.000317292	0.00956033	0	0.230176	sol	Grade3	0.406288	high	0.795281	0.144423	75.706	125.558
612	0.0239051	0.00327145	0.948287	0.00441099	0.0201255	0	0.376336	sol	Grade3	0.356983	low	0.810299	0.1318	60.2351	77.2382
613	0.000190994	0.0057508	0	0.387393	0.381975	0.22469	1.58949	pap	Grade2	0.270313	low	0.777576	0.170246	84.1207	133.607
614	0.02265	0.0340696	0.0361195	0.796661	0.110112	0.000388035	1.07907	pap	Grade2	0.370784	high	0.784902	0.151702	77.362	121.761
615	0.0793402	0.0141599	0.826505	0.0199127	0.0600818	0	0.96049	sol	Grade3	0.38993	high	0.775648	0.152423	83.4554	137.795
616	0.0478334	0.0234053	0.855607	0.0265894	0.0418544	0.00471066	0.896256	sol	Grade3	0.480884	high	0.786021	0.147638	93.0207	139.674
617	0	0.00981958	0.00348099	0.304697	0.493193	0.188809	1.57338	aci	Grade2	0.327654	low	0.789097	0.173085	106.631	182.629
618	0.115044	0.152224	0.156088	0.465065	0.111579	0	2.05724	pap	Grade3	0.332162	low	0.791983	0.152589	98.0896	170.267
619	0.0259193	0.114406	0.789888	0.0055286	0.0642586	0	1.05913	sol	Grade3	0.377764	high	0.802754	0.140978	76.4629	116.001
620	0.00919873	0.0101795	0.859764	0.113959	0.0060311	0.000867805	0.727387	sol	Grade3	0.441379	high	0.790884	0.14262	59.9474	88.2809
621	0.114453	0.0766313	0.557938	0.0372016	0.213776	0	1.76407	sol	Grade3	0.342326	low	0.790383	0.144803	81.009	141.073
622	0	0.00131884	0.997872	0	0.000809517	0	0.0239983	sol	Grade3	NA	NA	0.774842	0.176756	34.2857	25.1576
623	0.0106071	0.000757626	0.807504	0.00470093	0.128344	0.0480868	0.953535	sol	Grade3	0.371274	high	0.788729	0.157635	90.5487	129.25
624	0.00763086	0.252689	0.00620489	0.565561	0.162185	0.00572932	1.53397	pap	Grade3	0.391553	high	0.79512	0.164267	139.05	347.795
625	0	0.0190869	0.00064885	0.229189	0.577492	0.173583	1.49897	aci	Grade2	0.357456	low	0.791571	0.166658	105.138	154.343
626	0.222903	0.0281406	0.219111	0.0551624	0.354842	0.119841	2.23537	aci	Grade3	0.372364	high	0.776032	0.158106	105.51	169.601
627	0	0.131373	0	0.286914	0.516283	0.0654305	1.65132	aci	Grade2	0.307295	low	0.797144	0.134543	59.3725	92.4566
628	0.00629713	0.126958	0.781027	0.0163981	0.0201125	0.049207	1.12695	sol	Grade3	0.331608	low	0.765645	0.157795	67.4829	112.481
629	0	0.0485833	0.000399026	0.819488	0.0998958	0.0316336	0.941463	pap	Grade2	0.273435	low	0.77	0.176041	83.3788	204.353
630	0.0801107	0.0233097	0.206904	0.459182	0.230493	0	1.89204	pap	Grade3	0.333401	low	0.787384	0.144387	86.4878	137.874
631	0.0364326	0.068529	0.843908	0.0245333	0.0251355	0.00146194	0.924307	sol	Grade3	0.402683	high	0.78934	0.136654	67.5725	97.9123
632	0.191199	0.330074	0.191031	0.205118	0.0825782	0	2.20632	mic	Grade3	0.374903	high	0.786029	0.144677	75.9434	218.595
633	0.0106477	0.135546	0.0255506	0.0784712	0.723729	0.026056	1.35859	aci	Grade2	0.178075	low	0.821123	0.134846	84.6095	97.3935
634	0	0.0828767	0	0.892466	0.0246575	0	0.575965	pap	Grade2	NA	NA	0.571429	0	36	0
635	0.0421145	0.00309293	0.851149	0.00153941	0.102104	0	0.766635	sol	Grade3	0.397166	high	0.818088	0.130731	88.2712	118.461
636	0.0575074	0.0751247	0.329467	0.0910195	0.406565	0.0403162	2.07462	aci	Grade3	0.411658	high	0.796362	0.143265	108.269	162.63
637	0.169735	0.0197691	0.782931	0.00332149	0.0242439	0	0.980052	sol	Grade3	0.365664	high	0.815617	0.128036	60.6715	70.9348
638	0.00908323	0.293137	0.678129	0.00107554	0.0169346	0.00164003	1.08599	sol	Grade3	0.343876	low	0.816691	0.132162	50.722	53.356
639	0.00836749	0.425433	0.0648722	0.149154	0.228814	0.123359	2.10704	mic	Grade3	0.40754	high	0.785266	0.157581	101.095	166.123
640	0.0626719	0.0260162	0.658546	0.0527204	0.193573	0.00647153	1.51374	sol	Grade3	0.304304	low	0.809939	0.132118	76.4087	98.7867
641	0.00520566	0.0573183	0.00284964	0.36785	0.258963	0.307813	1.85876	pap	Grade2	0.231818	low	0.790755	0.15945	90.9653	133.399
642	0.00189699	0.00981143	0	0.404227	0.578435	0.00562905	1.10973	aci	Grade2	0.317584	low	0.752936	0.182895	189.943	503.123
643	0.282973	0.0623515	0.0487644	0.0100815	0.549874	0.0459557	1.72302	aci	Grade3	0.252431	low	0.807289	0.149082	130.847	188.122
644	0.0208106	0.02462	0.294992	0.0917556	0.348436	0.219385	2.09368	aci	Grade3	0.369433	high	0.779437	0.168416	119.799	224.015
645	0.0814221	0.0683755	0.115222	0.290196	0.205622	0.239162	2.39927	pap	Grade3	0.36966	high	0.788613	0.152653	79.3775	107.08
646	0	0.0217752	0.00467244	0.893571	0.0655902	0.0143908	0.647311	pap	Grade2	0.31242	low	0.778797	0.176097	73.6181	123.533
647	0.000543376	0.126426	0.0302848	0.296773	0.497175	0.0487982	1.76987	aci	Grade2	0.326232	low	0.789713	0.149459	126.315	229.704
648	0.00310484	0.0616048	0.000632008	0.318844	0.61256	0.00325444	1.2661	aci	Grade2	0.318705	low	0.779759	0.163349	124.2	279.59
649	0.00135765	0.00200465	0.971611	0.000896456	0.0241307	0	0.209997	sol	Grade3	0.253868	low	0.800124	0.139941	63.7248	87.7694
650	0.00219374	0.0508124	0.0249403	0.264564	0.6504	0.00708938	1.33239	aci	Grade2	0.369753	high	0.796416	0.142046	109.974	169.698
651	0.001877	0.00124683	0.988703	0.000324368	0.00784901	0	0.103885	sol	Grade3	0.361978	high	0.815452	0.1381	70.4931	151.863
652	0.129858	0.106445	0.0212807	0.680549	0.0616464	0.000220352	1.47299	pap	Grade3	0.378781	high	0.80165	0.151666	100.764	183.754
653	0.000384012	0.00376001	0	0.24167	0.579404	0.174782	1.42581	aci	Grade2	0.355549	low	0.780289	0.19122	182.533	437.59
654	0.125525	0.236028	0.223196	0.00818983	0.407062	0	1.93497	aci	Grade3	0.350044	low	0.815048	0.128081	71.3414	105.108
655	0.00802718	0.0030143	0.440332	0.444194	0.0920349	0.012398	1.51749	pap	Grade3	0.397945	high	0.760206	0.161935	69.1271	85.6204
656	0.0221037	0.00443327	0.860696	0.0572519	0.0555153	0	0.810298	sol	Grade3	0.393456	high	0.810557	0.130888	60.694	72.5497
657	0.0495319	0.432922	0.187816	0.0431728	0.286557	0	1.90319	mic	Grade3	0.366662	high	0.792353	0.136411	74.0363	86.6398
658	0.000630623	0.0267674	0.00615875	0.301001	0.601718	0.0637241	1.4072	aci	Grade2	0.327375	low	0.798202	0.165944	172.708	433.078
659	0	0.0419202	0.119325	0.0430264	0.795728	0	1.0154	aci	Grade2	0.315236	low	0.782566	0.161834	161.224	239.971
660	0.0392621	0.255984	0.680982	0.00666468	0.0110751	0.00603225	1.2287	sol	Grade3	0.315471	low	0.804177	0.136136	54.4335	67.5922
661	0.371709	0.0156292	0.185017	0.0121641	0.413784	0.00169607	1.69462	aci	Grade3	0.326377	low	0.769075	0.1692	151.455	268.058
662	0.382579	0.067191	0.367237	0.0099918	0.173001	0	1.82709	cri	Grade3	0.221081	low	0.837527	0.114363	66.5722	82.5102
663	0.0311521	0.0597535	0.745447	0.0105249	0.153122	0	1.19841	sol	Grade3	0.356127	low	0.799421	0.134174	68.2956	87.6129
664	0.00759304	0.00278206	0.0149549	0.0225187	0.947461	0.0046898	0.401048	aci	Grade2	0.337519	low	0.746585	0.187577	327.116	1030.91
665	0.253588	0.00967907	0.606983	0.0027461	0.127004	0	1.40538	sol	Grade3	0.357378	low	0.784029	0.140263	92.4976	140.161
666	0.0102885	0.130747	0.0175722	0.184433	0.654022	0.00293711	1.4293	aci	Grade2	0.352872	low	0.774597	0.156556	160.903	317.181
667	0.0151161	0.0735393	0.703894	0.113417	0.0520255	0.0420082	1.49503	sol	Grade3	0.357991	low	0.776355	0.167795	66.7965	131.993
668	0.110119	0.0362038	0.259092	0.331758	0.226165	0.0366613	2.21663	pap	Grade3	0.39921	high	0.77916	0.158413	96.296	173.124
669	0.34597	0.0491058	0.428403	0.0179562	0.15792	0.000644382	1.79867	sol	Grade3	0.393961	high	0.77081	0.158521	103.635	163.282
670	0.332635	0.0587836	0.172554	0.0739955	0.362032	0	2.01459	aci	Grade3	0.354888	low	0.79695	0.145192	129.244	361.231
671	0.511317	0.000195223	0.402191	0.0100697	0.0762273	0	1.37559	cri	Grade3	0.397809	high	0.765645	0.160297	145.252	247.319
672	0.00688096	0.024758	0.00342081	0.599756	0.365184	0	1.18263	pap	Grade2	0.369146	high	0.767831	0.16136	105.965	157.966
673	0.00423762	0.60398	0.0226268	0.206389	0.159934	0.00283213	1.51319	mic	Grade3	0.295712	low	0.803571	0.147463	87.6051	133.564
674	0.00943286	0.00457921	0.937469	0.0044113	0.0435908	0.000517079	0.423566	sol	Grade3	0.358694	low	0.802721	0.137517	60.4571	82.5239
675	0.0154044	0.325283	0.0272666	0.304743	0.327303	0	1.81129	aci	Grade3	0.406859	high	0.766512	0.168782	104.294	159.213
676	0.0672237	0.0273572	0.17873	0.344415	0.382274	0	1.90783	aci	Grade3	0.287524	low	0.78268	0.153285	130.626	211.33
677	0.330102	0.05106	0.547516	0.00603119	0.0652905	0	1.52429	sol	Grade3	0.320436	low	0.816255	0.129181	93.622	157.866
678	0.0549185	0.00497939	0.85437	0.0143188	0.0498961	0.0215176	0.884696	sol	Grade3	0.369617	high	0.806458	0.149518	92.6795	112.072
679	0.15041	0.0458642	0.482867	0.129729	0.172127	0.0190026	2.04999	sol	Grade3	0.380463	high	0.773678	0.162019	98.7729	148.447
680	0.00521412	0.0768858	0.795233	0.0087937	0.113873	0	1.00396	sol	Grade3	0.339489	low	0.803539	0.139242	51.8781	57.5097
681	0.283333	0.00326921	0.69553	0.00525472	0.0126137	0	1.0262	sol	Grade3	0.347217	low	0.813553	0.128343	74.7708	104.825
682	0.000672416	0.0483631	0.013703	0.44156	0.415815	0.0798872	1.64166	pap	Grade2	0.327384	low	0.788895	0.170766	125.905	293.739
683	0.185686	0.210358	0.0181264	0.145981	0.439413	0.000436101	1.96046	aci	Grade3	0.319313	low	0.796046	0.147514	116.93	187.21
684	0.0120828	0.160362	0.0131697	0.639953	0.172964	0.00146909	1.44648	pap	Grade2	0.356306	low	0.779652	0.151699	110.195	184.3
685	0.140255	0.0652205	0.402383	0.0339142	0.358228	0	1.87893	sol	Grade3	0.338291	low	0.786852	0.146591	127.537	179.921
686	0.495742	0.0127729	0.441033	0.00633364	0.0441178	0	1.34798	cri	Grade3	0.447971	high	0.796629	0.143947	87.6402	135.498
687	0.160423	0.0580403	0.650629	0.00390168	0.125575	0.00143112	1.48597	sol	Grade3	0.408567	high	0.785428	0.155613	109.698	183.013
688	0.0274854	0.0207807	0.0338223	0.383113	0.449327	0.0854716	1.77608	aci	Grade2	0.359175	low	0.783459	0.157849	73.9927	90.7504
689	0.0509253	0.14889	0.778442	0.00620305	0.0155388	0	1.04797	sol	Grade3	0.36629	high	0.81364	0.147222	67.9293	148.972
690	0.285158	0.0010755	0.55436	0.106525	0.0528808	0	1.56704	sol	Grade3	0.278367	low	0.780568	0.162223	76.8443	115.218
691	0.00355622	0.00187353	0.717612	0.0453949	0.231563	0	1.08068	sol	Grade3	0.369971	high	0.753301	0.163367	89.7725	161.241
692	0.000540201	0.0517794	0.00323453	0.675532	0.262907	0.00600698	1.18713	pap	Grade2	0.347513	low	0.780604	0.16351	121.671	382.568
693	0.120521	0.103904	0.361307	0.202649	0.205734	0.00588309	2.21757	sol	Grade3	0.361128	high	0.777652	0.151075	122.151	244.58
694	0.0300824	0.0368601	0.0212046	0.236852	0.611575	0.0634256	1.62384	aci	Grade2	0.353166	low	0.805506	0.147201	154.823	349.37
695	0.447142	0.13963	0.193026	0.115379	0.104823	0	2.07445	cri	Grade3	0.335094	low	0.78895	0.145518	80.9768	135.167
696	0.0934883	0.0062981	0.875531	0.00103057	0.0236525	0	0.671582	sol	Grade3	0.293579	low	0.80933	0.128946	69.2344	82.404
697	0.077878	0.129845	0.00401588	0.309347	0.348558	0.130356	2.13798	aci	Grade3	0.367133	high	0.791623	0.153605	152.907	332.964
698	0.0903443	0.036774	0.824089	0.00129891	0.0474941	0	0.939857	sol	Grade3	0.276938	low	0.807829	0.131382	73.333	95.1711
699	0.0784664	0.00809517	0.0209146	0.0650826	0.827441	0	0.943697	aci	Grade2	0.342804	low	0.820922	0.139554	105.927	208.174
700	0.00272964	0.0482486	0.248523	0.57574	0.0181355	0.106623	1.64126	pap	Grade3	0.373184	high	0.776379	0.157743	66.1331	92.7997
701	0	0.00253649	0.143338	0.0266591	0.538513	0.288953	1.56139	aci	Grade2	0.181436	low	0.805683	0.133763	67.1161	84.4613
702	0.000429383	0.0508833	0.00190054	0.892958	0.0505951	0.00323374	0.631019	pap	Grade2	0.371166	high	0.777999	0.170048	90.4925	151.439
703	0.584258	0.0812325	0.11132	0.0241009	0.199089	0	1.69289	cri	Grade3	0.281079	low	0.800746	0.137675	99.3328	162.478
704	0.0263763	0.39476	0.103865	0.408454	0.0407529	0.0257921	1.85892	pap	Grade3	0.413739	high	0.771065	0.16431	75.1821	123.752
705	0.171801	0.12578	0.648689	0.00845788	0.0452722	0	1.47822	sol	Grade3	0.348601	low	0.839504	0.117482	49.6208	47.9396
706	0.0457029	0.0569428	0.877727	0.00136679	0.0182608	0	0.722484	sol	Grade3	0.288625	low	0.816612	0.127437	62.1272	70.6379
707	0.401916	0.0926485	0.450996	0.0254116	0.0285514	0.000476801	1.651	sol	Grade3	0.413802	high	0.778222	0.149859	66.9489	92.7677
708	0.00751771	0.00338987	0.0178426	0.272199	0.480593	0.218458	1.68295	aci	Grade2	0.364797	high	0.788542	0.176622	163.449	407.877
709	0.0647203	0.0452694	0.0683259	0.242667	0.575405	0.00361242	1.70615	aci	Grade2	0.377709	high	0.763754	0.173665	202.682	544.536
710	0.000608681	0.0124702	0.00332351	0.457305	0.18791	0.338383	1.61114	pap	Grade2	0.341911	low	0.762398	0.190592	90.9511	184.16
711	0.0478617	0.0969229	0.802637	0.000882919	0.0510779	0.00061736	1.02552	sol	Grade3	0.331891	low	0.809059	0.13109	66.6658	95.7771
712	0.400049	0.037145	0.113078	0.0634632	0.379266	0.00699802	1.89385	cri	Grade3	0.348192	low	0.766833	0.16705	175.712	587.181
713	6.4142e-05	0.0151557	0.00274666	0.579394	0.381517	0.0211221	1.21999	pap	Grade2	0.36069	high	0.78871	0.168026	97.6554	159.628
714	0.505316	0.0121919	0.354794	0.0133718	0.11177	0.00255637	1.56412	cri	Grade3	0.407105	high	0.817408	0.130402	66.7373	82.0756
715	0.0549331	0.0453767	0.0825365	0.3017	0.342336	0.173118	2.21849	aci	Grade2	0.384432	high	0.782582	0.163601	114.918	192.24
716	0.583723	0.0589689	0.0929256	0.000519268	0.263863	0	1.52554	cri	Grade3	0.356061	low	0.782626	0.149506	75.8308	102.794
717	0.0372996	0.00730832	0.00156931	0.841079	0.111055	0.00168828	0.821129	pap	Grade2	0.298183	low	0.77856	0.185631	111.461	297.654
718	0.0941966	0.0731618	0.439622	0.0460046	0.344346	0.00266894	1.87511	sol	Grade3	0.315309	low	0.79709	0.139655	101.274	167.252
719	0.206595	0.0195558	0.270219	0.0661709	0.376904	0.0605556	2.12595	aci	Grade3	0.365962	high	0.802233	0.150418	157.658	300.657
720	0.217804	0.101232	0.635136	0.0121733	0.033655	0	1.47145	sol	Grade3	0.425932	high	0.809119	0.133657	56.4159	66.4205
721	0.00293377	0.0138557	0.0717894	0.564011	0.337441	0.00996874	1.44416	pap	Grade2	0.282204	low	0.775482	0.165256	146.058	335.456
722	0	0.00800083	0	0.026181	0.884902	0.080916	0.642944	aci	Grade2	0.183193	low	0.817736	0.158988	83.6287	113.494
723	0.141778	0.282562	0.102853	0.171759	0.287594	0.0134543	2.28951	aci	Grade3	0.347033	low	0.8125	0.133521	92.0713	135.983
724	0	0.00368131	0	0.0703141	0.621079	0.304926	1.24833	aci	Grade2	0.320523	low	0.786833	0.183912	106.832	163.091
725	0	0.308557	0.00225147	0.606706	0.00571994	0.0767662	1.30753	pap	Grade3	0.395249	high	0.741543	0.200401	60.4286	93.991
726	0	0.00432669	0.884324	0.00675705	0.07648	0.0281126	0.668029	sol	Grade3	0.43491	high	0.834573	0.118846	48.7326	49.2087
727	0.0521605	0.234673	0.477779	0.0110871	0.224301	0	1.77784	sol	Grade3	0.262857	low	0.789486	0.149353	180.63	808.174
728	0.113926	0.315001	0.0386626	0.296074	0.220056	0.0162801	2.16067	mic	Grade3	0.377284	high	0.775039	0.15779	115.69	221.806
729	0.122863	0.131945	0.249284	0.234655	0.261255	0	2.25345	aci	Grade3	0.304064	low	0.786558	0.1414	83.0235	105.215
730	0.235727	0.0716025	0.229563	0.135094	0.271699	0.0563144	2.38583	aci	Grade3	0.353915	low	0.79379	0.144914	113.311	177.426
731	0.0410894	0.131865	0.690151	0.00232973	0.094095	0.0404704	1.47236	sol	Grade3	0.351292	low	0.741654	0.173982	74.7739	100.671
732	0.229192	0.0743454	0.687589	0.00284867	0.00602473	0	1.20596	sol	Grade3	0.356565	low	0.823596	0.111555	42.8105	37.6169
733	0.377397	0.122575	0.227187	0.064954	0.202582	0.00530594	2.15043	cri	Grade3	0.421702	high	0.810731	0.137334	76.945	109.813
734	0.00475896	0.209964	0.177735	0.433568	0.168112	0.00586085	1.95113	pap	Grade3	0.328676	low	0.784453	0.15048	77.5529	106.045
735	0.237539	0.308352	0.0589474	0.199247	0.194861	0.00105326	2.19066	mic	Grade3	0.345789	low	0.792704	0.134012	75.4811	99.61
736	0.0613299	0.452962	0.177065	0.205053	0.10359	0	2.01435	mic	Grade3	0.303969	low	0.794168	0.150371	91.1461	140.984
737	0.503531	0.0814978	0.124367	0.131036	0.157035	0.00253341	1.99268	cri	Grade3	0.361939	high	0.783727	0.140729	79.6453	126.416
738	0.440415	0.0270126	0.473646	0.00300706	0.0551695	0.000750111	1.43601	sol	Grade3	0.331698	low	0.783271	0.144641	105.575	218.954
739	0.307433	0.0120705	0.513535	0.0480693	0.118892	0	1.66956	sol	Grade3	0.381647	high	0.790609	0.150298	112.434	170.457
740	0.170627	0.0938166	0.436701	0.0647469	0.234109	0	2.02364	sol	Grade3	0.335049	low	0.784765	0.145791	100.673	149.246
741	0.00171665	0.0556654	0	0.459393	0.00740589	0.475819	1.32552	lep	Grade1	0.427385	high	0.750388	0.183871	58.1303	91.3752
742	0.00567596	0.256671	0.658138	0.0167954	0.0627203	0	1.29273	sol	Grade3	0.522644	high	0.832189	0.125446	45.8603	44.7994
743	0.0846421	0.0700112	0.767344	0.0388348	0.036516	0.00265181	1.24236	sol	Grade3	0.306701	low	0.791344	0.136912	74.0148	87.7521
744	0	0.0527187	0.806906	0.0227626	0.0983851	0.0192276	1.03655	sol	Grade3	0.254325	low	0.798693	0.143768	91.4044	128.704
745	0.0258122	0.0377086	0.505769	0.203122	0.201562	0.0260268	1.88175	sol	Grade3	0.283625	low	0.788711	0.151673	80.6425	111.47
746	0.0247348	0.00270187	0.126403	0.0934203	0.735775	0.0169655	1.27723	aci	Grade2	0.312634	low	0.802809	0.144786	127.441	197.988
747	0.00484128	0.0961779	0.858896	0.00189381	0.0376237	0.000567425	0.751906	sol	Grade3	0.363865	high	0.78405	0.153533	61.1794	125.177
748	0.183706	0.014304	0.42659	0.0222976	0.353102	0	1.71368	sol	Grade3	0.313619	low	0.798838	0.140666	67.0443	94.8664
749	0.0113975	0.0630414	0.0177048	0.650174	0.245523	0.0121587	1.40661	pap	Grade2	0.322096	low	0.786308	0.147318	100.58	184.859
750	0.192439	0.0955018	0.0320213	0.284493	0.389302	0.00624361	2.03162	aci	Grade3	0.41453	high	0.797247	0.148198	94.1674	146.054
751	0.228016	0.00991604	0.604304	0.000882796	0.15688	0	1.41961	sol	Grade3	0.410788	high	0.790192	0.143661	95.6723	140.961
752	0.184824	0.173413	0.0960817	0.33394	0.120926	0.0908145	2.42451	pap	Grade3	0.304344	low	0.791155	0.143195	71.888	97.2142
753	0.07955	0.0397024	0.184843	0.176991	0.510164	0.00874972	1.92286	aci	Grade3	0.358126	low	0.799445	0.146297	105.664	161.604
754	0.0482111	0.00765792	0.0032826	0.525119	0.260461	0.155269	1.70254	pap	Grade2	0.279042	low	0.762607	0.180666	100.117	190.056
755	0.189522	0.00294019	0.413453	0.0855484	0.293121	0.0154164	1.92152	sol	Grade3	0.375803	high	0.78817	0.159816	109.03	164.887
756	0.0116579	0.0463943	0.659756	0.14032	0.134763	0.00710884	1.5142	sol	Grade3	0.538166	high	0.780108	0.161285	84.6843	127.13
757	0.0463656	0.0153517	0.899955	0.000230749	0.0374532	0.000643551	0.621891	sol	Grade3	0.280278	low	0.785688	0.144368	61.0866	79.8764
758	0.0756942	0.00862659	0.900874	0.0015641	0.0132415	0	0.573877	sol	Grade3	0.35318	low	0.817856	0.125814	53.7488	56.2301
759	0.00117799	0.0239757	0.147394	0.447708	0.299907	0.0798376	1.87892	pap	Grade2	0.395049	high	0.774015	0.149699	75.825	149.693
760	0.00348065	0.00377568	0.0885134	0.23031	0.421912	0.252008	1.88269	aci	Grade2	0.279381	low	0.776638	0.176576	101.341	180.123
761	0.0783277	0.0144904	0.682823	0.00175265	0.222606	0	1.25069	sol	Grade3	0.292486	low	0.803278	0.134107	70.977	83.3856
762	0.756316	0.0203424	0.103537	0.00361095	0.0912169	0.0249774	1.23518	cri	Grade3	0.294981	low	0.795231	0.145609	68.5312	98.7892
763	0.0312136	0.0134332	0.90493	0.0267844	0.00787704	0.0157622	0.65937	sol	Grade3	0.362528	high	0.761678	0.166814	58.9257	79.841
764	0.084589	0.01052	0.883136	0.000779172	0.0205088	0.000466951	0.657104	sol	Grade3	0.415688	high	0.800321	0.133581	93.9568	141.776
765	0.0524907	0.158334	0.170159	0.0684877	0.443812	0.106716	2.20849	aci	Grade3	0.358177	low	0.817372	0.138733	97.9233	140.102
766	0.0417505	0.0150261	0.282943	0.171817	0.470178	0.0182851	1.85172	aci	Grade3	0.352785	low	0.796841	0.14378	144.703	255.994
767	0.0459969	0.130982	0.0138348	0.163842	0.534993	0.110351	1.93513	aci	Grade2	0.342612	low	0.802733	0.163855	131.135	251.64
768	0.0756579	0.326794	0.173315	0.151957	0.271795	0.000481326	2.17649	mic	Grade3	0.391678	high	0.781983	0.15197	130.535	201.672
769	0.00101015	0.0376517	6.20994e-05	0.850399	0.0375244	0.0733523	0.842051	pap	Grade2	0.363016	high	0.777254	0.183929	76.8407	140.202
770	0.0604373	0.0402594	0.0272209	0.226753	0.620342	0.0249875	1.61855	aci	Grade2	0.376356	high	0.791822	0.15777	149.471	296.045
771	0	0.007125	0	0.0918325	0.0971802	0.803862	0.947207	lep	Grade1	0.310309	low	0.761967	0.178081	68.6588	103.462
772	0.276814	0.0957517	0.27651	0.202302	0.134592	0.0140304	2.292	cri	Grade3	0.273192	low	0.777123	0.148604	80.1257	114.445
773	0.00139638	0.0403857	0.00134603	0.452114	0.492504	0.0122538	1.3119	aci	Grade2	0.327767	low	0.774751	0.183758	174.213	377.07
774	0.031077	0.110648	0.0866481	0.570116	0.20151	0	1.74068	pap	Grade3	0.290141	low	0.774761	0.153958	89.1339	146.285
775	0	0.00816768	0.898444	0	0.0933881	0	0.514904	sol	Grade3	0.342763	low	0.782705	0.149851	56.1299	79.1538
776	0.235937	0.05093	0.518527	0.119125	0.0754811	0	1.84867	sol	Grade3	0.331751	low	0.784995	0.137244	72.9632	94.1975
777	0.0471206	0.0675151	0.0477602	0.200757	0.493075	0.143772	2.05014	aci	Grade2	0.47199	high	0.768478	0.171117	181.085	508.429
778	0.0275533	0.00935512	0.927901	0	0.0351902	0	0.47592	sol	Grade3	0.335547	low	0.805187	0.141646	80.1778	177.651
779	0.0246744	0.0255901	0.904532	0.00491625	0.0275798	0.0127071	0.658647	sol	Grade3	0.417755	high	0.736022	0.187834	79.0698	126.786
780	0.114887	0.221886	0.536705	0.0389223	0.0876003	0	1.81247	sol	Grade3	0.354009	low	0.778907	0.144673	67.8328	98.605
781	0.129614	0.0147683	0.792023	0.0209328	0.0426622	0	1.04922	sol	Grade3	0.324417	low	0.79921	0.141188	83.9587	175.271
782	0.31377	0.0697174	0.0637193	0.117971	0.420053	0.0147689	2.02489	aci	Grade3	0.411959	high	0.747795	0.178287	106.241	161.531
783	0.016068	0.013917	0.36193	0.0243084	0.427398	0.156378	1.78535	aci	Grade3	0.358329	low	0.78383	0.155327	80.4458	111.257
784	0.225248	0.00863356	0.00267223	0.597784	0.129221	0.0364408	1.56574	pap	Grade3	0.20546	low	0.780055	0.159054	110.083	200.48
785	0.0182092	0.132812	0.0114187	0.517156	0.26122	0.059184	1.805	pap	Grade2	0.36978	high	0.786751	0.164021	116.024	233.294
786	0.0105672	0.00253683	0.42961	0.0238553	0.32783	0.205601	1.74013	sol	Grade3	0.329049	low	0.788913	0.160751	76.8143	107.328
787	0.62951	0.0970482	0.0655735	0.0549854	0.152883	0	1.649	cri	Grade3	0.381127	high	0.804092	0.144001	89.6496	135.039
788	0.00326879	0.00396559	0.00132796	0.614317	0.361772	0.0153485	1.1263	pap	Grade2	0.318734	low	0.782473	0.185566	199.925	944.929
789	0.0337121	0.00141428	0.899627	0.0023256	0.0453401	0.0175813	0.64074	sol	Grade3	0.395452	high	0.797806	0.152182	68.1865	122.97
790	0	0.208545	0.00683495	0.524435	0.212738	0.0474471	1.6928	pap	Grade3	0.322382	low	0.779289	0.177373	120.627	195.884
791	0.00606665	0.00139425	0.938736	0	0.0490051	0.00479826	0.393708	sol	Grade3	0.357533	low	0.762057	0.147848	78.612	97.5377
792	0.0602949	0.0499595	0.0762843	0.487501	0.316774	0.00918592	1.83631	pap	Grade2	0.339854	low	0.775053	0.154415	128.43	309.5
793	0.740638	0.0591054	0.14568	0.00870477	0.0458716	0	1.23039	cri	Grade3	0.410992	high	0.789107	0.138843	93.3319	153.293
794	0.0472232	0.0684066	6.35075e-05	0.749438	0.108081	0.0267879	1.27226	pap	Grade2	0.38433	high	0.755667	0.176184	90.8208	190.814
795	0.0382088	0.725112	0.00155208	0.0802774	0.131481	0.0233677	1.33431	mic	Grade3	0.278885	low	0.798537	0.135834	75.8945	92.8249
796	0.43429	0.0151512	0.415779	0.00309846	0.130515	0.00116716	1.56118	cri	Grade3	0.648341	high	0.785165	0.150888	102.182	162.934
797	0.592718	0.0380088	0.275571	0.00180837	0.090834	0.00105955	1.48028	cri	Grade3	0.372321	high	0.810574	0.128515	70.9956	94.4832
798	0.0760991	0.0523106	0.756895	0.0541235	0.0605715	0	1.28236	sol	Grade3	0.353241	low	0.831305	0.13024	71.2524	103.236
799	0.0218189	0.174503	0.0210593	0.267901	0.504687	0.0100308	1.75077	aci	Grade3	0.296246	low	0.794257	0.148211	111.319	188.173
800	0.0117359	0.232447	0.0842949	0.0210363	0.650486	0	1.38613	aci	Grade3	0.294835	low	0.800915	0.135864	152.603	227.165
801	0.458477	0.0572391	0.250109	0.0857074	0.148467	0	1.96443	cri	Grade3	0.306072	low	0.782789	0.142542	81.0485	102.767
802	0.0519748	0.00793981	0.0150485	0.0331937	0.891843	0	0.678584	aci	Grade2	0.383707	high	0.75163	0.172174	188.875	377.924
803	0.365566	0.0179242	0.442572	0.00471572	0.169223	0	1.62536	sol	Grade3	0.267413	low	0.756398	0.165632	74.0621	96.1262
804	0.0355097	0.00752155	0.917658	0.0062306	0.03308	0	0.54616	sol	Grade3	0.248187	low	0.80394	0.139528	83.219	155.708
805	0.680944	0.0186409	0.000492203	0.202957	0.0765607	0.0204062	1.35538	cri	Grade3	0.265023	low	0.773157	0.148148	79.7118	119.011
806	0.0307827	0.272884	0.000613556	0.560674	0.0853559	0.0496897	1.65869	pap	Grade3	0.355702	low	0.77093	0.166979	85.4794	126.136
807	0.00152144	0.000517764	0.996731	0	0.00123005	0	0.0364926	sol	Grade3	0.261868	low	0.796966	0.124041	65.4306	53.5915
808	0.0559765	0.178647	0.0919128	0.273987	0.399477	0	2.03382	aci	Grade3	0.337614	low	0.790822	0.150186	141.658	333.467
809	0.153557	0.00806797	0.319398	0.195789	0.321724	0.00146312	1.99787	aci	Grade3	0.40212	high	0.799984	0.15465	158.2	271.091
810	0.0791725	0.682957	0.200299	0.00318887	0.0343827	0	1.32367	mic	Grade3	0.410421	high	0.825942	0.127586	63.7695	81.6722
811	0.243632	0.104551	0.246103	0	0.405713	0	1.86274	aci	Grade3	0.351651	low	0.814364	0.120069	82.3063	111.196
812	0.0103191	0.0187963	0.0571648	0.267407	0.62902	0.0172934	1.44265	aci	Grade2	0.313901	low	0.778988	0.166119	126.373	281.144
813	0.0121079	0.203616	0.163711	0.16409	0.439723	0.0167525	2.01994	aci	Grade3	0.272404	low	0.785583	0.150815	99.4271	139.399
814	0.0110692	0.228911	0.479548	0.177639	0.102832	0	1.8476	sol	Grade3	0.416963	high	0.770244	0.163103	80.6719	132.078
815	0.0486613	0.00752105	0.824468	0	0.11935	0	0.860874	sol	Grade3	0.305032	low	0.804224	0.125609	73.1905	91.2102
816	0.0706456	0.0154356	0.708286	0.0549178	0.145283	0.00543197	1.39054	sol	Grade3	0.357847	low	0.767542	0.15818	92.1372	145.764
817	0.0552031	0.00202505	0.933445	0	0.00932692	0	0.404474	sol	Grade3	0.366628	high	0.790554	0.129573	80.472	404.738
818	0.0118427	0.0552157	0.414795	0.277211	0.189749	0.0511869	2.0207	sol	Grade3	0.326656	low	0.776244	0.158419	85.9573	135.336
819	0.343388	0.251921	0.00642771	0.103533	0.288377	0.00635337	1.97985	cri	Grade3	0.38249	high	0.731243	0.174808	126.76	309.651
820	0.17878	0.0567936	0.503982	0.0468384	0.213607	0	1.85982	sol	Grade3	0.402487	high	0.8109	0.134376	70.8879	109.591
821	0.045256	0.251817	0.457535	0.059129	0.141592	0.0446707	2.06011	sol	Grade3	0.331125	low	0.797158	0.14206	64.2689	81.7863
822	0.0291513	0.122174	0.397998	0.178781	0.24121	0.0306856	2.14139	sol	Grade3	0.259359	low	0.783547	0.158239	103.279	180.039
823	0.0206338	0.233543	0.124466	0.165679	0.432007	0.0236706	2.06036	aci	Grade3	0.340178	low	0.797604	0.139733	123.875	182.304
824	0.343533	0.0325918	0.589358	0.00321529	0.0309722	0.000329758	1.32578	sol	Grade3	0.267162	low	0.776348	0.148173	82.5303	147.585
825	0	0.0353896	0	0.56466	0.352514	0.0474368	1.37507	pap	Grade2	0.333018	low	0.778033	0.163609	99.8373	199.81
826	0.115163	0.00544993	0.784597	0.063367	0.0314233	0	1.08375	sol	Grade3	0.408379	high	0.766959	0.161309	73.6016	117.838
827	0.000735769	0.000182958	0.984096	0	0.0149849	0	0.123504	sol	Grade3	0.29472	low	0.809524	0.140073	60.936	76.4003
828	0.00319722	0.00440879	0.965216	0	0.0156409	0.0115371	0.278395	sol	Grade3	0.351561	low	0.81796	0.121575	50.0212	52.1614
829	0.00240167	0.0096554	0	0.645626	0.316927	0.0253898	1.15302	pap	Grade2	0.376518	high	0.761578	0.183558	143.194	499.77
830	0	0.001475	0.00243563	0.27084	0.525763	0.199486	1.497	aci	Grade2	0.225981	low	0.77365	0.164099	71.0145	101.128
831	0.0900729	0.0474851	0.227537	0.293853	0.320761	0.0202916	2.16702	aci	Grade3	0.354997	low	0.788181	0.146414	80.3847	108.411
832	0.0186335	0.0213885	0.0488828	0.102209	0.502962	0.305924	1.79631	aci	Grade2	0.274499	low	0.779801	0.167598	117.314	212.978
833	0.003215	0.0875653	0.100494	0.439709	0.140031	0.228986	2.07276	pap	Grade2	0.328047	low	0.776566	0.165912	81.951	137.191
834	0.030694	0.00850769	0.770168	0.0579211	0.121408	0.0113017	1.1834	sol	Grade3	0.515845	high	0.74897	0.176965	107.051	212.922
835	0.609852	0.0304836	0.127109	0.0146503	0.216745	0.00116015	1.54558	cri	Grade3	0.419008	high	0.779548	0.155455	88.1464	134.059
836	0.374926	0.00847437	0.00292247	0.190248	0.308108	0.11532	1.95172	cri	Grade3	0.366303	high	0.780356	0.158593	72.9425	107.54
837	0.0320852	0.172075	0.00804439	0.0313464	0.25909	0.497359	1.81464	lep	Grade3	0.356432	low	0.788895	0.142765	73.9879	109.143
838	0.246724	0.143803	0.00730924	0.429168	0.169069	0.00392663	1.94103	pap	Grade3	0.407634	high	0.764567	0.153996	90.265	145.309
839	0.0579474	0.0408946	0.175461	0.30203	0.418129	0.00553777	1.95645	aci	Grade3	0.376389	high	0.763737	0.163536	90.8207	134.58
840	0.00117973	0.00586636	0.985645	0.000374062	0.00693498	0	0.129521	sol	Grade3	0.593727	high	0.801844	0.13438	61.3151	73.3604
841	0.0977057	0.0378701	0.397867	0.133042	0.235039	0.0984759	2.24319	sol	Grade3	0.431369	high	0.763627	0.162624	73.602	94.2131
842	0.0654682	0.00617538	0.751909	0	0.176448	0	1.05372	sol	Grade3	0.352747	low	0.828659	0.123411	51.7282	58.7453
843	0.454224	0.0122028	0.0385222	0.0940708	0.387727	0.0132529	1.70913	cri	Grade3	0.40855	high	0.772944	0.164788	201.979	556.168
844	0.152031	0.0208114	0.48475	0.15239	0.189358	0.000659949	1.91102	sol	Grade3	0.370727	high	0.795703	0.144209	100.227	500.029
845	0.0213839	0.000887553	0.970107	0.00124063	0.00638131	0	0.228607	sol	Grade3	0.333987	low	0.818782	0.12891	57.9412	59.0517

## Sheet: TCGA
ID	cri_per	mic_per	sol_per	pap_per	aci_per	lep_per	cri_path	mic_path	sol_path	pap_path	aci_path	lep_path	predom_path	predom_ai	IASLC_ai	IASLC_path	shannon_ai	shannon_path
TCGA-05-4244	0.00254142	0.0710177	0.777457	0.0191282	0.00746203	0.122394	0	5	80	0	5	10	sol	sol	Grade3	Grade3	1.10805	1.02193
TCGA-05-4249	0	0.00247662	0.00396676	0.702962	0.286139	0.00445653	0	10	0	90	0	0	pap	pap	Grade2	Grade2	0.961877	0.468996
TCGA-05-4382	0.019381	0.000371909	0.860986	0.00319159	0.11607	0	0	0	60	0	40	0	sol	sol	Grade3	Grade3	0.687506	0.970951
TCGA-05-4384	0	0.0793965	0.190177	0.722204	0.0082223	0	0	5	0	50	20	25	pap	pap	Grade3	Grade2	1.14161	1.68048
TCGA-05-4390	0	0	0.1126	0	0.8874	0	0	0	10	0	90	0	aci	aci	Grade2	Grade2	0.50771	0.468996
TCGA-05-4395	0.0961114	0.000242055	0.893603	0	0.0100437	0	0	0	95	0	5	0	sol	sol	Grade3	Grade3	0.539374	0.286397
TCGA-05-4396	0.0750182	0.0172685	0	0.417696	0.476519	0.013498	0	5	0	15	55	25	aci	aci	Grade2	Grade2	1.50094	1.60101
TCGA-05-4398	0.0252219	0.0906196	0.191263	0.0522509	0.0942752	0.54637	0	5	75	0	5	15	sol	lep	Grade3	Grade3	1.9244	1.15402
TCGA-05-4402	0.0719906	0.0226699	0.244879	0.0742274	0.516529	0.069704	0	5	25	0	60	10	aci	aci	Grade3	Grade3	1.93283	1.49047
TCGA-05-4405	0.117929	0	0.218684	0.0204018	0.612454	0.0305306	0	10	0	20	70	0	aci	aci	Grade3	Grade2	1.54473	1.15678
TCGA-05-4410	0	0	0.238043	0	0.761957	0	0	5	0	10	75	10	aci	aci	Grade3	Grade2	0.79177	1.19176
TCGA-05-4415	0.09397	0.164975	0.696729	0.0321324	0.0121931	0	0	5	95	0	0	0	sol	sol	Grade3	Grade3	1.34959	0.286397
TCGA-05-4417	0.502891	0.00454621	0.461947	0.00209315	0.0285225	0	5	0	85	0	10	0	sol	cri	Grade3	Grade3	1.21378	0.747585
TCGA-05-4418	0.332128	0.00162717	0.614949	0.00515554	0.0341138	0.0120271	0	0	90	0	5	5	sol	sol	Grade3	Grade3	1.25672	0.568996
TCGA-05-4422	0.796768	0.00237406	0.112996	0.0348099	0.043761	0.00929154	55	0	30	0	15	0	cri	cri	Grade3	Grade3	1.0662	1.40601
TCGA-05-4424	0.0988915	0.122105	0.0167577	0.0671789	0.695067	0	0	5	0	5	20	70	lep	aci	Grade3	Grade1	1.42587	1.25678
TCGA-05-4425	0	0.00328138	0.171657	0	0.825062	0	0	10	0	30	60	0	aci	aci	Grade2	Grade2	0.692391	1.29546
TCGA-05-4426	0.0500991	0.0339716	0.872478	0.0283126	0.0151388	0	0	5	75	0	20	0	sol	sol	Grade3	Grade3	0.790977	0.99176
TCGA-05-4430	0.127476	0.00537214	0.187218	0.132973	0.230229	0.316733	0	0	15	0	60	25	aci	lep	Grade3	Grade2	2.2721	1.35272
TCGA-05-4432	0.403631	0.00109777	0.571713	0.00358075	0.0199781	0	0	5	85	0	10	0	sol	sol	Grade3	Grade3	1.14215	0.747585
TCGA-05-5420	0	0	0	0	1	0	0	0	85	0	15	0	sol	aci	Grade2	Grade3	0	0.60984
TCGA-05-5423	0	0	0.986143	0	0.0138566	0	0	15	0	10	35	40	lep	sol	Grade3	Grade1	0.105392	1.80161
TCGA-05-5425	0	0	0.278803	0.028102	0.613745	0.0793506	0	5	0	0	80	15	aci	aci	Grade3	Grade2	1.38089	0.884184
TCGA-05-5428	0	0	0.143044	0	0.856956	0	0	5	85	0	10	0	sol	aci	Grade2	Grade3	0.592155	0.747585
TCGA-05-5429	0	0.00956603	0	0.0471911	0.84914	0.0941026	0	10	0	0	60	30	aci	aci	Grade2	Grade2	0.793248	1.29546
TCGA-05-5715	0	0	0.986149	0	0.0138511	0	0	100	0	0	0	0	mic	sol	Grade3	Grade3	0.105359	0
TCGA-35-3615	0	0.00165435	0	0.680617	0.0686265	0.249102	0	10	0	5	80	5	aci	pap	Grade2	Grade2	1.15783	1.02193
TCGA-38-4626	0.482456	0.339525	0.0307008	0.0522952	0.0885925	0.00642999	0	15	65	5	15	0	sol	cri	Grade3	Grade3	1.76995	1.44115
TCGA-38-4627	0.0669817	0.094999	0.0940412	0.0131761	0.730802	0	5	5	0	0	70	20	aci	aci	Grade3	Grade2	1.31753	1.25678
TCGA-38-4628	0.0802684	0.000611139	0.0089497	0.0584561	0.851715	0	0	10	0	30	60	0	aci	aci	Grade2	Grade2	0.796202	1.29546
TCGA-38-4632	0.164843	0.00672289	0.784823	0	0.0186497	0.0249619	0	5	85	0	10	0	sol	sol	Grade3	Grade3	0.991628	0.747585
TCGA-38-6178	0.233384	0.161194	0.00116157	0.0372174	0.339183	0.22786	40	15	0	0	45	0	aci	aci	Grade3	Grade3	2.11768	1.45772
TCGA-38-7271	NA	NA	NA	NA	NA	NA	0	100	0	0	0	0	mic	NA	NA	Grade3	0	0
TCGA-44-2655	0.818315	0.00895631	0	0	0.172729	0	0	0	0	15	85	0	aci	cri	Grade3	Grade2	0.735239	0.60984
TCGA-44-2656	0	0.0260551	0.900226	0.0380619	0.0356565	0	0	5	90	0	5	0	sol	sol	Grade3	Grade3	0.624598	0.568996
TCGA-44-2657	0	0.00124031	0.0102067	0	0.746408	0.242145	0	0	0	0	60	40	aci	aci	Grade2	Grade2	0.889885	0.970951
TCGA-44-2659	0	0.00230326	0.968976	0	0.028721	0	0	5	5	0	90	0	aci	sol	Grade3	Grade2	0.21134	0.568996
TCGA-44-2661	0.00152337	0.00132343	0.00765492	0.236165	0.54598	0.207354	0	5	0	35	50	10	aci	aci	Grade2	Grade2	1.51979	1.57839
TCGA-44-2662	0.0069476	0.000450143	0.988467	0	0.00413569	0	0	0	85	0	15	0	sol	sol	Grade3	Grade3	0.1041	0.60984
TCGA-44-2665	0.895786	0.020446	0.0666036	0.00215049	0.0150135	0	5	10	75	0	10	0	sol	cri	Grade3	Grade3	0.627276	1.19176
TCGA-44-2666	0	0.00603243	0.00114937	0.252681	0.14568	0.594457	0	20	0	60	20	0	pap	lep	Grade1	Grade3	1.40809	1.37095
TCGA-44-3396	0.00695344	0.0169492	0.939964	0	0.0200793	0.0160541	0	5	85	0	10	0	sol	sol	Grade3	Grade3	0.442416	0.747585
TCGA-44-3919	0.0192702	0.0639207	0.575714	0.015852	0.269398	0.0558452	0	10	85	0	5	0	sol	sol	Grade3	Grade3	1.65899	0.747585
TCGA-44-4112	0.243169	0.0092997	0.357768	0.0908512	0.168768	0.130144	0	15	25	35	25	0	pap	sol	Grade3	Grade3	2.2198	1.94065
TCGA-44-5645	0.000779679	4e-05	0.00146162	0.157291	0.506221	0.334207	0	0	0	0	85	15	aci	aci	Grade2	Grade2	1.46777	0.60984
TCGA-44-6144	0.109175	0.227643	0.343116	0.019683	0.260083	0.0403002	0	30	50	0	20	0	sol	sol	Grade3	Grade3	2.16799	1.48548
TCGA-44-6145	0.369328	0.000379861	0.616661	0	0.0097303	0.00390089	0	0	60	0	40	0	sol	sol	Grade3	Grade3	1.06139	0.970951
TCGA-44-6147	0.354524	0.0143288	0.0501469	0.0218812	0.480525	0.0785944	0	15	0	60	25	0	pap	aci	Grade3	Grade2	1.75179	1.35272
TCGA-44-6774	0.133936	0.0082986	0.229314	0	0.548493	0.0799581	20	0	0	0	80	0	aci	aci	Grade3	Grade3	1.6997	0.721928
TCGA-44-6775	0.149379	0.000279851	0.0397948	0.0315308	0.340702	0.438314	5	5	0	0	80	10	aci	lep	Grade1	Grade2	1.80622	1.02193
TCGA-44-6776	0	0.000730737	0.00330813	0.923409	0.0710561	0.00149615	0	15	0	85	0	0	pap	pap	Grade2	Grade2	0.42614	0.60984
TCGA-44-6777	0.340942	0.00157337	0.636709	0	0.0207762	0	0	0	60	0	40	0	sol	sol	Grade3	Grade3	1.07473	0.970951
TCGA-44-6779	0.100391	0.000845578	0.810288	0	0.0468347	0.0416404	15	0	5	0	80	0	aci	sol	Grade3	Grade3	0.985271	0.884184
TCGA-44-7659	0	0	0.0533525	0	0.467045	0.479603	0	5	5	0	85	5	aci	lep	Grade1	Grade2	1.247	0.847585
TCGA-44-7662	0.0248509	0.0712533	0.723764	0	0.106594	0.0735375	0	30	50	0	20	0	sol	sol	Grade3	Grade3	1.36275	1.48548
TCGA-44-7670	0.039217	0.00139191	0.00608675	0.0512711	0.826369	0.075664	0	10	0	0	50	40	aci	aci	Grade2	Grade2	0.970137	1.36096
TCGA-44-7671	0.186526	0.000828137	0.416115	0	0.396532	0	15	0	15	0	70	0	aci	sol	Grade3	Grade3	1.51588	1.18129
TCGA-44-7672	0	0.0428264	0.391188	0.0124175	0.435319	0.118249	0	0	90	0	10	0	sol	aci	Grade3	Grade3	1.68952	0.468996
TCGA-49-4488	0.00235275	0.0265379	0.00802406	0.708298	0.151567	0.10322	0	30	5	40	10	15	pap	pap	Grade2	Grade3	1.31851	2.00869
TCGA-49-4490	0.0367777	0.0238788	0.00294115	0.416104	0.31531	0.204988	0	10	10	10	40	30	aci	pap	Grade2	Grade3	1.84873	2.04644
TCGA-49-4494	0.284687	0.0080264	0.116385	0.023363	0.50658	0.0609593	50	5	35	0	10	0	cri	aci	Grade3	Grade3	1.8027	1.57839
TCGA-49-4501	0.000503267	0.00592271	0.00236326	0.69325	0.247097	0.0508637	0	5	0	0	20	75	lep	pap	Grade2	Grade1	1.15331	0.99176
TCGA-49-4505	0.0112325	0.0492768	0.0117627	0.463769	0.374126	0.0898334	0	5	0	0	40	55	lep	pap	Grade2	Grade1	1.71922	1.21924
TCGA-49-4506	0.377363	0.450792	0.0708708	0.0301486	0.0647882	0.00603717	0	80	20	0	0	0	mic	mic	Grade3	Grade3	1.77197	0.721928
TCGA-49-4507	0.305928	0.0710263	0.175775	0.126893	0.0796323	0.240745	0	5	90	0	5	0	sol	cri	Grade3	Grade3	2.39785	0.568996
TCGA-49-4510	0.00120259	0.0051961	0.000258455	0.849484	0.0196816	0.124177	0	5	0	60	0	35	pap	pap	Grade2	Grade2	0.739339	1.18838
TCGA-49-4512	0.00346827	0.155146	0.00212811	0.557504	0.191907	0.0898473	0	45	0	25	10	20	mic	pap	Grade2	Grade3	1.70363	1.81498
TCGA-49-4514	0.0316601	0.0152527	0.0165367	0.66144	0.218375	0.0567355	0	10	0	80	10	0	pap	pap	Grade2	Grade2	1.45627	0.921928
TCGA-49-6742	0.0839312	0.0105665	0.00859671	0.0637099	0.822177	0.0110181	5	5	0	5	60	25	aci	aci	Grade2	Grade2	0.985364	1.59047
TCGA-49-6744	0.00645967	0.0101318	0.002607	0.500706	0.328409	0.151687	0	5	0	0	30	65	lep	pap	Grade2	Grade1	1.57646	1.14115
TCGA-49-6745	0.0230013	0.176406	0.0894322	0.291652	0.139334	0.280174	0	20	60	0	10	10	sol	pap	Grade3	Grade3	2.30716	1.57095
TCGA-49-6761	0.0330243	0.0129022	0.0744719	0.0681433	0.788818	0.0226402	0	0	80	0	20	0	sol	aci	Grade2	Grade3	1.18029	0.721928
TCGA-50-5045	0.00721902	0.000252599	0.78799	0.126273	0.0782658	0	5	5	80	0	5	5	sol	sol	Grade3	Grade3	0.989889	1.12193
TCGA-50-5055	0.0306862	0.00160624	0.0248401	0.168198	0.581646	0.193023	5	0	0	10	75	10	aci	aci	Grade2	Grade2	1.64694	1.19176
TCGA-50-5068	0.035652	0.026878	0.344326	0.167966	0.393184	0.0319947	10	5	0	0	80	5	aci	aci	Grade3	Grade2	1.96204	1.02193
TCGA-50-5931	0.238316	0.0053432	0.527784	0.00323761	0.216528	0.00879212	0	0	100	0	0	0	sol	sol	Grade3	Grade3	1.58481	0
TCGA-50-5939	0.0726284	0.000251055	0.724349	0	0.202772	0	0	0	60	0	40	0	sol	sol	Grade3	Grade3	1.08157	0.970951
TCGA-50-5942	0.0001415	0.00461733	0	0.7449	0.0630991	0.187242	0	15	0	60	15	10	pap	pap	Grade2	Grade2	1.05823	1.59546
TCGA-50-6593	0.0517268	0.00739788	0.684591	0.0131658	0.230916	0.0122034	0	10	60	0	30	0	sol	sol	Grade3	Grade3	1.29575	1.29546
TCGA-50-6597	0	0.00104783	0.228635	0	0.0584006	0.711917	0	0	0	30	70	0	aci	lep	Grade3	Grade2	1.08542	0.881291
TCGA-50-6673	0	0.00217273	0	0.132024	0.865804	0	0	15	0	15	70	0	aci	aci	Grade2	Grade2	0.584869	1.18129
TCGA-50-7109	0	0.0479446	0.0523692	0.234146	0.577194	0.088346	0	10	50	5	35	0	sol	aci	Grade2	Grade3	1.69029	1.57839
TCGA-55-1594	0.0116889	0	0.974629	0	0.0108858	0.00279661	0	0	95	0	5	0	sol	sol	Grade3	Grade3	0.205874	0.286397
TCGA-55-1596	0.182432	0.000668927	0.810391	0	0.00650789	0	25	0	70	0	5	0	sol	sol	Grade3	Grade3	0.747918	1.0763
TCGA-55-6543	0.378616	0.000129714	0.0141573	0	0.607097	0	45	0	0	0	55	0	aci	aci	Grade3	Grade3	1.05626	0.992774
TCGA-55-6642	0.0491811	0.0535197	0.0544331	0.36315	0.445559	0.0341575	0	15	0	15	70	0	aci	aci	Grade2	Grade2	1.88513	1.18129
TCGA-55-6970	0.0654919	0.0423463	0.00552581	0.153112	0.731064	0.00245939	0	20	0	35	45	0	aci	aci	Grade2	Grade3	1.25839	1.51289
TCGA-55-6971	0.124846	0.00223581	0.821701	0	0.0344618	0.0167548	35	0	45	0	20	0	sol	sol	Grade3	Grade3	0.893533	1.51289
TCGA-55-6972	0	0.152889	0	0.483176	0.0277408	0.336194	0	5	0	55	0	40	pap	pap	Grade2	Grade2	1.59346	1.21924
TCGA-55-6979	0.0328904	0.000584184	0.956927	0	0.00329547	0.00630304	10	0	90	0	0	0	sol	sol	Grade3	Grade3	0.302327	0.468996
TCGA-55-6980	0.0160585	0.00162268	0.000854508	0.0721616	0.829435	0.0798677	0	0	0	20	60	20	aci	aci	Grade2	Grade2	0.908149	1.37095
TCGA-55-6981	0	0	0.159641	0	0.840359	0	0	0	60	0	40	0	sol	aci	Grade2	Grade3	0.633449	0.970951
TCGA-55-6982	0.0240108	0	0.763202	0	0.212787	0	0	0	70	0	30	0	sol	sol	Grade3	Grade3	0.901777	0.881291
TCGA-55-6984	0.00141991	0.00809794	0.00524037	0.469778	0.497342	0.0181216	0	5	0	20	75	0	aci	aci	Grade2	Grade2	1.22746	0.99176
TCGA-55-6985	0.0951367	0	0.23191	0	0.655027	0.0179262	0	0	5	0	95	0	aci	aci	Grade3	Grade2	1.31565	0.286397
TCGA-55-6986	0.00864919	0.0555566	0.00423958	0.313978	0.475917	0.141659	0	20	0	0	30	50	lep	aci	Grade2	Grade3	1.75832	1.48548
TCGA-55-7227	0.0202963	0.246741	0.0504699	0.342352	0.280055	0.0600852	0	50	30	0	20	0	mic	pap	Grade3	Grade3	2.11715	1.48548
TCGA-55-7281	0	0.00303369	0.00333528	0.0247751	0.0698724	0.898983	0	0	5	0	70	25	aci	lep	Grade1	Grade2	0.591357	1.0763
TCGA-55-7573	0.00234906	0.000603514	0.0387967	0.0292008	0.259302	0.669748	0	5	0	0	75	20	aci	lep	Grade1	Grade2	1.24997	0.99176
TCGA-55-7574	0.115071	0.0153806	0.351843	0	0.517706	0	5	0	20	0	75	0	aci	aci	Grade3	Grade3	1.47353	0.99176
TCGA-55-7576	0.00358852	0.0115249	0.182682	0.0126898	0.167121	0.622394	5	5	5	0	55	30	aci	lep	Grade1	Grade2	1.48847	1.64375
TCGA-55-7724	0.0379942	0.301492	0.248346	0.0804492	0.229657	0.102061	0	10	85	0	5	0	sol	mic	Grade3	Grade3	2.31582	0.747585
TCGA-55-7725	0	0.000610371	0.0531732	0.0577297	0.217562	0.670925	0	20	0	0	20	60	lep	lep	Grade1	Grade3	1.33418	1.37095
TCGA-55-7727	0.0700203	0.161886	0.102168	0.364641	0.0704508	0.230834	5	5	15	0	30	45	lep	pap	Grade3	Grade3	2.31868	1.88223
TCGA-55-7816	0	0.00733401	0.226347	0.0281336	0.47994	0.258245	0	0	0	0	60	40	aci	aci	Grade3	Grade2	1.69478	0.970951
TCGA-55-7903	0.0319884	0.0541722	0.492457	0.0628256	0.007573	0.350983	5	5	85	0	5	0	sol	sol	Grade3	Grade3	1.72434	0.847585
TCGA-55-7907	0.253164	0.0200371	0.429692	0.0331239	0.263983	0	0	5	20	0	75	0	aci	sol	Grade3	Grade3	1.80848	0.99176
TCGA-55-7911	0	0.206084	0.13122	0.184381	0.0895909	0.388725	0	5	10	0	85	0	aci	lep	Grade3	Grade2	2.14554	0.747585
TCGA-55-7914	0.121581	0.004583	0.0453138	0.0426904	0.2915	0.494332	0	0	5	5	70	20	aci	lep	Grade1	Grade2	1.82261	1.25678
TCGA-64-1679	0.0259906	0.0235191	0.147891	0.449653	0.352946	0	0	15	0	0	65	20	aci	pap	Grade2	Grade2	1.72069	1.2789
TCGA-64-1680	0	0.000519321	0	0.788778	0.173623	0.0370795	0	5	0	30	55	10	aci	pap	Grade2	Grade2	0.890484	1.54375
TCGA-64-1681	0	0	0	0	1	0	0	5	0	0	95	0	aci	aci	Grade2	Grade2	0	0.286397
TCGA-67-3770	0	0.000306195	0	0.0193867	0.269775	0.710532	0	0	0	0	40	60	lep	lep	Grade1	Grade1	0.974093	0.970951
TCGA-67-3771	0.179711	0.000627132	0.557668	0.0121831	0.244258	0.00555232	25	5	50	0	20	0	sol	sol	Grade3	Grade3	1.53731	1.68048
TCGA-67-3772	0.00280199	8.74e-05	0	0.0264222	0.960665	0.0100236	0	5	0	5	90	0	aci	aci	Grade2	Grade2	0.285624	0.568996
TCGA-67-3773	0	0	0.864687	0	0.135313	0	0	0	30	0	60	10	aci	sol	Grade3	Grade3	0.571832	1.29546
TCGA-67-3774	0	0	0	0.709406	0.00736885	0.283225	0	10	0	50	0	40	pap	pap	Grade2	Grade2	0.919048	1.36096
TCGA-67-4679	0.90291	0.00210463	0	0	0.0949854	0	0	0	20	0	80	0	aci	cri	Grade3	Grade3	0.47434	0.721928
TCGA-67-6215	0	0.0305427	0	0.924809	0.0290852	0.0155633	0	20	0	75	5	0	pap	pap	Grade2	Grade3	0.499922	0.99176
TCGA-67-6216	0.393831	0.126118	0.183515	0.239251	0.0572849	0	5	25	0	40	30	0	pap	cri	Grade3	Grade3	2.08508	1.76596
TCGA-67-6217	0.0231333	0.000464946	0.00504064	0.293861	0.636231	0.0412684	0	0	0	0	70	30	aci	aci	Grade2	Grade2	1.29336	0.881291
TCGA-69-7760	0.0914685	0.0130255	0.00147122	0.187772	0.283246	0.423016	0	15	0	20	55	10	aci	lep	Grade1	Grade2	1.90464	1.6815
TCGA-69-7761	0.00246152	0.00753166	0.292804	0.0483119	0.600195	0.0486961	25	10	0	0	65	0	aci	aci	Grade3	Grade3	1.45885	1.23616
TCGA-69-7763	0	0.00613567	0	0.22861	0.73449	0.0307636	0	15	0	60	15	10	pap	aci	Grade2	Grade2	1.01331	1.59546
TCGA-69-7764	0.043753	0.000247102	0	0.302846	0.273966	0.379188	0	5	0	0	55	40	aci	lep	Grade1	Grade2	1.76463	1.21924
TCGA-69-7765	0.00418777	0.0250828	0.0277463	0.339826	0.238455	0.364702	0	20	0	0	60	20	aci	lep	Grade1	Grade3	1.86299	1.37095
TCGA-69-7980	0.0185912	0.0209767	0.0258885	0.115309	0.81092	0.00831404	0	5	5	0	90	0	aci	aci	Grade2	Grade2	1.02231	0.568996
TCGA-71-6725	0.0026857	0.0920813	0.042566	0.789506	0.0731606	0	0	40	0	60	0	0	pap	pap	Grade2	Grade3	1.07886	0.970951
TCGA-73-4658	0.0249192	0.0270936	0.0975988	0.154698	0.69569	0	0	5	0	0	85	10	aci	aci	Grade2	Grade2	1.38212	0.747585
TCGA-73-4659	0.840773	0.00418438	0.0015607	0.0450533	0.107228	0.00120142	90	0	0	0	10	0	cri	cri	Grade3	Grade3	0.816534	0.468996
TCGA-73-4662	0.00622603	0.000367254	0.171899	0.114544	0.135901	0.571063	0	0	0	0	40	60	lep	lep	Grade1	Grade1	1.69745	0.970951
TCGA-73-4668	0	0.0218976	0.0299573	0.573203	0.361777	0.0131644	0	50	5	15	20	10	mic	pap	Grade2	Grade3	1.34546	1.92322
TCGA-73-4670	0.00831839	0.00150881	0.829026	0	0.161147	0	0	0	95	0	5	0	sol	sol	Grade3	Grade3	0.720266	0.286397
TCGA-73-4675	0.0242306	0.00158555	0.840996	0.0359113	0.0972769	0	0	25	10	10	55	0	aci	sol	Grade3	Grade3	0.854274	1.63876
TCGA-73-4676	0.12859	0.00781783	0.764744	0.0645107	0.0343373	0	5	10	60	0	25	0	sol	sol	Grade3	Grade3	1.15327	1.49047
TCGA-73-4677	0.297085	0.00491931	0.119849	0.224482	0.353666	0	50	5	5	20	20	0	cri	aci	Grade3	Grade3	1.93892	1.86096
TCGA-73-7498	0	0.00229029	0.0595556	0.409016	0.177716	0.351421	0	0	0	0	40	60	lep	pap	Grade2	Grade1	1.76312	0.970951
TCGA-73-7499	0.17982	0.000533686	0.0132888	0.0306443	0.75253	0.0231833	25	5	0	0	70	0	aci	aci	Grade2	Grade3	1.12243	1.0763
TCGA-75-5122	0	0	0.670541	0	0.0131641	0.316295	0	0	80	0	20	0	sol	sol	Grade3	Grade3	0.994133	0.721928
TCGA-75-5146	0	0	0	0.0793228	0.125409	0.795268	0	0	0	0	40	60	lep	lep	Grade1	Grade1	0.928475	0.970951
TCGA-75-5147	0.00426685	0.000655302	0.00675995	0.0408997	0.28105	0.666368	0	5	5	0	70	20	aci	lep	Grade1	Grade2	1.18273	1.25678
TCGA-75-6205	0	0.000378019	0.0070232	0	0.195595	0.797004	0	0	50	0	35	15	sol	lep	Grade1	Grade3	0.775874	1.44065
TCGA-75-6206	0	0	0	0.364759	0.0825519	0.552689	0	20	0	0	5	75	lep	lep	Grade1	Grade3	1.30059	0.99176
TCGA-75-6207	0.019616	0.00351132	0.564211	0.0713079	0.12343	0.217924	5	0	75	0	10	10	sol	sol	Grade3	Grade3	1.72898	1.19176
TCGA-75-6211	0.0190419	0.0493499	0.270113	0.0288794	0.632615	0	0	0	20	0	80	0	aci	aci	Grade3	Grade3	1.3987	0.721928
TCGA-75-6212	0	0.0182682	0.0189325	0.762177	0.0898557	0.110767	0	30	15	50	0	5	pap	pap	Grade2	Grade3	1.17644	1.64773
TCGA-75-6214	0.0038598	0	0.995785	0	0.000355228	0	10	0	60	0	30	0	sol	sol	Grade3	Grade3	0.0410814	1.29546
TCGA-75-7025	0.0262911	0.00781234	0.254661	0	0.689715	0.0215204	0	0	0	0	90	10	aci	aci	Grade3	Grade2	1.18405	0.468996
TCGA-75-7027	0.173376	0.000363415	0.734568	0	0.091693	0	15	5	70	0	10	0	sol	sol	Grade3	Grade3	1.08542	1.31904
TCGA-75-7030	0.017491	0.148168	0.274978	0.278813	0.270535	0.0100144	0	5	5	5	0	85	lep	pap	Grade3	Grade1	2.11296	0.847585
TCGA-75-7031	0.00357097	0.00174867	0.101644	0.0832257	0.138311	0.6715	5	0	0	20	50	25	aci	lep	Grade1	Grade2	1.45937	1.68048
TCGA-78-7145	0.521899	0.0197439	0.078858	0.271219	0.077581	0.0306997	5	15	15	0	20	45	lep	cri	Grade3	Grade3	1.84138	2.01997
TCGA-78-7147	0.00711798	0.00135367	0.00954019	0.125161	0.680789	0.176038	5	10	0	0	65	20	aci	aci	Grade2	Grade2	1.32177	1.41664
TCGA-78-7148	0.416839	0.00220879	0.00657067	0.0244737	0.526778	0.0231301	5	5	0	0	85	5	aci	aci	Grade3	Grade2	1.33717	0.847585
TCGA-78-7149	8.19e-05	0.00328642	0	0.87179	0.123867	0.000975226	0	40	0	0	10	50	lep	pap	Grade2	Grade3	0.583772	1.36096
TCGA-78-7150	0.152623	0.000276911	0.812439	0.0152732	0.0184285	0.000960085	25	5	60	0	10	0	sol	sol	Grade3	Grade3	0.868591	1.49047
TCGA-78-7152	0.0049686	0.0218599	0.00463063	0.399893	0.512512	0.0561355	0	15	0	50	10	25	pap	aci	Grade2	Grade2	1.45076	1.74274
TCGA-78-7153	0.254254	0.0127842	0.000997558	0.334656	0.381117	0.0161914	5	10	0	55	30	0	pap	aci	Grade3	Grade2	1.74789	1.54375
TCGA-78-7154	0.180903	0.00885249	0.0202756	0.411672	0.0283546	0.349942	0	10	20	70	0	0	pap	pap	Grade3	Grade3	1.8236	1.15678
TCGA-78-7155	0.0236217	0.00980084	0.918074	0.00353703	0.00243333	0.0425326	20	5	75	0	0	0	sol	sol	Grade3	Grade3	0.549939	0.99176
TCGA-78-7156	0	0.0381647	0	0.93553	0.00508624	0.0212188	0	20	0	70	0	10	pap	pap	Grade2	Grade3	0.426461	1.15678
TCGA-78-7158	0.00279233	0.0468927	0.000678922	0.503771	0.434484	0.0113811	0	30	0	70	0	0	pap	pap	Grade2	Grade3	1.33217	0.881291
TCGA-78-7159	0.56585	0.00182117	0.282623	0.0256167	0.117502	0.00658787	70	0	15	0	15	0	cri	cri	Grade3	Grade3	1.54282	1.18129
TCGA-78-7160	0.0751302	0.0397059	0.106098	0.0462111	0.732855	0	5	30	0	0	65	0	aci	aci	Grade3	Grade3	1.34236	1.14115
TCGA-78-7161	0.107363	0.00294179	0.26564	0.0581112	0.56255	0.00339417	5	5	20	25	40	5	aci	aci	Grade3	Grade3	1.61169	2.14145
TCGA-78-7167	0.000266079	0.00670608	0	0.874454	0.0876123	0.0309614	0	5	0	85	10	0	pap	pap	Grade2	Grade2	0.683805	0.747585
TCGA-78-7535	0.65453	0.0888482	0.0437411	0.180816	0.0254512	0.006614	10	15	10	35	30	0	pap	cri	Grade3	Grade3	1.53684	2.12612
TCGA-78-7536	0.0991117	0.0597966	0.053724	0.40027	0.0977361	0.289362	50	0	30	0	20	0	cri	pap	Grade3	Grade3	2.17447	1.48548
TCGA-78-7537	0.00723634	0.0047107	0.00821875	0.751466	0.228368	0	0	10	0	80	10	0	pap	pap	Grade2	Grade2	0.94112	0.921928
TCGA-78-7539	0.0368294	0.00219183	0.387232	0.403765	0.168361	0.00162138	0	10	0	60	30	0	pap	pap	Grade3	Grade2	1.70087	1.29546
TCGA-78-7542	0.0432382	0.00447019	0.283784	0.274095	0.114063	0.280349	0	0	65	0	5	30	sol	sol	Grade3	Grade3	2.12992	1.14115
TCGA-78-7633	0.0157127	0.0373037	0.00289592	0.529085	0.183919	0.231083	0	5	0	30	55	10	aci	pap	Grade2	Grade2	1.71917	1.54375
TCGA-80-5607	0	0.00366878	0.00983636	0.188034	0.133618	0.664843	0	0	0	0	60	40	aci	lep	Grade1	Grade2	1.32814	0.970951
TCGA-80-5608	0	0.00379035	0	0.514668	0.329504	0.152038	0	5	0	0	80	15	aci	pap	Grade2	Grade2	1.46459	0.884184
TCGA-86-6562	0.034134	0.027485	0.00722745	0.853649	0.0672756	0.0102292	0	10	0	30	55	5	aci	pap	Grade2	Grade2	0.884701	1.54375
TCGA-86-6851	0.0393721	0.000197992	0.884967	0	0.0754632	0	0	0	35	0	65	0	aci	sol	Grade3	Grade3	0.62353	0.934068
TCGA-86-7713	0.0965717	0.190704	0.0127225	0.643261	0.0553351	0.00140583	0	40	10	50	0	0	pap	pap	Grade3	Grade3	1.5155	1.36096
TCGA-86-7714	0.0287203	0.000201478	0.00863959	0.0609424	0.419795	0.481701	0	10	0	50	25	15	pap	lep	Grade1	Grade2	1.48808	1.74274

## Sheet: DHMC_AIscore
ID	predom_ai
DHMC_0001	sol
DHMC_0002	sol
DHMC_0003	sol
DHMC_0004	sol
DHMC_0005	aci
DHMC_0006	lep
DHMC_0007	aci
DHMC_0008	sol
DHMC_0009	lep
DHMC_0010	aci
DHMC_0011	sol
DHMC_0012	sol
DHMC_0013	sol
DHMC_0014	aci
DHMC_0015	lep
DHMC_0016	lep
DHMC_0017	sol
DHMC_0018	lep
DHMC_0019	lep
DHMC_0020	aci
DHMC_0021	sol
DHMC_0022	sol
DHMC_0023	aci
DHMC_0024	pap
DHMC_0025	sol
DHMC_0026	aci
DHMC_0027	aci
DHMC_0028	sol
DHMC_0029	sol
DHMC_0030	sol
DHMC_0031	sol
DHMC_0032	pap
DHMC_0033	pap
DHMC_0034	sol
DHMC_0035	lep
DHMC_0036	lep
DHMC_0037	pap
DHMC_0038	aci
DHMC_0039	sol
DHMC_0040	lep
DHMC_0041	aci
DHMC_0042	sol
DHMC_0043	sol
DHMC_0044	lep
DHMC_0045	sol
DHMC_0046	sol
DHMC_0047	sol
DHMC_0048	sol
DHMC_0049	sol
DHMC_0050	aci
DHMC_0051	pap
DHMC_0052	aci
DHMC_0053	pap
DHMC_0054	pap
DHMC_0055	pap
DHMC_0056	aci
DHMC_0057	sol
DHMC_0058	sol
DHMC_0059	lep
DHMC_0060	aci
DHMC_0061	aci
DHMC_0062	pap
DHMC_0063	aci
DHMC_0064	sol
DHMC_0065	lep
DHMC_0066	lep
DHMC_0067	sol
DHMC_0068	sol
DHMC_0069	aci
DHMC_0070	aci
DHMC_0071	sol
DHMC_0072	sol
DHMC_0073	sol
DHMC_0074	sol
DHMC_0075	sol
DHMC_0076	sol
DHMC_0077	sol
DHMC_0078	sol
DHMC_0079	sol
DHMC_0080	aci
DHMC_0081	aci
DHMC_0082	lep
DHMC_0083	lep
DHMC_0084	lep
DHMC_0085	lep
DHMC_0086	lep
DHMC_0087	aci
DHMC_0088	aci
DHMC_0089	aci
DHMC_0090	lep
DHMC_0091	sol
DHMC_0092	lep
DHMC_0093	lep
DHMC_0094	sol
DHMC_0095	sol
DHMC_0096	lep
DHMC_0097	lep
DHMC_0098	aci
DHMC_0099	pap
DHMC_0100	lep
DHMC_0101	lep
DHMC_0102	lep
DHMC_0103	sol
DHMC_0104	aci
DHMC_0105	aci
DHMC_0106	lep
DHMC_0107	sol
DHMC_0108	aci
DHMC_0109	aci
DHMC_0110	aci
DHMC_0111	lep
DHMC_0112	lep
DHMC_0113	lep
DHMC_0114	lep
DHMC_0115	sol
DHMC_0116	aci
DHMC_0117	sol
DHMC_0118	sol
DHMC_0119	aci
DHMC_0120	aci
DHMC_0121	sol
DHMC_0122	sol
DHMC_0123	lep
DHMC_0124	pap
DHMC_0125	sol
DHMC_0126	sol
DHMC_0127	aci
DHMC_0128	sol
DHMC_0129	aci
DHMC_0130	sol
DHMC_0131	aci
DHMC_0132	sol
DHMC_0133	aci
DHMC_0134	aci
DHMC_0135	pap
DHMC_0136	aci
DHMC_0137	aci
DHMC_0138	aci
DHMC_0139	pap
DHMC_0140	sol
DHMC_0141	pap
DHMC_0142	lep
DHMC_0143	sol
